# Supplementary material for: Aberrant splicing in Huntington’s disease accompanies disrupted TDP-43 activity and altered m6A RNA modification
Source: Nat Neurosci. 2025 Jan 6;28(2):280–92. doi: 10.1038/s41593-024-01850-w (PMC11802453; doi:10.1038/s41593-024-01850-w)
Supplement: Supplementary file 3 — Supplementary Data legends: Supplementary Data 1: Column A, list of RBPs that are enriched in the HDinHD proteome dataset; column C, list of RBPs predicted from SONAR57. Supplementary Data 2: DGE data from DESeq2 (ref. 103). n = 10 (five males, five females) per genotype were used for analysis. Statistical P values listed were determined using the DESeq2 package. Left side shows cortex data; right side shows striatum data. Filtered for events with adjusted P < 0.05. Supplementary Data 3: List of CHDI’s 266 striatal genes that are dysregulated in HD mouse models. Column C shows direction of change relative to HD condition. Supplementary Data 4: List of significant (FDR < 0.05) SEs as annotated by rMATS. Cortex, rows 3–3,524; striatum, rows 3,529–7,689. Human (Al-Dalahmah et al., Human SE), rows 7,691–12,372. Human (Labadorf et al., Human SE), rows 12,377–17,821. P values were determined and output by rMATS. Supplementary Data 5: Output from MAJIQ and LeafCutter. Dataset was filtered for probability changing >.90 for MAJIQ and deltaPSI >.10 or −.10. MAJIQ cortex, rows 3–203. MAJIQ striatum, rows 207–443. LeafCutter cortex, rows 447–610. LeafCutter striatum, rows 614–857. Supplementary Data 6: DGE data from DESeq2 (ref. 103). DESeq2 output from HTT (18Q) versus mHTT (50Q) day 37 MSNs. n = 3 per genotype were used for analysis. Statistical P values listed were determined using the DESeq2 package. Filtered for events with adjusted P < 0.05. Supplementary Data 7: DGE data from DESeq2 (ref. 103). DESeq2 output from HTT (18Q) non-targeting siRNA versus TDP-43 KD siRNA at day 37 MSNs. n = 3 per genotype were used for analysis. Statistical P values listed were determined using the DESeq2 package. Filtered for events with adjusted P < 0.05. Supplementary Data 8: List of DEGs that overlapped between TDP-43 KD and mHTT dependent (P < 0.05) as determined by the hypergeometric test. Column A contains genes that overlap with upregulated genes in the mHTT condition; column B contain [file 41593_2024_1850_MOESM3_ESM.xlsx]

## Sheet: Supplementary Data 1
RBP interactors of HTT		RBPs from GO + SONAR
LAS1L		LAS1L
RBM5		RBM5
UPF1		FKBP4
SLC25A5		RBM6
DHX33		RECQL
YBX2		UPF1
LUC7L		SLC25A5
RPS20		POLR2J
AKAP8L		DHX33
UTP18		AC004381.6
PTBP1		MSL3
MVP		GCFC2
MATR3		YBX2
SAMD4A		ELAC2
AQR		CCDC124
STRAP		RPUSD1
SEC63		LUC7L
BCLAF1		TSR3
SARS		RPS20
RPL26L1		CSDE1
NSUN2		AKAP8L
EDC4		UTP18
LSG1		PTBP1
YTHDC2		LARS2
POLR2B		DCN
TPR		BRCA1
MAP4		MVP
NOP16		CLK1
FAM120A		ANGEL1
THOC3		ZC3H3
RRP12		MATR3
MRTO4		SAMD4A
THRAP3		AQR
NOP58		RNH1
USP36		STRAP
ZFR		SEC63
ZC3H11A		RNASET2
ALDH18A1		BCLAF1
YBX3		TFB1M
CCAR1		GRN
SNRNP40		SARS
MRPS35		ZCCHC8
SFSWAP		RPL26L1
RPL18		NSUN2
U2AF2		METTL1
TNPO3		EDC4
SUGP2		SKIV2L2
DDX20		STAU2
IPO5		LSG1
WDR3		TRIT1
KARS		CTNNA1
YBX1		GEMIN8
ELAVL1		YTHDC2
DDX3Y		POLR2B
PKM		TPR
DHX29		XK
DNTTIP2		MAP4
RRP15		NOP16
DHX8		MRPS10
PABPC1		CELF2
TCOF1		FAM120A
RPL31		R3HDM1
CPSF1		PTCD2
MARK2		POLQ
CLNS1A		THOC3
ENO1		RRP12
EXOSC7		MRTO4
MKRN2		THRAP3
XAB2		NOP58
SNRPA		EIF2AK2
EXOSC5		USP36
RBFOX1		MLL3
THOC1		PUM2
XRCC5		MRPL43
DDX1		ZFR
RIMS1		RC3H2
HSP90AA1		POLR3E
MRPL22		ZC3H11A
GEMIN5		RIOK2
DIS3		UNKL
RPS5		PARP12
PPIE		ALDH18A1
EIF3I		TARBP1
TAF9		PET112
CHERP		YBX3
DIMT1		CCAR1
MRPL28		SNRNP40
RBM22		MRPS35
HUWE1		SFSWAP
TRIP6		MRPS24
SRRT		EIF4B
NOP14		RPL18
ADD1		U2AF2
SF3B2		TNPO3
CNOT3		SUGP2
DDX18		DDX20
XRN2		IPO5
DYNLL1		WDR3
RPL6		PKN2
ESF1		KARS
RPLP0		ADAT1
FUS		SPEN
DDX24		ZC3H15
PABPC4		YBX1
AARS		ELAVL1
RBM27		TRMT11
PUS7		THUMPD1
HNRNPC		DDX3Y
GEMIN2		PKM
EZR		DHX29
LRRFIP2		DNTTIP2
VARS		RRP15
HSP90AB1		DHX8
CDC5L		IARS2
DSP		GPKOW
HNRNPH3		SRBD1
CIRBP		PHRF1
HNRNPM		SMG6
POLR2E		PABPC1
SF3A1		EIF2B3
SNRPD3		TCOF1
PES1		RPL31
TFIP11		DAZAP1
EIF3L		HLTF
DDX17		CPSF1
RTCB		TFRC
POLDIP3		AFF4
THOC5		MARK2
RPL3		TRNT1
RBFOX2		SIDT1
EIF3D		MOV10L1
TNRC6B		IGF2BP2
PHF5A		MRPS34
SNW1		CLNS1A
SRSF5		EED
EIF5		C17orf85
ZC3H14		ENO1
PSMC1		EIF4G3
ACIN1		ZNF638
PABPN1		FNDC3B
SRP54		FSCN1
PSMA6		SART3
PNN		EXOSC7
RAE1		MKRN2
TPD52L2		REXO2
PRPF6		RBM7
EEF1A2		RBMS2
CRNKL1		BAZ2A
NOP56		GPATCH1
CSTF2		MBNL3
NXT2		XAB2
TLR8		ARHGEF1
FMR1		SNRPA
PQBP1		EXOSC5
HTATSF1		RBFOX1
PIN4		TNRC6C
CORO1A		THOC1
USP10		XRCC5
UBE2I		TNS1
GSPT1		REXO1
MAZ		DDX1
MYEF2		RIMS1
POP1		DDX43
ESRP1		PIH1D3
EEF1D		KIAA0020
HNRNPL		CNOT4
SNRNP70		HSP90AA1
SF3A2		BZW1
FAM32A		CCNT2
AKAP8		MRPL22
POP4		GEMIN5
RPS16		XPO1
FBL		ZCCHC6
CCDC9		TNPO1
HNRNPUL1		DIS3
MRPL4		TDRD3
RPS19		NUFIP1
GRWD1		RPS5
PRPF31		YTHDC1
RPL18A		PPIE
DDX49		NOA1
SUGP1		EIF3I
SSBP1		TAF9
EIF3B		CPNE3
RBM28		MTIF2
EZH2		CHERP
TBL2		NFX1
ELAVL2		DIMT1
EDF1		IPO11
SETX		EIF2AK1
EXOSC3		MRPL28
EIF3A		RBM22
DDX50		HUWE1
NPM3		TRIP6
LARP4B		SRRT
GTPBP4		NOP14
RPL28		ADD1
NUFIP2		C14orf166
AATF		SF3B2
RPL19		METTL2A
UBTF		CNOT3
DHX40		DDX18
KPNB1		KHSRP
FTSJ3		DNMT3B
UTP6		XRN2
DDX5		DYNLL1
LRRC59		RPL6
LUC7L3		ESF1
EFTUD2		OAS1
YWHAE		RPLP0
GAR1		TRMT6
FRG1		PEBP1
DHX15		FUS
HSPA8		GANAB
PRPF19		RBM41
DDX6		DDX24
CARS		DHX32
RPS13		PAPOLA
PRPF40B		PCBP4
PTGES3		MRPS33
KRT18		PDCD7
DDX55		PABPC4
CPSF6		AARS
GAPDH		TNRC6A
NOP2		RBM27
SRSF9		PUS7
SRSF3		ALKBH5
ASCC3		ZC3HC1
RPS12		HNRNPC
HBS1L		SUPT16H
BYSL		GEMIN2
HSPA9		DAZL
SUB1		EZR
BRIX1		AGO1
RARS		GPATCH2
TCERG1		LRRFIP2
XRN1		ARCN1
RPL24		CWF19L1
FXR1		TDRD1
MRPL3		MRPS18A
RRP9		VARS
EIF4G1		HSP90AB1
NCL		CDC5L
RPS15		DSP
RTN4		HNRNPH3
WDR75		SETD1A
CCT4		CIRBP
HDLBP		HNRNPM
NOL10		POLR2E
CEBPZ		POLRMT
DARS		TRMT2A
SRSF7		CRKL
PNO1		SF3A1
SUMO1		SNRPD3
FARSB		PES1
RPL22		TOP3B
PARK7		DGCR14
SFPQ		LGALS1
SMG7		NOL12
SRSF11		TFIP11
WARS2		EIF3L
RPF1		NHP2L1
EBNA1BP2		POLR2F
PRDX1		DDX17
RPS25		TCF20
CPSF3		RTCB
HEATR1		GTPBP1
PTBP3		POLDIP3
GLE1		THOC5
RBM18		APOBEC3H
FAM98A		RPL3
SMNDC1		ZMAT5
RCL1		RBFOX2
WBP4		EIF3D
EXOSC8		TNRC6B
UTP20		ZC3H7B
TARDBP		PHF5A
PSPC1		TRMU
KHDRBS1		KHNYN
FYTTD1		FKBP3
RPL5		RBM23
HNRNPA2B1		ALKBH1
ACO1		SNW1
RBM19		SRSF5
DDX54		EIF5
DDX39A		DICER1
SPATS2		ZC3H14
LRP1		PSMC1
EXOSC9		C14orf93
AGO2		ACIN1
SRSF6		APEX1
STAU1		PABPN1
DDX27		SRP54
SNRNP27		KIAA0391
MPHOSPH10		PSMA6
XPO5		PNN
RPS10		PABPC1L
RIOK1		CSTF1
NUP153		RAE1
DEK		TPD52L2
LRRFIP1		PRPF6
AHNAK		EEF1A2
CNOT1		CRNKL1
PIWIL1		SAMHD1
DDX31		NOP56
GTF2F1		CDK5RAP1
THOC2		DHX35
RPL23		CELF4
SNRPD2		RNMT
SYMPK		SMAD7
SNRPB		RIOK3
RRBP1		CSTF2
SNRPB2		NXT2
HNRNPR		TLR8
RALY		ZC3H12B
EIF2S2		FMR1
TRAP1		PQBP1
NSRP1		HTATSF1
EMG1		PIN4
KTN1		RBM3
HNRNPH2		FNDC3A
CANX		PARP4
MRPS12		MRPS31
PSMA1		INTS6
FXR2		CORO1A
KRI1		NUTF2
ILF3		N4BP1
NGDN		USB1
GNL3L		ESRP2
XPO7		USP10
SAFB2		MTHFSD
RPL36		UBE2I
ACTN4		EEF2K
LSM4		GSPT1
ASS1		UBFD1
EXOSC2		EARS2
PPAN		MAZ
EIF3G		KAT8
DNMT1		C16orf88
DKC1		MTFMT
NOL11		ZNF106
HABP4		SCG3
UBA1		DNAJC17
PPIL4		EIF3J
SYNE1		MYEF2
RBM39		INTS9
RPL27		POP1
ANKHD1		EIF3E
RBM8A		ESRP1
SNRPA1		EEF1D
LIN28A		INTS10
TRIM21		ERI1
DHX30		R3HCC1
RRP8		HNRNPL
IMMT		FBXO17
MRPL35		SNRNP70
RAN		CLASRP
MYBBP1A		PIH1D1
ANKRD17		RNASEH2A
UTP3		SF3A2
ZRANB2		TRMT1
NIP7		NOVA2
SRRM1		FAM32A
LARS		AKAP8
ZFC3H1		POP4
EIF2S1		RPS16
RPS15A		FBL
NARS		POLR2I
RBM17		ZFR2
RBMX2		CACTIN
GNL2		CCDC9
PRPF38A		HNRNPUL1
WDR36		MRPL4
SRPK2		RPS19
SYNCRIP		GLTSCR2
NAT10		GRWD1
CAPRIN1		TNPO2
HNRNPA1		PRPF31
MPHOSPH6		RPL18A
URB2		DDX49
DHX9		SUGP1
EIF4E2		SMG9
MRPS9		GTPBP10
CKAP4		DNAJC2
BZW2		HBP1
DDX56		DUS4L
SRSF1		ZC3HAV1
TRA2B		SSBP1
EPRS		GARS
IMP4		HSPB1
STXBP1		PTCD1
PRPF4		EIF3B
MRPL50		AIMP2
NCBP1		RBM28
RPL35		IMPDH1
RPS6		LSM5
MRPL15		EZH2
SLTM		MRPL32
RTF1		TBL2
RPLP1		EIF4H
HADHB		SEC61B
ASCC1		ELAVL2
RPS24		FUBP3
SSB		DDX58
PPIG		EDF1
FASTKD1		SETX
WDR12		EXOSC3
HNRNPD		EIF3A
G3BP2		TRDMT1
USO1		DDX50
LLPH		SEC23IP
SNRPF		NPM3
SRP14		CPEB3
WDR61		LARP4B
DHX38		GTPBP4
RPS2		BCCIP
NOB1		MTPAP
DDX52		OBFC1
PTRH2		GLRX3
EIF4A3		TFAM
TXNL4A		RPL28
URB1		NUFIP2
RPS11		AATF
RPL13A		CWC25
RPL11		RPL19
SERBP1		UBTF
RPS8		CASC3
MRPL24		DHX40
ISG20L2		KPNB1
SF3B4		RECQL5
ILF2		INTS2
SRP9		C1QBP
NVL		CCDC47
PARP1		DRG2
HNRNPLL		FTSJ3
RPS27A		UTP6
SNRPG		DDX5
SNRNP200		DHX58
MRPS5		PTGES3L-AARSD1
ZC3H8		MRPL27
HSPD1		LRRC59
RPL32		LUC7L3
SHQ1		EFTUD2
FIP1L1		YWHAE
LYAR		SUPT6H
NAF1		RPL34
BTF3		GAR1
DDX46		FRG1
G3BP1		DHX15
NHP2		SEPSECS
ZMAT2		PPARGC1A
ABT1		DDX25
RPL7L1		HSPA8
PURB		PUS3
MDH2		DCPS
CCT6A		CCDC86
NOM1		PRPF19
LUC7L2		EIF4G2
NONO		DDX6
RBMX		CARS
RPL10		RPS13
MRPS28		PRPF40B
RPL7		CAPRIN2
MTDH		PTGES3
AUH		KRT18
SURF6		METAP2
REXO4		LTA4H
RPP30		MAGOHB
MKI67		OAS3
PDCD11		OAS2
SSRP1		EIF2B1
RPS3		DDX55
CPSF7		ENDOU
LSM14B		CNOT2
MRPL49		CPSF6
FAU		KRR1
SAP18		MRPL51
DHX37		GAPDH
SRFBP1		NOP2
ATP5A1		APOBEC1
CWF19L2		AICDA
DDX4		SRSF9
PELO		RNGTT
JAKMIP1		HINT3
HNRNPU		MTRF1L
RANBP2		SRSF3
MSI2		MRPL18
MOV10		RBM24
NIFK		KHDRBS2
LARP1		ASCC3
RPL30		RPS12
EEF1A1		HBS1L
UTP14A		QKI
EIF4A2		BYSL
RBPMS		FAM120B
MRPL17		MRPL2
EIF5B		PRPF4B
CCAR2		FAM46A
SON		HARS2
PSMD4		PAPD7
SSU72		MRPS30
U2AF1		HSPA9
RRP1B		MRPS27
RRP1		CLK4
SAFB		THG1L
CHTOP		CNOT6
CPSF4		DROSHA
RPL8		SUB1
SRSF2		TARS
LSM12		BRIX1
LARP4		PPWD1
EIF4A1		RARS
RPL26		TCERG1
NXF1		SMAD5
DCP1A		CPEB4
ELAVL4		ZNF346
MAGOH		XRN1
FUBP1		RPL24
RBM15		FXR1
DHX57		NCBP2
CWC22		MRPL3
SUCLG1		RRP9
RPL22L1		EIF1B
THOC7		EIF4G1
RPL9		EEF1B2
WDR43		NCL
SNIP1		SF3B14
POLR2H		EIF2B4
RPN1		IFIH1
GNL3		RPS15
HMGB2		RTN4
LSM6		MRPL19
UTP15		WDR75
NSA2		PAPOLG
RPS14		CCT4
RP9		SF3B1
INTS1		HSPE1
YWHAZ		HDLBP
DCAF13		NOL10
RPP25L		CEBPZ
PSIP1		DARS
HNRNPK		SRSF7
STRBP		PNO1
NOL6		TIA1
PCF11		SUMO1
RPL36AL		FARSB
ATP5C1		MRPL37
DDX21		RPL22
BMS1		PARK7
METTL3		KIAA1324
CPSF2		SRSF4
API5		ASH1L
NOLC1		SFPQ
RPL27A		SWT1
PPIB		SMG7
MRPL16		TROVE2
NUDT21		UCHL5
SNRPD1		SRSF11
URM1		CRYZ
RBFOX3		TTF2
ACAA2		WARS2
RPL13		MRPS15
EEF2		TSNAX
SRP68		RPF1
SRRM2		ZNHIT6
POLR2G		EBNA1BP2
SLC3A2		IPO13
RPSA		ERI3
CDC40		PRDX1
STIP1		NSUN4
DNAJC21		PRRC2C
USP39		PTBP2
HNRNPH1		DARS2
MECP2		DIEXF
XPO6		SYF2
CD2BP2		PPP1R8
NMD3		CD3EAP
MRPL1		RPS25
PCBP1		DDX59
FASN		FASTKD2
HNRNPF		CPSF3
SF3B5		HEATR1
CHD3		PTBP3
YWHAG		GLE1
HNRNPA3		RBM18
BOP1		FCF1
LSM3		SLIRP
RPS9		RBM25
EXOSC1		ALDH6A1
MRPL36		EIF2B2
RSL1D1		FAM98A
PLRG1		IFIT3
EXOSC10		IFIT2
RPS21		SMNDC1
RPS7		RCL1
PPIH		MRPS14
SMN1		ENOX1
MRPL13		MTRF1
ISG20		WBP4
CLP1		SMAD9
TAF15		EXOSC8
PURG		ETF1
DCP2		PAIP2
RPL38		UTP20
NOC3L		TARDBP
EIF1AX		AKAP1
CNP		TRIM25
PRPF8		PAPD5
DDX23		PSPC1
RPL4		TRMT1L
MRPL11		ZCCHC17
LARP7		KHDRBS1
RPL15		RPL21
SRP72		MTIF3
DHX36		GTF3A
MRPS22		FYTTD1
LSM1		MTERFD2
SART1		MRPS2
RUVBL1		RBBP6
CSTF3		ZC3H7A
PUS1		RPL5
RPLP2		TRMT13
HNRNPA0		HNRNPA2B1
GRB2		FTSJ2
RPS27		ACO1
IMP3		BICC1
DDX10		RBM19
DALRD3		DDX54
PLEC		DDX39A
SUZ12		WDR83
EXOSC4		ZC3H13
TUFM		TSFM
EIF3K		SPATS2
RRS1		LRP1
RCC2		BAZ2B
EDC3		EXOSC9
GEMIN4		C4BPA
CDC42EP4		AGO2
PUF60		SRSF6
TDRD6		GTSF1L
PRKRA		ZNFX1
NPM1		STAU1
POLR2A		DDX27
LSM10		FASTKD3
SNRPE		PAIP2B
NOP10		SNRNP27
RPL35A		MPHOSPH10
SRPR		RRP36
EWSR1		SNRPC
CNOT10		XPO5
RUVBL2		AARS2
DDX41		RPS10
SF3A3		APOBEC2
ALYREF		RIOK1
TBL3		RPP40
EIF3C		ATXN1
CMSS1		NUP153
RPS17		DEK
NOC4L		EEF1E1
RPS27L		LRRFIP1
PURA		AHNAK
DDX51		CNOT1
RBM11		PIWIL1
MRPL40		UPF3B
P4HB		RNF113A
DRG1		MRPS7
RPS23		MIF4GD
SECISBP2		DDX31
SRSF10		GTF2F1
FBLL1		THOC2
RBM34		RPL23
RPL14		SNRPD2
SF3B3		SYMPK
RRP7A		SNRPB
HMGB1		RRBP1
SUPT5H		SNRPB2
PPIA		MRPS26
IARS		HNRNPR
ELAVL3		RALY
WDR5		EIF2S2
XRCC6		AGO3
IPO4		RBM42
PRPF40A		SCAF1
FLNA		SBDS
NOP9		TRAP1
DYNC1H1		NSRP1
PCBP2		EMG1
SND1		KTN1
C1D		TRMT5
HNRNPAB		HNRNPH2
RPF2		NXF5
RPS26		CANX
RPL37A		CPSF3L
RPL12		METTL16
RPS4X		RBM48
MAK16		ZFP36
PRIM1		DGCR8
DDX42		TST
RPL23A		APOBEC3A
DDX39B		APOBEC3F
EIF1AY		NAA38
RPL10A		MRPS12
CNOT7		SNRPN
TOP1		EIF2AK4
RPL39		DUT
MRPL38		PSMA1
HSPA1B		FXR2
ABCF1		KIF1C
IPO7		MRM1
NAP1L4		CCNT1
TMSB4X		PUS7L
RNPS1		KRI1
GNL1		ILF3
SCAF8		NGDN
RBMXL1		RNASE1
DDX47		TEP1
MRPL23		RPS4Y1
HNRNPUL2		GNL3L
DDX3X		XPO7
RPL17		FAM98C
EXOSC6		SAFB2
NOL7		RPL36
RPS18		GTPBP3
WDR46		BST2
RPS28		NSUN5
RBM14		MRPL34
MRPS17		LSM7
PPIL3		QRSL1
ISY1		ACTN4
PWP2		LSM4
EIF6		HELZ2
MRPL20		ASS1
MRPL33		EXOSC2
TWF2		PRRC2B
EEF1G		EIF2S3
RPL7A		ZC3H4
PIH1D2		LRRC47
PRPF3		PPAN
RPL36A		EIF3G
ACTN1		DNMT1
ATP2A2		DKC1
CASP7		C12orf65
CAVIN1		NOL11
CCT5		HABP4
CDKN2AIP		UBA1
CLTC		PPIL4
COPA		SYNE1
CYFIP1		AAR2
CYFIP2		RBM39
D1PAS1		MRPS25
DTD1		RPL27
EIF2S3X		ANKHD1
ELP1		DIAPH1
ELP3		THOC6
EP300		ZCCHC9
HSD17B10		KHDRBS3
HSP90B1		RBM8A
HSPA1A		SNRPA1
IMPDH2		LIN28A
LSM8		LGALS3
MARS1		TRIM21
MCRS1		DHX30
MTREX		RRP8
MYH10		PTCD3
NUDT1		IMMT
NUDT4		MRPL35
NUP98		RAN
NXF7		MYBBP1A
OAS1B		EEFSEC
PCID2		GRSF1
PUM3		ANKRD17
RANGAP1		UTP3
RNF20		UNK
RNF40		ZRANB2
RPS3A1		EIF5A
RTRAF		HRSP12
SF3B6		ERAL1
SIN3A		NIP7
SMARCA4		NXT1
SNU13		DAP3
SPOUT1		IGHMBP2
SUPT5		TOE1
THRA		RBM38
TUBA1B		DMGDH
UBR5		XPO4
VIM		RNF17
ZBP1		TPT1
ZFP638		TEX13A
		SRRM1
		MKRN1
		IPO8
		LARS
		CCDC59
		ZFC3H1
		EIF2S1
		CTIF
		MRPS36
		THUMPD3
		PRPF38B
		PPHLN1
		ERN2
		RPS15A
		NARS
		RBM17
		RBMX2
		PIWIL4
		PUM1
		YARS
		GNL2
		AGO4
		ZCCHC11
		PRPF38A
		DHX34
		DZIP1
		CARS2
		WDR36
		MSI1
		OASL
		SRPK2
		TES
		MTO1
		KHDC1
		SYNCRIP
		NAT10
		CAPRIN1
		PAN2
		ZC3H10
		HNRNPA1
		MPHOSPH6
		URB2
		RNASEL
		DHX9
		RC3H1
		MRPL44
		EIF4E2
		MRPS9
		CKAP4
		RNASEH2B
		IGF2BP3
		NUPL2
		BZW2
		TBRG4
		DDX56
		IREB2
		SRSF1
		MRPL47
		TRA2B
		EPRS
		IMP4
		CDK9
		TXN
		STXBP1
		PRPF4
		MRPL50
		NCBP1
		RPL35
		RANBP6
		POLR1E
		UBAP2
		APTX
		RPS6
		CMTR1
		VARS2
		CPEB2
		NARS2
		MRPL15
		TGS1
		DDX60
		BUD13
		RDX
		ALKBH8
		SLTM
		NUSAP1
		RTF1
		RPLP1
		SMAD6
		RSL24D1
		RTCA
		HADHB
		PNPT1
		THUMPD2
		LRPPRC
		DBR1
		ASCC1
		RPS24
		BARD1
		METTL5
		SSB
		PPIG
		FASTKD1
		WDR12
		SECISBP2L
		HERC5
		HNRNPD
		LARP1B
		G3BP2
		CNOT6L
		USO1
		INTS12
		YARS2
		ZCRB1
		SCAF11
		LLPH
		SNRPF
		TARBP2
		HNRNPA1L2
		SETD1B
		DENR
		RBM26
		SRRM4
		MBNL2
		RNF113B
		NOVA1
		WARS
		MFAP1
		SRP14
		WDR61
		CELF6
		EFTUD1
		PARN
		FTO
		DHX38
		TXNL4B
		NOL3
		ZCCHC14
		ADAD2
		RPL3L
		RPS2
		CIRH1A
		NOB1
		DDX52
		PTRH2
		WRAP53
		SLC16A3
		EIF4A3
		ELAC1
		SMAD4
		ZCCHC2
		TXNL4A
		DUS3L
		URB1
		GEMIN7
		ZNF473
		RPS11
		RPL13A
		CTU1
		NOSIP
		RPL11
		SERBP1
		RPS8
		MAEL
		RRNAD1
		MRPL24
		ISG20L2
		HDGF
		SF3B4
		TARS2
		MRPL9
		EIF2D
		INTS7
		UBAP2L
		ILF2
		INTS3
		C1orf131
		SRP9
		NVL
		C1orf35
		PARP1
		HNRNPLL
		RPS27A
		SNRPG
		SNRNP200
		MRPS5
		DQX1
		DUSP11
		ZC3H8
		AFF3
		POLR2D
		HSPD1
		DIS3L2
		RQCD1
		DYNC1LI1
		RBMS3
		RPL32
		SHQ1
		EIF2A
		EIF2B5
		FIP1L1
		LYAR
		TRMT10A
		CISD2
		METTL14
		SETD7
		NAF1
		RPS3A
		RPL37
		BTF3
		DDX46
		G3BP1
		NHP2
		FARS2
		ZMAT2
		ABT1
		RPL7L1
		RARS2
		PNLDC1
		C7orf50
		PURB
		MDH2
		CCT6A
		MEPCE
		ZC3HAV1L
		NOM1
		LUC7L2
		NONO
		NXF3
		RBMX
		RPL10
		MRPS28
		RPL7
		MTDH
		POLR2K
		EIF3H
		UTP23
		ZCCHC7
		AUH
		MRRF
		SURF6
		REXO4
		A1CF
		RPP30
		MKI67
		PPRC1
		PDCD11
		TUT1
		EIF3M
		SSRP1
		CELF1
		SERPINH1
		INTS4
		RPS3
		ZC3H12C
		FRG1B
		CPSF7
		SIDT2
		LSM14B
		YTHDF1
		TRPT1
		MRPL49
		FAU
		CWC15
		SAP18
		PDCD4
		DHX37
		CCRN4L
		DCP1B
		EIF4E
		SRFBP1
		UPF2
		QTRTD1
		KIN
		GUF1
		PABPC3
		TIAL1
		RBM46
		CCDC75
		GEMIN6
		ATP5A1
		UHMK1
		CWF19L2
		BOLL
		RPP38
		ZFP36L2
		PAN3
		MBNL1
		DDX4
		PELO
		IFIT5
		HNRNPDL
		JAKMIP1
		CWC27
		SRP19
		CARHSP1
		CAST
		HNRNPU
		RANBP2
		RBMS1
		SREK1
		MSI2
		SRSF12
		SORBS2
		MRPL39
		TSEN2
		TRMT44
		SAMSN1
		MOV10
		NIFK
		LARP1
		CNOT8
		RBM45
		PDIA4
		PPARGC1B
		LSM11
		ADK
		SCAF4
		RPGR
		TDRD9
		RPL30
		SUPV3L1
		EEF1A1
		PHF6
		UTP14A
		EIF4A2
		RPUSD3
		EXOG
		SMG1
		RBPMS
		DDX19B
		RPS4Y2
		MRPL17
		DZIP1L
		HIST1H4H
		EIF5B
		CNOT11
		TSR2
		ZC3H18
		NPM2
		CCAR2
		MRPL10
		SON
		CSRP1
		IGF2BP1
		PSMD4
		CELF3
		ZYX
		SSU72
		WDR4
		NDUFV3
		U2AF1
		RRP1B
		CSTB
		RRP1
		SAFB
		CHTOP
		ADAR
		FDPS
		GPATCH4
		AZGP1
		CPSF4
		RECQL4
		RPL8
		CELF5
		U2AF1L4
		SRSF2
		DCD
		ZNF385A
		LSM12
		LARP4
		RAVER1
		EIF4A1
		RPL26
		SNRNP25
		FLYWCH2
		NXF1
		RPL29
		DCP1A
		ELAVL4
		MAGOH
		PARS2
		NOL9
		RAVER2
		FUBP1
		TYW3
		HENMT1
		C1orf52
		ZNF326
		HFM1
		RBM15
		TDRD5
		TFB2M
		MRPL55
		PUS10
		TYW5
		NUP35
		ERCC3
		DHX57
		TDRD10
		HELQ
		MRPS18C
		EIF4E3
		CWC22
		SUCLG1
		IFI16
		EIF5A2
		RPL22L1
		THOC7
		TIPARP
		RPL9
		RPP14
		RBM47
		U2SURP
		SLC4A1AP
		WDR43
		ZC3H12A
		SNIP1
		POLR2H
		RPN1
		RPL39L
		GNL3
		FAM208A
		SLBP
		AIMP1
		APEH
		HMGB2
		ADAD1
		NAA15
		ABCE1
		LSM6
		AGGF1
		PAPD4
		UTP15
		TLR3
		NSA2
		GFM2
		TERT
		TRA2A
		RPS14
		SLU7
		RP9
		INTS1
		FASTK
		PHAX
		YWHAZ
		DCAF13
		INTS8
		RPP25L
		PSIP1
		METTL2B
		HNRNPK
		STRBP
		NOL6
		TRMT10B
		DDX26B
		WRN
		ZCCHC24
		PCF11
		RPL10L
		RPL36AL
		DNAAF2
		RPUSD4
		ATP5C1
		PRPF18
		ENOX2
		DDX21
		BMS1
		RNASE7
		METTL3
		TRUB1
		CPSF2
		R3HCC1L
		RPUSD2
		TRMT61A
		LARP6
		API5
		NOLC1
		RPL27A
		KIAA0430
		PPIB
		RBPMS2
		PATL1
		MRPL16
		DIS3L
		SMAD3
		MARS
		PDIA3
		NUDT21
		SNRPD1
		TRUB2
		URM1
		ENDOG
		DUS2
		POP5
		RBFOX3
		ACAA2
		SMG8
		RPL13
		EEF2
		TSR1
		ICT1
		SRP68
		ZNF598
		SRRM2
		POLR2G
		SLC3A2
		RPSA
		SF1
		NUDT16L1
		POLR2J3
		COA6
		XIRP1
		CDC40
		STIP1
		ATXN2L
		SOGA2
		HEXIM2
		SNRNP48
		DNAJC21
		LCMT2
		SNTB2
		GFM1
		DDX19A
		USP39
		HNRNPH1
		MECP2
		UPF3A
		PCSK9
		XPO6
		CD2BP2
		ZRSR2
		NMD3
		MRPL1
		NR0B1
		SNUPN
		RNASE2
		RNASE3
		RNASE6
		PCBP1
		FAM103A1
		FASN
		CNBP
		DUS1L
		RBMY1F
		HNRNPF
		TRIM56
		ZNF768
		PUSL1
		SF3B5
		CHD3
		YWHAG
		HNRNPA3
		SMAD1
		HARS
		WIBG
		PA2G4
		GTSF1
		BOP1
		RBMXL2
		LSM3
		RPS9
		TSEN34
		NCBP2L
		PINX1
		TRMT61B
		FAM98B
		EXOSC1
		MRPL36
		RSL1D1
		PLRG1
		EXOSC10
		RPS21
		RNMTL1
		RPS7
		RNASEH1
		PPIH
		QARS
		SMN1
		EIF2AK3
		TEFM
		MRPL13
		ISG20
		PAIP1
		POP7
		CSDC2
		CLP1
		GTPBP2
		AFF1
		MRPL52
		TAF15
		ZMAT3
		PURG
		DCP2
		RPL38
		RNASEH2C
		TRMT112
		MRP63
		NOC3L
		GOLGB1
		RNASE8
		RNASE11
		ZNF622
		CHD2
		APOBEC4
		EIF1AX
		CXorf23
		AGFG1
		TOPAZ1
		CNP
		TDRD12
		EIF1
		ENDOV
		RBM4B
		RBM4
		MRPL45
		TRMT10C
		CTU2
		PRPF8
		DDX23
		EXO1
		WBSCR16
		RPL4
		MRPL11
		ANGEL2
		LARP7
		PABPC5
		RPL15
		SRP72
		PDE12
		RSRC1
		DHX36
		MRPS22
		LSM1
		EIF1AD
		SMAD2
		SART1
		C11orf68
		MRPL48
		RBMXL3
		EIF4E1B
		RUVBL1
		CSTF3
		CLK2
		MEX3C
		PUS1
		PTRF
		RBM44
		RPLP2
		CSTF2T
		POLR2L
		HNRNPA0
		ZCCHC3
		GRB2
		RPS27
		IMP3
		DDX10
		DALRD3
		ZC3H12D
		PLEC
		WDR6
		ERN1
		SUZ12
		NSUN3
		RPP25
		EXOSC4
		TUFM
		EIF3K
		RRS1
		RCC2
		FARSA
		SAMD4B
		EDC3
		HNRNPCL1
		CALR
		NSUN7
		ZCCHC5
		CLK3
		GEMIN4
		MKRN3
		PLD6
		CDC42EP4
		APOBEC3B
		RBM15B
		NLRP11
		R3HDM2
		PUF60
		PSTK
		TRNAU1AP
		TDRD6
		PRKRA
		EIF2S3L
		SRSF8
		CMTR2
		MRPL14
		NQO1
		AEN
		NPM1
		POLR2A
		CCDC108
		DDX60L
		MEX3D
		MRPS23
		LSM10
		MRPS11
		SNRPE
		NOP10
		TDRKH
		MRPL41
		TSEN54
		MRPS16
		ARL6IP4
		RNASE10
		ANXA2
		NGRN
		RPS17L
		DDX28
		RBM10
		RPL35A
		SRPR
		EWSR1
		CNOT10
		LSMD1
		RUVBL2
		DDX41
		SF3A3
		MEX3B
		UTP11L
		PCBP3
		MRPL54
		TRMT12
		ALYREF
		TBL3
		RBM12B
		FAM120C
		EIF3C
		SNRNP35
		CMSS1
		HIST1H1B
		PABPC1L2B
		PIWIL3
		XPOT
		RALYL
		EIF4ENIF1
		DDX53
		RPS17
		RBM33
		RBM43
		PTRHD1
		NOC4L
		INTS5
		RPS27L
		PURA
		DDX51
		PRPF39
		RBM11
		CCDC137
		MRPL30
		TARSL2
		NXF2
		MRPL40
		P4HB
		ZFP36L1
		UBE2L3
		DRG1
		YTHDF3
		ADARB2
		IFIT1
		NXF2B
		RNPC3
		PABPC1L2A
		NKRF
		RPS23
		GPATCH8
		BCDIN3D
		HEXIM1
		PTRH1
		RPS19BP1
		MRPS21
		DAZ3
		RDM1
		NANOS3
		SECISBP2
		LIN28B
		FANCM
		HIST1H1C
		COL14A1
		CPSF4L
		ZCCHC13
		DAZ1
		ZC3H6
		NANOS2
		SRSF10
		C15orf52
		FBLL1
		NANOS1
		S100A16
		RNASE9
		RBM34
		RPL14
		TRMT2B
		NOC2L
		ADAT2
		H1F0
		SF3B3
		PNRC2
		RRP7A
		GSPT2
		HMGB1
		TDRD7
		SPATS2L
		S100A4
		SUPT5H
		PPIA
		IARS
		STK31
		ELAVL3
		WDR5
		LONP1
		PTPN1
		XRCC6
		YRDC
		IPO4
		PRPF40A
		TLR7
		ERI2
		ZNF239
		FLNA
		NOP9
		DYNC1H1
		PCBP2
		ZGPAT
		SND1
		PIWIL2
		C1D
		GTF2E2
		BLM
		MRPL21
		ADARB1
		HNRNPAB
		RPF2
		RPS26
		RPL37A
		RPL12
		AKAP17A
		NOL8
		MRPL42
		RPS4X
		MAK16
		PRIM1
		DDX42
		RPL23A
		HELZ
		YTHDF2
		DDX39B
		NUDT16
		EIF1AY
		IPO9
		GPATCH3
		RPL10A
		CNOT7
		TSEN15
		TYW1
		TOP1
		C9orf114
		RPL39
		DZIP3
		SMG5
		METTL10
		RBM20
		DPPA5
		IFIT1B
		MRPL38
		SKIV2L
		C9orf129
		RDBP
		HSPA1B
		LSM2
		GPANK1
		POU5F1
		DHX16
		ABCF1
		PRR3
		TRIM39
		GNB2L1
		RANBP17
		MRPL53
		ATXN2
		PABPN1L
		SARNP
		IPO7
		NAP1L4
		TMSB4X
		SMN2
		EIF3CL
		DAZ4
		RNPS1
		DAZ2
		NYNRIN
		RNASE13
		NELFE
		GNL1
		VARSL
		TRIM71
		TSN
		ZRSR1
		SCAF8
		SUPT4H1
		QTRT1
		RBMXL1
		SRA1
		ADAT3
		RPS29
		DDX47
		REPIN1
		MRPL23
		ANG
		CPEB1
		HNRNPUL2
		ARHGEF28
		FASTKD5
		DDX3X
		RPL17
		TDRD15
		PAPOLB
		ZNF579
		RNASEK
		UBA52
		EXOSC6
		MRPS18B
		ATXN1L
		NOL7
		RPS18
		RBMY1J
		WDR46
		POLR2J2
		RPL41
		PATL2
		MCTS1
		RPS28
		RBMY1A1
		PPP1R10
		DXO
		RBM14
		NME1
		APOBEC3G
		MRPS17
		PPIL3
		RPL7AP10
		L1TD1
		ISY1
		NSUN6
		RPP21
		PWP2
		C2orf15
		PEG10
		EIF6
		RBMY1E
		MRPL20
		RBMY1B
		MRPL33
		KHDC1L
		APOBEC3D
		MRPS6
		RBMY1D
		RBM12
		APOBEC3C
		TWF2
		MARS2
		EIF5AL1
		PRKDC
		UTP14C
		PABPC4L
		MTG1
		MEX3A
		EEF1G
		DND1
		SNRPEP2
		LSM14A
		GATC
		RNASE12
		RNASE4
		SLC35G6
		MRPL46
		RPL7A
		FDXACB1
		SRRM3
		PIH1D2
		MRPL12
		LENG9
		MAGOH3P
		PRPF3
		SNORD84
		AARSD1
		LUZP4
		CALR3
		RPL36A
		SARS2
		AFF2
		FTSJ1
		ACTN1
		ATP2A2
		CASP7
		CAVIN1
		CCT5
		CDKN2AIP
		CLTC
		COPA
		CYFIP1
		CYFIP2
		D1PAS1
		DTD1
		EIF2S3X
		ELP1
		ELP3
		EP300
		HSD17B10
		HSP90B1
		HSPA1A
		IMPDH2
		LSM8
		MARS1
		MCRS1
		MTREX
		MYH10
		NUDT1
		NUDT4
		NUP98
		NXF7
		OAS1B
		PCID2
		PUM3
		RANGAP1
		RNF20
		RNF40
		RPS3A1
		RTRAF
		SF3B6
		SIN3A
		SMARCA4
		SNU13
		SPOUT1
		SUPT5
		THRA
		TUBA1B
		UBR5
		VIM
		ZBP1
		ZFP638

## Sheet: Supplementary Data 2
R62 Cortex DEseq2										R62 Striatum DEseq2
	baseMean	log2FoldChange	lfcSE	stat	pvalue	padj	external_gene_name				baseMean	log2FoldChange	lfcSE	stat	pvalue	padj	external_gene_name
ENSMUSG00000067597	8.59464	-5.45311	0.697446	-7.81869	5.34e-15	6.69e-14	Dgat2l6			ENSMUSG00000091817	36.6629	-6.54272	0.528751	-12.3739	3.61772e-35	1.17828e-33	Gm17091
ENSMUSG00000026983	3.72187	-5.14468	0.715184	-7.1935	6.32e-13	6.76e-12	Il1f5			ENSMUSG00000021208	8.0492	-6.43677	0.714067	-9.01423	1.98259e-19	3.12673e-18	Ifi27l2b
ENSMUSG00000034634	4.39066	-5.07201	0.7332	-6.91764	4.59e-12	4.53e-11	Ly6d			ENSMUSG00000036961	34.4795	-6.26317	0.515765	-12.1435	6.21309e-34	1.93239e-32	Wnt8b
ENSMUSG00000060890	17.2057	-5.04343	0.460777	-10.9455	6.98e-28	1.87e-26	Arr3			ENSMUSG00000115403	14.2904	-6.10428	0.680463	-8.97077	2.94452e-19	4.58393e-18	Gm49304
ENSMUSG00000089914	3.08491	-4.80966	0.76336	-6.30064	2.96e-10	2.46e-09	4930486I03Rik			ENSMUSG00000059625	5.74622	-5.99627	0.705415	-8.50034	1.8903e-17	2.63941e-16	Sohlh1
ENSMUSG00000067571	9.09578	-4.76793	1.21532	-3.92317	8.74e-05	0.00037571	Ms4a15			ENSMUSG00000004341	123.79	-5.95573	0.297639	-20.0099	4.5176e-89	6.89219e-87	Gpx6
ENSMUSG00000025726	4.29818	-4.7223	0.719878	-6.55985	5.39e-11	4.8e-10	Slc28a1			ENSMUSG00000016942	45.7905	-5.51659	0.360873	-15.2868	9.36632e-53	5.58645e-51	Tmprss6
ENSMUSG00000043932	2.05935	-4.60383	0.819077	-5.62076	1.9e-08	1.32e-07	Klri2			ENSMUSG00000085042	243.641	-5.50648	0.157851	-34.884	1.29815e-266	5.37562e-263	Abhd11os
ENSMUSG00000062077	8.76533	-4.52525	0.588722	-7.68656	1.51e-14	1.84e-13	Trim54			ENSMUSG00000042243	3.97446	-5.26834	0.783198	-6.72671	1.73546e-11	1.54359e-10	BC051665
ENSMUSG00000031074	7.64324	-4.51029	0.590503	-7.63806	2.21e-14	2.64e-13	Fgf3			ENSMUSG00000067597	9.16249	-5.22674	0.669575	-7.80606	5.90043e-15	6.91612e-14	Dgat2l6
ENSMUSG00000047443	10.3985	-4.44129	0.506973	-8.76041	1.95e-18	3.08e-17	Erfe			ENSMUSG00000058523	3.40064	-4.90888	1.06273	-4.61912	3.85366e-06	1.93934e-05	Mup5
ENSMUSG00000048031	1.92981	-4.41159	0.890152	-4.956	7.2e-07	4.13e-06	Fcrl5			ENSMUSG00000019429	21.53	-4.89669	0.445938	-10.9806	4.73578e-28	1.15261e-26	Ffar3
ENSMUSG00000031725	1.91353	-4.40714	0.829151	-5.31524	1.07e-07	6.77e-07	Ces1f			ENSMUSG00000076614	2.65886	-4.8571	0.871573	-5.5728	2.50681e-08	1.63292e-07	Ighg1
ENSMUSG00000041062	5.92334	-4.37728	0.642131	-6.8168	9.31e-12	8.91e-11	Mslnl			ENSMUSG00000072982	31.9735	-4.8514	0.375852	-12.9077	4.07068e-38	1.46398e-36	9230009I02Rik
ENSMUSG00000115378	4.84303	-4.30096	0.688041	-6.25103	4.08e-10	3.33e-09	Gm39653			ENSMUSG00000090356	5.25919	-4.66211	0.754848	-6.17623	6.56512e-10	5.01987e-09	Teddm3
ENSMUSG00000027301	13.8972	-4.22078	0.501431	-8.41747	3.85e-17	5.57e-16	Oxt			ENSMUSG00000020226	4.27414	-4.65527	0.72352	-6.43419	1.2413e-10	1.01442e-09	Slc5a4b
ENSMUSG00000062028	15.9245	-4.21796	0.424906	-9.92681	3.18e-23	6.7e-22	Irgc1			ENSMUSG00000054986	104.481	-4.62929	0.231193	-20.0234	3.44172e-89	5.27858e-87	Sec14l3
ENSMUSG00000101199	2.36706	-4.17409	0.794429	-5.2542	1.49e-07	9.27e-07	Gm9687			ENSMUSG00000025496	3.37987	-4.60099	0.832659	-5.52567	3.28239e-08	2.10828e-07	Drd4
ENSMUSG00000057021	4.16178	-4.13262	1.37125	-3.01375	0.00258037	0.00844825	Vmn2r-ps159			ENSMUSG00000103305	5.08819	-4.60052	0.723992	-6.35439	2.09258e-10	1.6798e-09	Gm34068
ENSMUSG00000057933	3.25042	-3.99304	0.751671	-5.31222	1.08e-07	6.88e-07	Gsta2			ENSMUSG00000099802	2.73403	-4.54297	0.827761	-5.48827	4.059e-08	2.58192e-07	Gm28493
ENSMUSG00000028946	4.50005	-3.98377	0.72536	-5.49214	3.97e-08	2.65e-07	Hes3			ENSMUSG00000099085	2.49762	-4.53882	1.12402	-4.03803	5.39014e-05	0.000229332	Gm8151
ENSMUSG00000091817	1.39607	-3.96473	0.922542	-4.29761	1.73e-05	8.31e-05	Gm17091			ENSMUSG00000020317	6.94069	-4.28839	0.598902	-7.16042	8.04294e-13	8.00071e-12	Theg
ENSMUSG00000113178	1.63324	-3.94516	1.04511	-3.77489	0.00016008	0.00066198	Mylf-ps			ENSMUSG00000074378	1.87721	-4.25474	0.917298	-4.63834	3.51221e-06	1.77924e-05	Bsph1
ENSMUSG00000032807	75.0295	-3.93924	0.171908	-22.9148	3.31e-116	9.44e-114	Alox12b			ENSMUSG00000108360	1.74356	-4.24381	0.836436	-5.07369	3.9018e-07	2.23344e-06	Gm36159
ENSMUSG00000022229	8.20846	-3.90709	0.486067	-8.03819	9.12e-16	1.2e-14	Atp12a			ENSMUSG00000028492	2.20421	-4.2366	0.782166	-5.4165	6.07784e-08	3.80515e-07	Saxo1
ENSMUSG00000084028	1.30581	-3.87463	0.880673	-4.39962	1.08e-05	5.37e-05	Gm13983			ENSMUSG00000024388	8.43508	-4.22128	0.591448	-7.1372	9.52502e-13	9.41363e-12	Myo7b
ENSMUSG00000103421	2.39202	-3.84273	0.841702	-4.56543	4.98e-06	2.59e-05	Golt1a			ENSMUSG00000036958	1.74856	-4.21746	0.807796	-5.22095	1.78004e-07	1.05755e-06	Cst11
ENSMUSG00000020317	6.28665	-3.83679	0.545401	-7.03481	2e-12	2.04e-11	Theg			ENSMUSG00000071517	5.77104	-4.19023	0.681016	-6.15291	7.60725e-10	5.7786e-09	Gm10334
ENSMUSG00000037727	41.1407	-3.80843	0.329915	-11.5437	7.95e-31	2.48e-29	Avp			ENSMUSG00000035383	49.0572	-4.17215	0.79913	-5.22086	1.7809e-07	1.05785e-06	Pmch
ENSMUSG00000031294	1.48641	-3.7937	0.907173	-4.18189	2.89e-05	0.00013475	D630029K05Rik			ENSMUSG00000113063	6.48368	-4.17191	0.636028	-6.55932	5.40524e-11	4.60152e-10	Gm34667
ENSMUSG00000049214	1.17619	-3.78575	1.10205	-3.4352	0.00059213	0.00220404	Skint7			ENSMUSG00000087011	5.28063	-4.11873	0.675213	-6.0999	1.06138e-09	7.95814e-09	Gm12930
ENSMUSG00000021342	55.7939	-3.78328	0.801947	-4.71762	2.39e-06	1.29e-05	Prl			ENSMUSG00000049620	1.91329	-4.0681	0.968133	-4.202	2.64568e-05	0.000117985	Prss33
ENSMUSG00000087057	6.70276	-3.77565	0.541834	-6.96829	3.21e-12	3.22e-11	Gm11730			ENSMUSG00000025469	3.48015	-4.03369	0.749046	-5.38511	7.24017e-08	4.49788e-07	Msx3
ENSMUSG00000050201	17.3213	-3.74768	0.32965	-11.3686	5.99e-30	1.78e-28	Otop2			ENSMUSG00000005547	13.824	-4.02525	0.44768	-8.99136	2.44194e-19	3.82206e-18	Cyp2a5
ENSMUSG00000087410	2.20401	-3.7456	0.802407	-4.66796	3.04e-06	1.62e-05	2310065F04Rik			ENSMUSG00000112484	13.4484	-4.02042	0.454873	-8.83855	9.69674e-19	1.46243e-17	4930473O22Rik
ENSMUSG00000016942	2.22835	-3.72778	0.84045	-4.43545	9.19e-06	4.6e-05	Tmprss6			ENSMUSG00000105279	3.43822	-3.97803	0.729573	-5.45255	4.96515e-08	3.13767e-07	Gm6260
ENSMUSG00000091204	2.2143	-3.71707	0.796358	-4.66758	3.05e-06	1.63e-05	Gm7271			ENSMUSG00000105536	14.4598	-3.8624	0.417186	-9.25823	2.07852e-20	3.45868e-19	Gm4959
ENSMUSG00000117205	2.23867	-3.70844	0.796241	-4.65743	3.2e-06	1.7e-05	Gm29711			ENSMUSG00000063232	1.30487	-3.8535	1.49875	-2.57114	0.0101365	0.0276516	Serpina11
ENSMUSG00000001023	5.59548	-3.69489	1.34442	-2.74831	0.00599031	0.0180044	S100a5			ENSMUSG00000094493	2.00748	-3.84437	0.841252	-4.56982	4.88139e-06	2.42455e-05	Olfr700
ENSMUSG00000083586	2.15942	-3.69356	0.773007	-4.77817	1.77e-06	9.75e-06	Gm8688			ENSMUSG00000030592	1589.15	-3.80825	0.104306	-36.5104	7.57124e-292	7.31559e-288	Ryr1
ENSMUSG00000035383	7.71264	-3.69199	0.66223	-5.57509	2.47e-08	1.69e-07	Pmch			ENSMUSG00000040413	1.89646	-3.76664	0.965494	-3.90126	9.56925e-05	0.000391288	Timd2
ENSMUSG00000115354	2.06088	-3.65883	0.861669	-4.24621	2.17e-05	0.00010299	Gm49083			ENSMUSG00000114753	3.60995	-3.75857	0.756128	-4.97081	6.66727e-07	3.71662e-06	Gm34059
ENSMUSG00000085348	12.6063	-3.61315	0.369924	-9.76727	1.56e-22	3.13e-21	Myhas			ENSMUSG00000045027	3.51438	-3.75422	0.797528	-4.70732	2.50998e-06	1.30342e-05	Prss22
ENSMUSG00000051076	5.47728	-3.59235	0.5552	-6.47036	9.78e-11	8.47e-10	Vtcn1			ENSMUSG00000068227	26.8121	-3.74748	0.289589	-12.9407	2.65248e-38	9.59894e-37	Il2rb
ENSMUSG00000045027	14.3752	-3.57911	0.386042	-9.27129	1.84e-20	3.29e-19	Prss22			ENSMUSG00000027301	13.9871	-3.73715	0.838558	-4.45664	8.32561e-06	3.98439e-05	Oxt
ENSMUSG00000097993	60.8137	-3.54945	0.267898	-13.2492	4.56e-40	1.99e-38	Ptprv			ENSMUSG00000046049	1.1747	-3.71077	0.927781	-3.99962	6.34454e-05	0.000267116	Rp1l1
ENSMUSG00000074385	1.96433	-3.54716	0.804833	-4.40732	1.05e-05	5.2e-05	Gm10684			ENSMUSG00000007030	53.7606	-3.69934	0.20439	-18.0995	3.21857e-73	3.5074e-71	Vwa7
ENSMUSG00000101227	1.95183	-3.54214	0.856727	-4.1345	3.56e-05	0.00016319	Gm29506			ENSMUSG00000084871	5.40899	-3.68717	0.58452	-6.30804	2.826e-10	2.24308e-09	Gm2800
ENSMUSG00000071517	10.8579	-3.53226	0.444728	-7.94252	1.98e-15	2.55e-14	Gm10334			ENSMUSG00000101997	1.98661	-3.68443	0.838276	-4.39525	1.10647e-05	5.19908e-05	Gm28722
ENSMUSG00000113063	1.2956	-3.50264	0.916125	-3.82332	0.00013167	0.00055297	Gm34667			ENSMUSG00000066197	435.307	-3.68149	0.151982	-24.2232	1.26628e-129	4.96024e-127	Gpr139
ENSMUSG00000048626	1.19339	-3.48527	0.958025	-3.63798	0.00027479	0.00109159	Klf17			ENSMUSG00000034634	1.13441	-3.65219	1.22126	-2.99051	0.0027851	0.00868923	Ly6d
ENSMUSG00000051361	1.53706	-3.47701	0.90375	-3.84732	0.00011942	0.00050358	6030498E09Rik			ENSMUSG00000070495	2.18725	-3.64983	0.849757	-4.29514	1.74582e-05	7.98705e-05	Ctcfl
ENSMUSG00000111598	2.31272	-3.46972	0.798793	-4.34371	1.4e-05	6.83e-05	Gm47095			ENSMUSG00000108113	1.78629	-3.64045	0.881372	-4.13044	3.62076e-05	0.000158184	Zim2
ENSMUSG00000028492	1.17897	-3.4431	0.898323	-3.83281	0.00012669	0.00053292	Saxo1			ENSMUSG00000092482	1.10395	-3.62816	1.01756	-3.56556	0.000363085	0.00134829	Gm20531
ENSMUSG00000030732	2.25338	-3.44103	0.797594	-4.31427	1.6e-05	7.73e-05	Chrdl2			ENSMUSG00000109450	283.045	-3.59286	0.152244	-23.5994	3.90828e-123	1.28738e-120	Gm39043
ENSMUSG00000031936	1.60001	-3.40431	0.975979	-3.48809	0.00048648	0.0018405	Hephl1			ENSMUSG00000118198	72.6821	-3.58558	0.212692	-16.8581	9.14968e-64	7.77776e-62	Gm50370
ENSMUSG00000070473	3.14048	-3.39326	0.705371	-4.81059	1.5e-06	8.37e-06	Cldn3			ENSMUSG00000114697	20.4728	-3.57553	0.382211	-9.35485	8.37174e-21	1.42748e-19	Gm30806
ENSMUSG00000028860	49.2862	-3.39017	0.231433	-14.6486	1.38e-48	7.96e-47	Sytl1			ENSMUSG00000091003	44.2748	-3.56171	0.241804	-14.7298	4.15238e-49	2.22076e-47	Gm7244
ENSMUSG00000038192	4.71529	-3.38365	0.569513	-5.94131	2.83e-09	2.13e-08	Cer1			ENSMUSG00000074385	5.82941	-3.51636	0.558989	-6.29057	3.16297e-10	2.50164e-09	Gm10684
ENSMUSG00000111888	2.16319	-3.38045	0.839538	-4.02656	5.66e-05	0.00025144	Gm46212			ENSMUSG00000024774	2.01435	-3.50538	0.863861	-4.0578	4.95364e-05	0.00021188	Ankrd22
ENSMUSG00000041358	3.08695	-3.34862	0.740519	-4.52199	6.13e-06	3.14e-05	Nutm1			ENSMUSG00000046480	29033.2	-3.50156	0.0911907	-38.3982	0	0	Scn4b
ENSMUSG00000107768	2.52	-3.33679	0.806709	-4.1363	3.53e-05	0.00016202	Gm44275			ENSMUSG00000060890	9.55537	-3.50038	0.411068	-8.51534	1.66099e-17	2.32708e-16	Arr3
ENSMUSG00000110958	1.59634	-3.32434	0.869153	-3.82481	0.00013087	0.00054981	Gm33332			ENSMUSG00000110766	4.74639	-3.49229	0.58	-6.02118	1.73151e-09	1.27681e-08	Gm47214
ENSMUSG00000101447	1.09673	-3.2982	0.948868	-3.47593	0.00050909	0.00191854	Gm28826			ENSMUSG00000111435	19.3083	-3.47499	0.291266	-11.9306	8.19653e-33	2.42442e-31	Gm47358
ENSMUSG00000018907	3.13499	-3.28291	0.715804	-4.58632	4.51e-06	2.36e-05	Alox12e			ENSMUSG00000115517	1.58935	-3.45338	0.831171	-4.15483	3.25528e-05	0.00014334	Gm48954
ENSMUSG00000111570	1.33134	-3.27754	1.0328	-3.17344	0.00150644	0.00518014	Gm32335			ENSMUSG00000103476	39.4761	-3.4531	0.353963	-9.75554	1.74667e-22	3.25391e-21	Strit1
ENSMUSG00000085813	6.97496	-3.2633	0.50046	-6.52061	7e-11	6.17e-10	Gm15870			ENSMUSG00000111609	16.3478	-3.42157	0.332838	-10.28	8.67358e-25	1.80489e-23	Gm6713
ENSMUSG00000058523	7.24851	-3.26324	0.532663	-6.12628	9e-10	7.12e-09	Mup5			ENSMUSG00000100110	1.98998	-3.40336	0.916085	-3.71512	0.000203108	0.000787414	Gm28783
ENSMUSG00000115050	1.09909	-3.25298	0.994906	-3.26964	0.00107686	0.0038138	Gm21154			ENSMUSG00000030205	1.20745	-3.38937	0.935977	-3.62121	0.000293226	0.00110602	Gprc5d
ENSMUSG00000007209	2.41226	-3.24995	0.715581	-4.54169	5.58e-06	2.88e-05	Ceacam9			ENSMUSG00000107334	1.5264	-3.37993	0.911906	-3.70645	0.000210188	0.000812688	Gm7538
ENSMUSG00000116114	43.4879	-3.24328	0.180366	-17.9817	2.71e-72	3.09e-70	Gm35853			ENSMUSG00000087411	5.54709	-3.37976	0.574671	-5.8812	4.07297e-09	2.88592e-08	Gm16048
ENSMUSG00000101921	0.814164	-3.24272	1.16535	-2.78262	0.00539223	0.0163727	Gm28825			ENSMUSG00000026983	1.48942	-3.36154	1.17876	-2.85176	0.00434784	0.0129608	Il1f5
ENSMUSG00000108592	1.92819	-3.21804	0.822889	-3.91067	9.2e-05	0.00039419	Gm38973			ENSMUSG00000098029	7.13417	-3.34566	0.574903	-5.81952	5.90163e-09	4.12318e-08	Gm7745
ENSMUSG00000112850	1.4015	-3.2125	0.874461	-3.67369	0.00023907	0.0009589	Gm9176			ENSMUSG00000033576	1.81343	-3.32477	1.02635	-3.23942	0.00119774	0.004031	Apol6
ENSMUSG00000111399	5.60896	-3.21033	0.519576	-6.17875	6.46e-10	5.19e-09	Gm47328			ENSMUSG00000098935	0.913509	-3.32171	1.23223	-2.69569	0.00702435	0.0199193	Gm27225
ENSMUSG00000059900	26.0149	-3.19037	0.608479	-5.24318	1.58e-07	9.81e-07	Tmem40			ENSMUSG00000109067	1.44238	-3.31826	0.827697	-4.00903	6.09682e-05	0.000257209	Gm44784
ENSMUSG00000090667	120.121	-3.18644	0.205124	-15.5342	2.04e-54	1.39e-52	Gm765			ENSMUSG00000049653	0.875299	-3.28283	1.14264	-2.87302	0.0040657	0.012195	Spatc1
ENSMUSG00000101266	0.760389	-3.17115	1.14775	-2.76292	0.00572866	0.0172949	Gm29234			ENSMUSG00000037868	14.0007	-3.27851	0.521734	-6.28388	3.30229e-10	2.60614e-09	Egr2
ENSMUSG00000087195	1.52222	-3.16105	0.858677	-3.6813	0.00023205	0.000932	Gm12907			ENSMUSG00000110335	0.879249	-3.25718	1.20005	-2.71419	0.00664371	0.0189717	1700015I17Rik
ENSMUSG00000025163	13.4792	-3.15447	0.351794	-8.96681	3.05e-19	5.1e-18	Cd7			ENSMUSG00000110266	8.34992	-3.25614	0.656842	-4.95726	7.14935e-07	3.97389e-06	Gm32742
ENSMUSG00000002100	21.3272	-3.14782	0.297362	-10.5858	3.47e-26	8.55e-25	Mybpc3			ENSMUSG00000049796	54.832	-3.25341	0.250366	-12.9946	1.31273e-38	4.78644e-37	Crh
ENSMUSG00000100530	0.747285	-3.14371	1.1818	-2.66011	0.00781144	0.022838	Gm18117			ENSMUSG00000112850	0.971785	-3.2501	0.957963	-3.39272	0.000692029	0.00244037	Gm9176
ENSMUSG00000068252	1.27596	-3.12811	0.847991	-3.68885	0.00022527	0.00090628	Apol7b			ENSMUSG00000110354	3.66908	-3.23217	0.671457	-4.81367	1.48183e-06	7.9588e-06	Gm45686
ENSMUSG00000001444	6.60655	-3.11802	0.620059	-5.02859	4.94e-07	2.9e-06	Tbx21			ENSMUSG00000112812	2.2086	-3.23072	0.767253	-4.21076	2.54515e-05	0.00011401	Gm47415
ENSMUSG00000038064	14.7855	-3.09804	0.369601	-8.38212	5.2e-17	7.46e-16	Cldn22			ENSMUSG00000031506	277.573	-3.22669	0.105569	-30.5646	3.61349e-205	6.98295e-202	Ptpn7
ENSMUSG00000039878	5.16941	-3.09434	0.524157	-5.90347	3.56e-09	2.66e-08	Slc39a5			ENSMUSG00000048620	2.64109	-3.21951	0.74124	-4.34341	1.40288e-05	6.50125e-05	Olfr1336
ENSMUSG00000020216	81.6959	-3.09312	0.147857	-20.9196	3.55e-97	6.92e-95	Jsrp1			ENSMUSG00000046213	2.57135	-3.21399	0.79252	-4.05541	5.0047e-05	0.000213938	Cym
ENSMUSG00000036858	2.25169	-3.08751	0.724031	-4.26433	2.01e-05	9.55e-05	Ptcra			ENSMUSG00000035258	289.014	-3.21232	0.156643	-20.5072	1.85727e-93	3.09406e-91	Abi3bp
ENSMUSG00000044312	0.797735	-3.08715	1.20855	-2.55443	0.0106362	0.0300204	Neurog3			ENSMUSG00000026413	3.11775	-3.18577	0.826701	-3.8536	0.000116396	0.000469455	Pkp1
ENSMUSG00000066154	1.18469	-3.08355	1.04925	-2.93881	0.00329476	0.0105136	Mup3			ENSMUSG00000074796	83.1738	-3.17908	0.191415	-16.6083	6.06732e-62	4.83169e-60	Slc4a11
ENSMUSG00000082088	3.92932	-3.07958	0.583042	-5.28192	1.28e-07	8.04e-07	Gm15753			ENSMUSG00000105811	6.91904	-3.17748	0.490005	-6.48459	8.89751e-11	7.38157e-10	Gm42707
ENSMUSG00000048528	1.37849	-3.0236	0.923897	-3.27266	0.00106539	0.00377886	Nkx1-2			ENSMUSG00000103451	7.92625	-3.17332	0.494551	-6.41657	1.39378e-10	1.13233e-09	Gm33973
ENSMUSG00000046480	2395.01	-3.00923	0.0790687	-38.0584	0	0	Scn4b			ENSMUSG00000107010	0.808926	-3.16015	1.13348	-2.78801	0.00530335	0.015475	Gm43293
ENSMUSG00000076492	1.13754	-2.99861	1.02471	-2.92629	0.00343029	0.0109078	Trbj2-1			ENSMUSG00000116572	2.44239	-3.15307	0.928309	-3.39658	0.000682348	0.0024077	Gm49695
ENSMUSG00000074472	1.44022	-2.99728	0.926156	-3.23625	0.0012111	0.00425004	Zfp872			ENSMUSG00000040127	3.30245	-3.15115	0.713108	-4.41889	9.92083e-06	4.69971e-05	Sdr9c7
ENSMUSG00000025469	1.41525	-2.98566	0.845908	-3.52953	0.0004163	0.001597	Msx3			ENSMUSG00000032921	10.4484	-3.14887	0.407586	-7.72566	1.11278e-14	1.27646e-13	Odf4
ENSMUSG00000030873	1.10947	-2.98327	0.873785	-3.41419	0.00063971	0.00237024	Scnn1b			ENSMUSG00000031074	116.622	-3.14349	0.17817	-17.6432	1.14686e-69	1.15431e-67	Fgf3
ENSMUSG00000118067	2.09636	-2.98157	0.753771	-3.95553	7.64e-05	0.00033204	Gm32629			ENSMUSG00000083586	2.61231	-3.13726	0.74814	-4.19341	2.74786e-05	0.000122241	Gm8688
ENSMUSG00000112883	1.42122	-2.97366	0.845163	-3.51845	0.00043407	0.0016582	Gm48023			ENSMUSG00000107709	4.23593	-3.12208	0.621308	-5.02501	5.03395e-07	2.84943e-06	9430018G01Rik
ENSMUSG00000065435	1.11049	-2.97158	1.0805	-2.75018	0.00595629	0.017917	Mir135b			ENSMUSG00000028115	11.5523	-3.1111	0.381208	-8.16114	3.31867e-16	4.28309e-15	Bnipl
ENSMUSG00000060787	9.19909	-2.96968	0.424592	-6.99418	2.67e-12	2.7e-11	Olfr464			ENSMUSG00000027380	4.69587	-3.11041	0.683981	-4.54751	5.42844e-06	2.67791e-05	Acoxl
ENSMUSG00000087886	1.13098	-2.96708	0.918687	-3.2297	0.00123922	0.00433979	Gm23599			ENSMUSG00000086955	0.794703	-3.10259	1.13682	-2.72919	0.00634901	0.0182036	1700021L23Rik
ENSMUSG00000005649	2.05838	-2.96493	0.831638	-3.56517	0.00036362	0.00141095	Cabp5			ENSMUSG00000083252	0.768511	-3.08463	1.3146	-2.34645	0.0189533	0.0479993	Gm13210
ENSMUSG00000111765	91.1421	-2.96007	0.532804	-5.55565	2.77e-08	1.88e-07	Gm10635			ENSMUSG00000057457	213.729	-3.06695	0.12925	-23.7289	1.81592e-124	6.49852e-122	Phex
ENSMUSG00000030851	0.873268	-2.95644	1.08638	-2.72136	0.00650136	0.019392	Ldhc			ENSMUSG00000043282	1.84584	-3.05915	0.815775	-3.75	0.000176837	0.000692979	Teddm1b
ENSMUSG00000035486	236.5	-2.93978	0.108689	-27.0477	4.07e-161	2.75e-158	Plk5			ENSMUSG00000064330	13.5233	-3.05848	0.514736	-5.94184	2.81848e-09	2.03434e-08	Pde6h
ENSMUSG00000035031	0.866038	-2.93801	0.997361	-2.94579	0.00322132	0.0103019	C8a			ENSMUSG00000086930	4.97633	-3.05286	0.543166	-5.62049	1.90411e-08	1.25814e-07	Frs3os
ENSMUSG00000024670	56.6167	-2.92556	0.347114	-8.42824	3.51e-17	5.11e-16	Cd6			ENSMUSG00000086978	2.63945	-3.04568	0.845942	-3.60034	0.000317804	0.00119066	4933435F18Rik
ENSMUSG00000116830	2.9993	-2.91349	0.644825	-4.51826	6.23e-06	3.19e-05	Gm49714			ENSMUSG00000023274	1269.76	-3.03519	0.104178	-29.1347	1.30496e-186	1.89134e-183	Cd4
ENSMUSG00000102599	3.46085	-2.91031	0.591229	-4.92248	8.55e-07	4.88e-06	Gm38386			ENSMUSG00000030187	7.38958	-3.03519	0.472648	-6.42167	1.34787e-10	1.09749e-09	Klra2
ENSMUSG00000072982	1.57771	-2.90917	0.859995	-3.38277	0.00071759	0.00263293	9230009I02Rik			ENSMUSG00000107776	1.46396	-3.03442	1.00212	-3.028	0.00246175	0.00776838	Gm44388
ENSMUSG00000112629	1.03607	-2.9043	1.02551	-2.83207	0.00462479	0.0142449	Gm47771			ENSMUSG00000062028	3.0636	-3.0314	0.912447	-3.32228	0.000892862	0.00308295	Irgc1
ENSMUSG00000033196	48.4883	-2.89247	0.159495	-18.1351	1.68e-73	1.96e-71	Myh2			ENSMUSG00000118026	17.4112	-3.0194	0.503139	-6.00112	1.95959e-09	1.43586e-08	Gm50335
ENSMUSG00000105065	0.863575	-2.89134	1.10683	-2.61228	0.00899395	0.0258557	Gm42513			ENSMUSG00000038751	1.18754	-3.0155	0.892849	-3.37739	0.000731779	0.00256836	Ptk6
ENSMUSG00000037868	13.0948	-2.891	0.529628	-5.45854	4.8e-08	3.17e-07	Egr2			ENSMUSG00000002100	15.945	-3.01396	0.358142	-8.41555	3.91066e-17	5.34708e-16	Mybpc3
ENSMUSG00000035930	1.96502	-2.88552	0.798565	-3.61338	0.00030223	0.00119038	Chst4			ENSMUSG00000086190	0.922377	-2.99749	1.22342	-2.45009	0.0142819	0.0374989	4930579M01Rik
ENSMUSG00000071491	1.63783	-2.88425	0.882968	-3.26654	0.0010887	0.00385072	Vmn1r209			ENSMUSG00000103454	3.1083	-2.99641	0.667941	-4.48604	7.25604e-06	3.50961e-05	Gm38098
ENSMUSG00000089890	1.56011	-2.88266	0.820953	-3.51135	0.00044584	0.0017	Gm16055			ENSMUSG00000022715	14.9297	-2.98755	0.310591	-9.61892	6.65271e-22	1.20301e-20	Tmem114
ENSMUSG00000076612	47.5291	-2.88091	0.547758	-5.25945	1.44e-07	9.03e-07	Ighg2c			ENSMUSG00000048067	1.00344	-2.9818	1.11926	-2.66409	0.00771975	0.0216996	Olfr1349
ENSMUSG00000117520	0.88672	-2.87828	1.01476	-2.83642	0.00456219	0.0140744	Gm50064			ENSMUSG00000036083	1.55091	-2.97751	0.879331	-3.38611	0.000708905	0.00249472	Slc17a3
ENSMUSG00000106644	16.7941	-2.875	0.271567	-10.5867	3.43e-26	8.48e-25	Gm40331			ENSMUSG00000109861	1.45141	-2.97716	1.01417	-2.93557	0.00332934	0.0101995	4930458B22Rik
ENSMUSG00000038199	1.97116	-2.87267	0.77333	-3.71468	0.00020346	0.00082518	Iqca1l			ENSMUSG00000047591	69.9712	-2.97517	0.180573	-16.4763	5.43325e-61	4.1665e-59	Mafa
ENSMUSG00000085549	10.8944	-2.86994	0.519677	-5.52253	3.34e-08	2.25e-07	1700047F07Rik			ENSMUSG00000082573	0.742138	-2.96753	1.05236	-2.81988	0.00480422	0.014174	Gm11903
ENSMUSG00000114463	2.55793	-2.86068	0.761663	-3.75583	0.00017277	0.0007099	Gm48162			ENSMUSG00000030270	258.269	-2.96502	0.125359	-23.6523	1.11726e-123	3.85547e-121	Cpne9
ENSMUSG00000085307	1.40483	-2.85984	1.00579	-2.84339	0.00446364	0.0138128	Gm11525			ENSMUSG00000025726	3.68307	-2.96077	0.604466	-4.89816	9.67398e-07	5.29193e-06	Slc28a1
ENSMUSG00000106321	26.061	-2.8531	0.227578	-12.5368	4.69e-36	1.78e-34	Gm43674			ENSMUSG00000085933	3.33254	-2.96017	0.68083	-4.34788	1.37458e-05	6.38439e-05	Tmem61
ENSMUSG00000021765	59.0122	-2.85224	0.151743	-18.7965	8.06e-79	1.07e-76	Fst			ENSMUSG00000108444	0.702735	-2.95848	1.16967	-2.52933	0.0114282	0.0306986	Klk2-ps
ENSMUSG00000111435	0.832454	-2.83299	1.00272	-2.82532	0.0047234	0.0145101	Gm47358			ENSMUSG00000100430	1.11608	-2.95048	1.13841	-2.59175	0.00954901	0.0262168	1700095A13Rik
ENSMUSG00000090230	4.31017	-2.82341	0.552275	-5.11232	3.18e-07	1.91e-06	Gm16315			ENSMUSG00000105986	1.15515	-2.93944	0.944521	-3.1121	0.00185763	0.00602249	Gm43065
ENSMUSG00000103766	0.781085	-2.81592	0.963165	-2.92361	0.00345995	0.0109949	Gm38392			ENSMUSG00000102260	1.13246	-2.92463	0.947824	-3.08562	0.00203126	0.00653333	D330025C20Rik
ENSMUSG00000086946	1.27413	-2.8018	0.915027	-3.06199	0.00219872	0.0073057	Gm15527			ENSMUSG00000111245	0.898363	-2.9201	1.08923	-2.6809	0.00734252	0.0207383	Gm39388
ENSMUSG00000017300	2.49373	-2.80109	0.74928	-3.73837	0.00018522	0.00075688	Tnnc2			ENSMUSG00000030732	5.83419	-2.91331	0.593608	-4.90779	9.21065e-07	5.05566e-06	Chrdl2
ENSMUSG00000113663	0.791285	-2.7981	1.10261	-2.53771	0.011158	0.031321	Gm48504			ENSMUSG00000107714	1.99852	-2.91089	0.870329	-3.34459	0.000824046	0.00286239	Gm34933
ENSMUSG00000085035	17.8865	-2.78374	0.283677	-9.81307	9.89e-23	2.02e-21	Gm12031			ENSMUSG00000039079	60.6186	-2.90773	0.200372	-14.5117	1.02206e-47	5.17041e-46	Trhr2
ENSMUSG00000007877	101.344	-2.78204	0.165262	-16.8341	1.37e-63	1.25e-61	Tcap			ENSMUSG00000082560	0.867629	-2.90173	1.2085	-2.4011	0.0163461	0.0422152	Gm15157
ENSMUSG00000086152	0.759193	-2.77613	1.01402	-2.73775	0.00618603	0.018537	Gm11454			ENSMUSG00000113469	1.50893	-2.89819	0.939262	-3.0856	0.00203142	0.00653333	Gm7065
ENSMUSG00000043366	18.5927	-2.77612	0.272981	-10.1696	2.71e-24	6.08e-23	Olfr78			ENSMUSG00000032807	12.9471	-2.89525	0.385779	-7.50493	6.14619e-14	6.68015e-13	Alox12b
ENSMUSG00000037185	70.3566	-2.77255	0.136355	-20.3334	6.52e-92	1.16e-89	Krt80			ENSMUSG00000045004	13.6398	-2.89481	0.332875	-8.69639	3.42611e-18	4.97558e-17	Spata21
ENSMUSG00000079014	2.11365	-2.75964	1.14125	-2.41808	0.0156025	0.0420468	Serpina3i			ENSMUSG00000107929	1.08302	-2.8891	1.07207	-2.69489	0.00704125	0.0199594	4930595L18Rik
ENSMUSG00000115241	0.734727	-2.7592	1.08454	-2.54412	0.0109553	0.0308056	Gm41322			ENSMUSG00000064201	2.95836	-2.88311	0.786256	-3.66688	0.000245527	0.000937818	Krt2
ENSMUSG00000020429	0.761708	-2.75298	1.10406	-2.49352	0.0126484	0.0350077	Igfbp1			ENSMUSG00000104568	3.61225	-2.8749	0.634504	-4.53095	5.87202e-06	2.88544e-05	Gm43255
ENSMUSG00000111633	4.38945	-2.75146	0.6667	-4.12699	3.68e-05	0.00016824	Gm39377			ENSMUSG00000115959	0.66158	-2.86471	1.2191	-2.34985	0.0187812	0.0476424	Gm18494
ENSMUSG00000087411	2.1924	-2.74772	0.711573	-3.86147	0.00011271	0.00047707	Gm16048			ENSMUSG00000082112	1.08198	-2.86366	0.967076	-2.96115	0.00306489	0.00947344	Gm14445
ENSMUSG00000030217	1.54562	-2.7397	0.888842	-3.08233	0.0020539	0.00686372	Art4			ENSMUSG00000085348	1.35124	-2.86271	0.947964	-3.01985	0.00252898	0.00795351	Myhas
ENSMUSG00000060180	9.07104	-2.73815	0.371677	-7.36703	1.74e-13	1.95e-12	Myh13			ENSMUSG00000051517	55.4723	-2.8584	0.204749	-13.9605	2.71423e-44	1.2217e-42	Arhgef39
ENSMUSG00000030730	3.14035	-2.72581	0.604552	-4.50882	6.52e-06	3.33e-05	Atp2a1			ENSMUSG00000052270	6.25248	-2.85531	0.449149	-6.35717	2.05508e-10	1.65015e-09	Fpr2
ENSMUSG00000081835	0.740523	-2.71875	0.994978	-2.73248	0.00628602	0.0188087	Gm11790			ENSMUSG00000090824	1.75386	-2.85002	0.778934	-3.65886	0.000253335	0.000965732	Olfr1344
ENSMUSG00000029445	1.0313	-2.70519	0.978441	-2.7648	0.00569581	0.01721	Hpd			ENSMUSG00000097993	775.426	-2.84891	0.18778	-15.1716	5.45397e-52	3.19382e-50	Ptprv
ENSMUSG00000026417	0.818222	-2.69807	1.08728	-2.48147	0.013084	0.0360794	Pigr			ENSMUSG00000060787	0.652776	-2.84665	0.991484	-2.8711	0.00409044	0.0122603	Olfr464
ENSMUSG00000104067	0.915486	-2.693	0.99633	-2.70292	0.00687324	0.0203924	Gm37196			ENSMUSG00000047443	1.99971	-2.84643	0.896697	-3.17435	0.00150173	0.00495285	Erfe
ENSMUSG00000111532	2.13131	-2.68661	0.801568	-3.35169	0.0008032	0.00291433	Gm36485			ENSMUSG00000021765	116.198	-2.84589	0.125	-22.7672	9.69858e-115	2.55575e-112	Fst
ENSMUSG00000023274	33.9587	-2.67486	0.311958	-8.57444	9.96e-18	1.5e-16	Cd4			ENSMUSG00000113928	9.67492	-2.84508	0.436313	-6.52072	6.99722e-11	5.8842e-10	Gm48209
ENSMUSG00000114637	1.20316	-2.6727	0.999934	-2.67288	0.00752041	0.0220871	Gm47851			ENSMUSG00000024391	3.4449	-2.84456	0.61043	-4.65993	3.16319e-06	1.61371e-05	Apom
ENSMUSG00000081914	1.27335	-2.67169	0.94633	-2.82321	0.00475456	0.0145936	Vmn1r-ps109			ENSMUSG00000085035	3.52235	-2.83922	0.711557	-3.99015	6.60305e-05	0.000277052	Gm12031
ENSMUSG00000075707	32.1163	-2.66705	0.204305	-13.0543	6.01e-39	2.55e-37	Dio3			ENSMUSG00000039315	3.5498	-2.83285	0.658763	-4.30025	1.70607e-05	7.81757e-05	Clnk
ENSMUSG00000098029	16.2457	-2.66663	0.291158	-9.15872	5.25e-20	9.18e-19	Gm7745			ENSMUSG00000021640	8.31739	-2.82394	0.408741	-6.90889	4.88471e-12	4.55137e-11	Naip1
ENSMUSG00000113784	0.714364	-2.6607	1.12725	-2.36036	0.0182574	0.048218	Gm46400			ENSMUSG00000102473	0.635068	-2.82369	1.19321	-2.36647	0.0179585	0.0457881	Gm37243
ENSMUSG00000045928	1.39189	-2.66068	0.916308	-2.9037	0.00368783	0.0116452	4933440M02Rik			ENSMUSG00000112907	1.87032	-2.82132	1.15788	-2.43662	0.0148252	0.0387642	Gm47015
ENSMUSG00000005892	120.288	-2.66054	0.136105	-19.5477	4.32e-85	6.64e-83	Trh			ENSMUSG00000111858	8.6195	-2.81554	0.442425	-6.36387	1.96737e-10	1.58368e-09	Gm48277
ENSMUSG00000109903	2.29785	-2.65942	0.684828	-3.88334	0.00010303	0.00043791	Gm28710			ENSMUSG00000080880	2.71067	-2.80279	0.676368	-4.14388	3.41478e-05	0.000149862	Gm14278
ENSMUSG00000091311	0.899172	-2.65801	1.11443	-2.38509	0.0170749	0.0454626	Spata31d1b			ENSMUSG00000104554	2.17163	-2.79012	0.755189	-3.6946	0.000220231	0.000848238	Gm4610
ENSMUSG00000006587	5.99925	-2.65793	0.443724	-5.99005	2.1e-09	1.6e-08	Snai3			ENSMUSG00000093568	1.94023	-2.78494	0.79131	-3.5194	0.000432519	0.00158481	Gm20611
ENSMUSG00000033576	1.40591	-2.6561	0.972697	-2.73066	0.00632077	0.018896	Apol6			ENSMUSG00000039878	9.60147	-2.77755	0.392614	-7.0745	1.4999e-12	1.45703e-11	Slc39a5
ENSMUSG00000027443	0.923769	-2.65343	1.0263	-2.58544	0.00972549	0.0277229	Cst12			ENSMUSG00000070424	1.0202	-2.77745	1.03794	-2.67592	0.00745253	0.0210061	Art5
ENSMUSG00000035258	396.507	-2.65093	0.112974	-23.4649	9.32e-122	3.08e-119	Abi3bp			ENSMUSG00000068037	104.675	-2.77677	0.311798	-8.90569	5.30528e-19	8.13673e-18	Mas1
ENSMUSG00000063895	1.23756	-2.63294	1.08448	-2.42783	0.0151896	0.0411018	Nupl1			ENSMUSG00000042554	16.9708	-2.77277	0.707772	-3.9176	8.94348e-05	0.000367306	Zp3r
ENSMUSG00000109450	3.45588	-2.63226	0.707714	-3.71938	0.00019971	0.00081143	Gm39043			ENSMUSG00000099508	0.958996	-2.77109	0.977868	-2.83381	0.00459966	0.0136288	1700030L20Rik
ENSMUSG00000051081	1.99838	-2.62795	0.74197	-3.54186	0.00039732	0.00152944	Gm4847			ENSMUSG00000085641	2.19282	-2.76936	0.727356	-3.80743	0.000140416	0.000558704	4930465M20Rik
ENSMUSG00000069996	5.67844	-2.62583	0.485639	-5.40697	6.41e-08	4.17e-07	Gm7125			ENSMUSG00000092397	1.45971	-2.75751	0.911343	-3.02576	0.00248008	0.00781923	C130080G10Rik
ENSMUSG00000045004	13.0358	-2.62544	0.348765	-7.52782	5.16e-14	6e-13	Spata21			ENSMUSG00000111052	0.821578	-2.74507	1.15514	-2.37639	0.0174831	0.0447353	Gm20139
ENSMUSG00000022468	58.8464	-2.62387	0.24427	-10.7417	6.49e-27	1.66e-25	Endou			ENSMUSG00000085562	23.9378	-2.74379	0.343114	-7.99671	1.27783e-15	1.58768e-14	2610028E06Rik
ENSMUSG00000115169	5.8944	-2.62333	0.543778	-4.82426	1.41e-06	7.83e-06	Gm30563			ENSMUSG00000021768	3.46197	-2.73442	0.657914	-4.1562	3.23585e-05	0.000142528	Dusp13
ENSMUSG00000111065	0.733137	-2.62022	1.04243	-2.51356	0.011952	0.0332894	Gm47676			ENSMUSG00000114853	2.09857	-2.73161	0.723458	-3.77577	0.000159516	0.000629872	D030051J21Rik
ENSMUSG00000099839	1.96241	-2.60442	0.783049	-3.32599	0.00088104	0.0031777	Gm29374			ENSMUSG00000048992	10.533	-2.72774	0.497898	-5.4785	4.28953e-08	2.72498e-07	Prss32
ENSMUSG00000066197	28.8274	-2.60422	0.250701	-10.3877	2.82e-25	6.63e-24	Gpr139			ENSMUSG00000030911	1.86289	-2.72465	0.817263	-3.33387	0.000856453	0.00296803	Zp2
ENSMUSG00000085042	15.9494	-2.6008	0.283657	-9.1688	4.78e-20	8.38e-19	Abhd11os			ENSMUSG00000115854	1.5491	-2.72226	0.935002	-2.9115	0.00359701	0.0109317	Gm36644
ENSMUSG00000035355	134.443	-2.59942	0.103278	-25.1693	8.69e-140	4.08e-137	Kcnh4			ENSMUSG00000069996	2.17742	-2.71999	0.786052	-3.46032	0.000539529	0.00194422	Gm7125
ENSMUSG00000115318	2.19187	-2.59382	0.796663	-3.25586	0.00113049	0.00398932	Gm49089			ENSMUSG00000031384	0.794321	-2.71316	1.02991	-2.63436	0.00842966	0.0234749	Asb9
ENSMUSG00000038676	4.38351	-2.59037	0.550464	-4.70579	2.53e-06	1.36e-05	Ucn			ENSMUSG00000037944	3.31992	-2.71032	0.690371	-3.92589	8.64088e-05	0.000355937	Ccr7
ENSMUSG00000021640	5.8125	-2.58001	0.471774	-5.46876	4.53e-08	3e-07	Naip1			ENSMUSG00000091553	1.35772	-2.7034	0.933142	-2.8971	0.00376632	0.011383	Serpina3e-ps
ENSMUSG00000108623	1.94654	-2.57174	0.747785	-3.43914	0.00058356	0.00217464	Gm45092			ENSMUSG00000089890	15.0229	-2.70077	0.281283	-9.60161	7.87042e-22	1.41614e-20	Gm16055
ENSMUSG00000113283	1.56616	-2.57156	0.831235	-3.09366	0.00197706	0.006639	Gm35890			ENSMUSG00000051314	3.53375	-2.69569	0.607116	-4.44016	8.98913e-06	4.28354e-05	Ffar2
ENSMUSG00000091898	129.335	-2.56643	0.123525	-20.7766	7.04e-96	1.36e-93	Tnnc1			ENSMUSG00000024734	6.31199	-2.6933	0.537314	-5.01252	5.37214e-07	3.02844e-06	Zp1
ENSMUSG00000038044	1.3261	-2.56499	0.908049	-2.82473	0.00473211	0.0145354	Cct8l1			ENSMUSG00000044748	2.89125	-2.68906	0.745904	-3.6051	0.000312032	0.00117101	Defb1
ENSMUSG00000084909	2.20733	-2.56082	0.733615	-3.49068	0.00048179	0.00182488	4930528G23Rik			ENSMUSG00000085803	1.18491	-2.68421	1.06697	-2.51574	0.0118782	0.0317895	Gm12056
ENSMUSG00000118001	3.90805	-2.55875	0.543976	-4.7038	2.55e-06	1.38e-05	Gm34808			ENSMUSG00000030670	21.8894	-2.68154	0.295048	-9.08849	1.00422e-19	1.60826e-18	Cyp2r1
ENSMUSG00000118150	4.84254	-2.55764	0.524339	-4.87785	1.07e-06	6.05e-06	Gm3728			ENSMUSG00000108613	1.22468	-2.68052	0.97646	-2.74514	0.00604847	0.0174403	Gm36694
ENSMUSG00000112721	11.3626	-2.55713	0.336715	-7.59434	3.09e-14	3.66e-13	Gm35608			ENSMUSG00000034224	16.6359	-2.67612	0.324451	-8.24816	1.60855e-16	2.1223e-15	Slc38a8
ENSMUSG00000089762	177.425	-2.55564	0.162197	-15.7564	6.21e-56	4.45e-54	Ier5l			ENSMUSG00000112097	2.09158	-2.65833	0.76049	-3.49555	0.000473085	0.00172213	Gm32515
ENSMUSG00000113099	1.20285	-2.55523	0.962149	-2.65575	0.0079132	0.0231053	Gm34016			ENSMUSG00000051279	1.50071	-2.65557	1.00379	-2.64553	0.00815632	0.0227816	Gdf6
ENSMUSG00000027840	34.9492	-2.55162	0.211542	-12.062	1.68e-33	5.81e-32	Wnt2b			ENSMUSG00000029015	27.0061	-2.64183	0.242046	-10.9146	9.81652e-28	2.35556e-26	Slc26a5
ENSMUSG00000025496	5.87826	-2.54998	0.426032	-5.98543	2.16e-09	1.64e-08	Drd4			ENSMUSG00000114276	1.88174	-2.62907	1.0241	-2.5672	0.0102525	0.0279233	Gm47849
ENSMUSG00000095040	1.0672	-2.5454	0.955644	-2.66354	0.00773228	0.0226316	1700001J03Rik			ENSMUSG00000077271	1.77053	-2.62284	0.774834	-3.38504	0.00071168	0.00250388	Gm22781
ENSMUSG00000084325	0.877987	-2.53437	1.02389	-2.47524	0.0133147	0.0366287	Gm15550			ENSMUSG00000022097	12.5506	-2.61529	0.298507	-8.76123	1.93139e-18	2.86076e-17	Sftpc
ENSMUSG00000085511	6.08639	-2.53426	0.487932	-5.19388	2.06e-07	1.27e-06	Gm11738			ENSMUSG00000097666	8.28233	-2.61513	0.420156	-6.22419	4.84046e-10	3.75463e-09	A330094K24Rik
ENSMUSG00000082815	2.85273	-2.51441	0.756946	-3.32179	0.00089442	0.00322119	Gm5678			ENSMUSG00000037185	12.0634	-2.60897	0.503995	-5.17657	2.25997e-07	1.32853e-06	Krt80
ENSMUSG00000095448	1.24949	-2.51391	1.04817	-2.39837	0.0164681	0.0440367	Olfr859			ENSMUSG00000109248	2.76853	-2.59193	0.751131	-3.4507	0.000559139	0.00200964	Gm44993
ENSMUSG00000031492	34.2855	-2.51175	0.193679	-12.9686	1.84e-38	7.74e-37	Chrnb3			ENSMUSG00000074776	1009.27	-2.58903	0.0932686	-27.7589	1.3623e-169	1.23403e-166	Gm10754
ENSMUSG00000085003	1.81204	-2.51099	0.772373	-3.251	0.00114998	0.00405023	Pip5k1bos			ENSMUSG00000050201	2.05064	-2.58585	0.828907	-3.11959	0.00181101	0.00588716	Otop2
ENSMUSG00000032303	16.4557	-2.50766	0.275464	-9.10341	8.75e-20	1.51e-18	Chrna3			ENSMUSG00000020159	1.38045	-2.57796	0.959707	-2.68619	0.00722715	0.0204484	Gabrp
ENSMUSG00000107714	1.08421	-2.49325	1.00937	-2.4701	0.0135074	0.0370956	Gm34933			ENSMUSG00000033427	91.1279	-2.57167	0.126938	-20.2593	2.94366e-91	4.76692e-89	Upb1
ENSMUSG00000070419	1.02576	-2.48875	1.00668	-2.47224	0.0134271	0.0368995	Cyp3a57			ENSMUSG00000078906	2.7267	-2.5642	0.761454	-3.3675	0.000758523	0.00265227	Gm14444
ENSMUSG00000114925	0.789601	-2.48517	1.03586	-2.39912	0.0164344	0.043965	Gm47212			ENSMUSG00000107718	2.08967	-2.56326	0.80307	-3.19182	0.00141377	0.0046932	Vmn2r-ps34
ENSMUSG00000050147	1.80978	-2.47802	0.875058	-2.83183	0.00462818	0.0142538	F2rl3			ENSMUSG00000046818	452.873	-2.56014	0.153197	-16.7115	1.0816e-62	8.9069e-61	Ddit4l
ENSMUSG00000108444	2.0414	-2.47662	0.757934	-3.26759	0.00108468	0.00383743	Klk2-ps			ENSMUSG00000022101	11.4513	-2.55588	0.376406	-6.79023	1.11952e-11	1.01063e-10	Fgf17
ENSMUSG00000062859	4.39867	-2.47361	0.568629	-4.35013	1.36e-05	6.64e-05	Tcp11			ENSMUSG00000038199	3.4454	-2.55156	0.631069	-4.04323	5.27189e-05	0.000224565	Iqca1l
ENSMUSG00000091996	21.3801	-2.47285	0.246777	-10.0206	1.24e-23	2.67e-22	BC049352			ENSMUSG00000112721	42.2633	-2.5506	0.173895	-14.6675	1.04176e-48	5.50046e-47	Gm35608
ENSMUSG00000064330	13.4277	-2.46844	0.47733	-5.17135	2.32e-07	1.42e-06	Pde6h			ENSMUSG00000039059	1392.19	-2.54046	0.0932462	-27.2447	1.92128e-163	1.46558e-160	Hrh3
ENSMUSG00000044988	3.21002	-2.44837	0.690126	-3.54771	0.00038859	0.00149864	Ucn3			ENSMUSG00000111800	2.70814	-2.52961	0.649883	-3.89241	9.92538e-05	0.00040448	Gm31557
ENSMUSG00000055523	202.93	-2.4441	0.100686	-24.2745	3.64e-130	1.41e-127	Gucy2g			ENSMUSG00000039335	0.877697	-2.52905	0.973799	-2.5971	0.00940157	0.0258586	Spata16
ENSMUSG00000082149	2.83639	-2.43986	0.61382	-3.97488	7.04e-05	0.00030857	Gm13002			ENSMUSG00000035355	435.791	-2.52186	0.0908101	-27.7707	9.8008e-170	9.16438e-167	Kcnh4
ENSMUSG00000107272	90.4967	-2.43921	0.146595	-16.6391	3.63e-62	3.17e-60	Gm34583			ENSMUSG00000051076	9.32027	-2.52082	0.417026	-6.04474	1.49652e-09	1.10917e-08	Vtcn1
ENSMUSG00000080982	0.805832	-2.43882	1.00271	-2.43223	0.0150064	0.0406666	Gm13549			ENSMUSG00000091996	75.2654	-2.50862	0.187978	-13.3453	1.26177e-40	4.98977e-39	BC049352
ENSMUSG00000090675	3.73077	-2.43663	0.556337	-4.37977	1.19e-05	5.84e-05	Olfr111			ENSMUSG00000082708	1.09138	-2.50529	0.955984	-2.62064	0.00877636	0.0243352	Gm15172
ENSMUSG00000113336	4.59083	-2.43027	0.527287	-4.609	4.05e-06	2.12e-05	Gm16497			ENSMUSG00000108849	21.8762	-2.50327	0.294581	-8.49773	1.93333e-17	2.69559e-16	Gm35147
ENSMUSG00000106053	13.9512	-2.42134	0.316889	-7.64095	2.16e-14	2.58e-13	Gm20752			ENSMUSG00000107614	4.64631	-2.4924	0.569565	-4.37596	1.20899e-05	5.64877e-05	Gm44196
ENSMUSG00000110389	5.3517	-2.41798	0.464588	-5.20457	1.94e-07	1.2e-06	Gm45579			ENSMUSG00000035305	216.555	-2.49091	0.221728	-11.2341	2.77239e-29	7.07423e-28	Ror1
ENSMUSG00000038403	29.0731	-2.4177	0.237864	-10.1642	2.86e-24	6.42e-23	Hjv			ENSMUSG00000091280	1.05633	-2.48081	0.996594	-2.48928	0.0128	0.0340025	Gm17032
ENSMUSG00000117745	1.21555	-2.41494	0.991007	-2.43685	0.0148157	0.0402011	Gm50410			ENSMUSG00000023039	0.850588	-2.4717	0.989429	-2.4981	0.012486	0.0332478	Krt7
ENSMUSG00000113860	10.3804	-2.41454	0.338517	-7.1327	9.84e-13	1.03e-11	Gm45949			ENSMUSG00000031294	1.62863	-2.46975	0.880371	-2.80535	0.00502619	0.0147508	D630029K05Rik
ENSMUSG00000063522	3.227	-2.40535	0.579417	-4.15133	3.31e-05	0.00015246	Ly6m			ENSMUSG00000107259	1.06848	-2.45315	0.909267	-2.69794	0.00697691	0.0197925	Gm5298
ENSMUSG00000056436	2.12592	-2.40236	0.965382	-2.48851	0.012828	0.0354475	Cyct			ENSMUSG00000063895	1.81205	-2.44643	0.756464	-3.23403	0.00122056	0.00410255	Nupl1
ENSMUSG00000079462	1.11183	-2.39306	0.999066	-2.3953	0.0166068	0.044375	Gm15737			ENSMUSG00000087669	0.82429	-2.4439	1.0403	-2.34923	0.0188122	0.0477045	Gm11724
ENSMUSG00000008461	1.84215	-2.3867	0.865872	-2.75641	0.00584396	0.0176086	Fut1			ENSMUSG00000082804	0.893095	-2.44326	0.996033	-2.45299	0.0141673	0.037225	Rpl17-ps1
ENSMUSG00000024871	31.799	-2.3852	0.275349	-8.66246	4.62e-18	7.15e-17	Doc2g			ENSMUSG00000020722	34.1917	-2.44138	0.178557	-13.6728	1.47535e-42	6.2432e-41	Cacng1
ENSMUSG00000024973	0.762683	-2.38507	0.958272	-2.48893	0.0128128	0.0354122	Plaat5			ENSMUSG00000115715	0.84282	-2.43972	1.0245	-2.38137	0.0172483	0.0442182	Gm33936
ENSMUSG00000117246	12.8025	-2.38304	0.30508	-7.81121	5.66e-15	7.08e-14	Gm17891			ENSMUSG00000112826	2.80502	-2.43008	0.614559	-3.95418	7.67989e-05	0.00031921	Gm1559
ENSMUSG00000100546	3.50221	-2.38068	0.588794	-4.04331	5.27e-05	0.00023526	Gm29483			ENSMUSG00000082088	6.93178	-2.42998	0.423507	-5.73776	9.59376e-09	6.54802e-08	Gm15753
ENSMUSG00000034774	14.8252	-2.38001	0.282723	-8.41817	3.82e-17	5.55e-16	Dsg1c			ENSMUSG00000098943	1.28115	-2.42851	0.954923	-2.54314	0.010986	0.0296534	Rnu3b1
ENSMUSG00000056328	36.9625	-2.37211	0.262084	-9.05095	1.42e-19	2.41e-18	Myh1			ENSMUSG00000117894	1.85506	-2.42773	0.774415	-3.13492	0.00171904	0.00561209	Gm50421
ENSMUSG00000111836	2.56484	-2.37136	0.636432	-3.72603	0.00019452	0.00079168	4933407I05Rik			ENSMUSG00000106495	0.824122	-2.41672	1.02926	-2.34801	0.0188743	0.0478241	Gm42755
ENSMUSG00000026011	1.34961	-2.37028	0.906722	-2.61412	0.00894578	0.0257351	Ctla4			ENSMUSG00000100180	1.17676	-2.41656	0.992368	-2.43515	0.0148856	0.0388974	Gm28140
ENSMUSG00000068117	71.1006	-2.36533	0.184515	-12.8192	1.28e-37	5.23e-36	Mei1			ENSMUSG00000104999	4.34215	-2.4135	0.529793	-4.55555	5.22487e-06	2.58497e-05	4930477O15Rik
ENSMUSG00000004341	1.20754	-2.36112	0.91623	-2.57699	0.00996644	0.0283292	Gpx6			ENSMUSG00000112586	4.37965	-2.41347	0.502385	-4.80402	1.55511e-06	8.32928e-06	Gm6729
ENSMUSG00000111357	10.171	-2.35901	0.333037	-7.08332	1.41e-12	1.46e-11	Gm6980			ENSMUSG00000041324	647.179	-2.41343	0.0929186	-25.9736	9.85135e-149	5.19202e-146	Inhba
ENSMUSG00000118198	4.15002	-2.35866	0.505188	-4.66887	3.03e-06	1.62e-05	Gm50370			ENSMUSG00000084755	1.31102	-2.40569	0.927055	-2.59498	0.00945972	0.0259914	Gm16276
ENSMUSG00000097596	46.4783	-2.35491	0.184556	-12.7599	2.75e-37	1.1e-35	Gm26673			ENSMUSG00000014782	44.8174	-2.40331	0.187566	-12.8132	1.38395e-37	4.81592e-36	Plekhg4
ENSMUSG00000104520	1.39277	-2.35036	0.896767	-2.62092	0.0087693	0.0252824	Gm37336			ENSMUSG00000027718	3.89938	-2.39474	0.617892	-3.87567	0.000106332	0.000431266	Il21
ENSMUSG00000065329	1.23328	-2.3498	0.879326	-2.67228	0.00753387	0.0221157	Gm22054			ENSMUSG00000027317	1.2617	-2.394	0.882606	-2.71243	0.00667925	0.0190638	Ppp1r14d
ENSMUSG00000085351	2.76315	-2.34681	0.736833	-3.185	0.00144755	0.00499915	Gm12472			ENSMUSG00000086385	10.4635	-2.39162	0.404033	-5.91936	3.23188e-09	2.31429e-08	Gm12701
ENSMUSG00000061086	356.475	-2.34614	0.0928492	-25.2683	7.13e-141	3.4e-138	Myl4			ENSMUSG00000026401	2.93261	-2.38624	0.884311	-2.69841	0.00696711	0.0197705	Cd55b
ENSMUSG00000066279	6.43835	-2.34474	0.503392	-4.65788	3.19e-06	1.7e-05	Chrna10			ENSMUSG00000093381	1.04791	-2.3771	0.987693	-2.40672	0.0160964	0.0416408	Gm20615
ENSMUSG00000040752	32.0192	-2.34247	0.291797	-8.02774	9.93e-16	1.31e-14	Myh6			ENSMUSG00000079666	16.1443	-2.37297	0.280093	-8.47207	2.41066e-17	3.34344e-16	1700015F17Rik
ENSMUSG00000110396	4.27696	-2.34062	0.567853	-4.12188	3.76e-05	0.0001718	Gm36737			ENSMUSG00000111576	3.81206	-2.36412	0.533081	-4.43482	9.21476e-06	4.38457e-05	Gm32284
ENSMUSG00000110483	3.67968	-2.33012	0.707424	-3.29381	0.00098839	0.0035303	Gm45702			ENSMUSG00000118221	1.00203	-2.36155	1.00652	-2.34627	0.0189626	0.0480101	Gm50194
ENSMUSG00000087011	2.0079	-2.32901	0.770917	-3.02109	0.00251869	0.00827239	Gm12930			ENSMUSG00000114961	80.1556	-2.36035	0.140664	-16.7801	3.41362e-63	2.84341e-61	A930002C04Rik
ENSMUSG00000047692	2.56244	-2.32441	0.814389	-2.85417	0.00431488	0.0134097	4930533K18Rik			ENSMUSG00000106464	0.781505	-2.35423	0.972268	-2.42138	0.0154618	0.0401857	C130083M11Rik
ENSMUSG00000026205	13.2659	-2.31923	0.410626	-5.64804	1.62e-08	1.13e-07	Slc23a3			ENSMUSG00000090291	5554.15	-2.3534	0.080007	-29.415	3.53554e-190	5.39393e-187	Lrrc10b
ENSMUSG00000029360	12.4696	-2.31291	0.334968	-6.90487	5.02e-12	4.94e-11	Gm9754			ENSMUSG00000090230	2.76535	-2.34951	0.59855	-3.92533	8.66096e-05	0.000356714	Gm16315
ENSMUSG00000039079	33.8586	-2.31232	0.193237	-11.9662	5.34e-33	1.83e-31	Trhr2			ENSMUSG00000087142	38.8935	-2.34842	0.201249	-11.6692	1.83107e-31	5.09869e-30	Gm12454
ENSMUSG00000110554	3.88847	-2.30168	0.838763	-2.74413	0.00606712	0.0182108	Gm35256			ENSMUSG00000107552	0.82626	-2.34752	0.978132	-2.4	0.0163951	0.0423155	Gm44096
ENSMUSG00000031698	113.053	-2.3016	0.114144	-20.1639	2.03e-90	3.54e-88	Mylk3			ENSMUSG00000027636	5.2653	-2.34247	0.457831	-5.11646	3.11319e-07	1.80448e-06	Sla2
ENSMUSG00000083534	10.8192	-2.29946	0.320337	-7.17826	7.06e-13	7.51e-12	H2-M6-ps			ENSMUSG00000035930	5.8246	-2.33905	0.439513	-5.32192	1.0268e-07	6.25817e-07	Chst4
ENSMUSG00000037953	3.72785	-2.29812	0.613355	-3.74681	0.0001791	0.00073415	A4gnt			ENSMUSG00000024992	1.7877	-2.33409	0.869399	-2.68472	0.00725913	0.0205268	Pde6c
ENSMUSG00000044254	115.711	-2.29292	0.115049	-19.93	2.24e-88	3.78e-86	Pcsk9			ENSMUSG00000115329	7.84681	-2.33049	0.406546	-5.7324	9.9017e-09	6.74549e-08	Gm49272
ENSMUSG00000023039	2.78299	-2.29271	0.622576	-3.68261	0.00023086	0.00092748	Krt7			ENSMUSG00000115297	1.70126	-2.31154	0.831413	-2.78026	0.00543157	0.0158188	Gm49045
ENSMUSG00000006389	4.31522	-2.29249	0.539747	-4.24734	2.16e-05	0.00010251	Mpl			ENSMUSG00000109977	2.33666	-2.30604	0.718764	-3.20834	0.00133504	0.00444814	Gm19140
ENSMUSG00000047861	1.9952	-2.29158	0.755954	-3.03138	0.00243441	0.00801914	Foxi1			ENSMUSG00000050359	3.9904	-2.30111	0.587776	-3.91494	9.04283e-05	0.000371123	Sprr1a
ENSMUSG00000097740	6.56996	-2.29089	0.421279	-5.43793	5.39e-08	3.54e-07	E030044B06Rik			ENSMUSG00000054156	4.40096	-2.30044	0.521701	-4.40951	1.03606e-05	4.89524e-05	Gm4894
ENSMUSG00000117007	1.84136	-2.2823	0.784024	-2.91101	0.00360263	0.0114034	Gm41556			ENSMUSG00000117222	37.5724	-2.29425	0.233211	-9.83764	7.75106e-23	1.47816e-21	Gm49906
ENSMUSG00000102717	1.1187	-2.27926	0.97094	-2.34748	0.018901	0.0496204	Gm37759			ENSMUSG00000090581	2.564	-2.29392	0.644019	-3.56189	0.000368201	0.00136624	Vmn2r6
ENSMUSG00000031958	299.145	-2.27348	0.0868424	-26.1794	4.56e-151	2.65e-148	Ldhd			ENSMUSG00000048015	7.27361	-2.28969	0.369047	-6.20433	5.49316e-10	4.23598e-09	Neurod4
ENSMUSG00000086109	8.78494	-2.27327	0.37743	-6.02301	1.71e-09	1.32e-08	Gm13391			ENSMUSG00000079223	1.16641	-2.28944	0.909286	-2.51785	0.0118075	0.0316149	Gm8778
ENSMUSG00000071047	1.60404	-2.27272	0.864336	-2.62944	0.00855259	0.0247428	Ces1a			ENSMUSG00000006587	26.9607	-2.28349	0.234618	-9.73281	2.18482e-22	4.04933e-21	Snai3
ENSMUSG00000026413	10.3949	-2.27233	0.317494	-7.1571	8.24e-13	8.73e-12	Pkp1			ENSMUSG00000061462	596.103	-2.28133	0.256078	-8.90873	5.16203e-19	7.92122e-18	Obscn
ENSMUSG00000086951	1.8028	-2.24563	0.785479	-2.85893	0.00425069	0.0132356	1700051A21Rik			ENSMUSG00000042638	13.5705	-2.27734	0.361253	-6.30401	2.9004e-10	2.29899e-09	Gucy2c
ENSMUSG00000049093	1.3117	-2.23406	0.836684	-2.67013	0.00758213	0.0222391	Il23r			ENSMUSG00000116114	9.65058	-2.27724	0.444062	-5.1282	2.92525e-07	1.69996e-06	Gm35853
ENSMUSG00000030292	2.16491	-2.23399	0.771541	-2.89549	0.00378572	0.0119232	Smco2			ENSMUSG00000045573	23218.7	-2.27707	0.0625738	-36.3902	6.07578e-290	4.40297e-286	Penk
ENSMUSG00000034533	9.62388	-2.23313	0.362069	-6.16768	6.93e-10	5.54e-09	Scn10a			ENSMUSG00000023868	45764.6	-2.27616	0.0670308	-33.957	9.62371e-253	3.09958e-249	Pde10a
ENSMUSG00000106180	1.6481	-2.22981	0.783887	-2.84456	0.00444732	0.0137686	Gm18893			ENSMUSG00000118127	1.95412	-2.27555	0.778225	-2.92403	0.0034553	0.0105397	Gm36693
ENSMUSG00000031241	5.38859	-2.2291	0.469983	-4.74293	2.11e-06	1.15e-05	Tbx22			ENSMUSG00000085604	2.00784	-2.27483	0.731803	-3.10852	0.00188026	0.00608701	Dhx58os
ENSMUSG00000027318	42.7756	-2.22841	0.1839	-12.1175	8.53e-34	3e-32	Adam33			ENSMUSG00000029360	69.4678	-2.27476	0.162191	-14.0251	1.09394e-44	4.99372e-43	Gm9754
ENSMUSG00000099411	9.72998	-2.21893	0.355008	-6.25037	4.09e-10	3.34e-09	2310015D24Rik			ENSMUSG00000006219	74.4285	-2.27445	0.191236	-11.8935	1.2799e-32	3.74753e-31	Fblim1
ENSMUSG00000108409	2.39586	-2.21888	0.661362	-3.35501	0.00079363	0.00288355	1700025J12Rik			ENSMUSG00000098160	8.58157	-2.26106	0.381304	-5.92981	3.03286e-09	2.17985e-08	Gm26974
ENSMUSG00000031506	8.61887	-2.21847	0.403015	-5.50469	3.7e-08	2.47e-07	Ptpn7			ENSMUSG00000038550	661.577	-2.25967	0.116324	-19.4257	4.68013e-84	6.22307e-82	Ciart
ENSMUSG00000074507	16.4212	-2.21696	0.263925	-8.39995	4.47e-17	6.44e-16	Gm14340			ENSMUSG00000056411	28.9805	-2.25784	0.239962	-9.40917	5.00077e-21	8.64384e-20	Gm12500
ENSMUSG00000048070	6.58527	-2.21468	0.45288	-4.89021	1.01e-06	5.7e-06	Pirt			ENSMUSG00000059900	9.32158	-2.25588	0.502737	-4.48719	7.21703e-06	3.49191e-05	Tmem40
ENSMUSG00000073399	1.09725	-2.21054	0.919946	-2.4029	0.0162654	0.0435749	Trim40			ENSMUSG00000118586	1.15719	-2.25079	0.952933	-2.36196	0.0181786	0.0462799	NA
ENSMUSG00000114845	1.03291	-2.2068	0.927844	-2.37841	0.0173873	0.0461726	Gm47511			ENSMUSG00000086462	1.62919	-2.24842	0.808083	-2.78241	0.0053957	0.0157191	Gm13990
ENSMUSG00000038550	472.152	-2.20349	0.153953	-14.3127	1.82e-46	1e-44	Ciart			ENSMUSG00000044819	24.9046	-2.24776	0.245961	-9.13867	6.32241e-20	1.01929e-18	Oxgr1
ENSMUSG00000103035	7.00198	-2.20099	0.455366	-4.83346	1.34e-06	7.49e-06	Gm37122			ENSMUSG00000088959	4.01497	-2.24772	0.606771	-3.70439	0.000211901	0.000818327	Gm24947
ENSMUSG00000039059	914.317	-2.1989	0.0726647	-30.2609	3.75e-201	3.76e-198	Hrh3			ENSMUSG00000087662	1.32769	-2.24636	0.936084	-2.39975	0.0164065	0.042341	Gm11373
ENSMUSG00000050623	30.8509	-2.19864	0.1806	-12.1741	4.27e-34	1.52e-32	Catsperz			ENSMUSG00000114655	1.18082	-2.24526	0.846077	-2.65373	0.00796084	0.0222871	4631422I05Rik
ENSMUSG00000105811	7.17239	-2.19687	0.399843	-5.49434	3.92e-08	2.62e-07	Gm42707			ENSMUSG00000044288	16058.1	-2.2387	0.0644348	-34.7436	1.73177e-264	6.27485e-261	Cnr1
ENSMUSG00000108095	5.67935	-2.19684	0.536772	-4.09269	4.26e-05	0.00019312	Gm44067			ENSMUSG00000061952	1.71485	-2.22896	0.775611	-2.87381	0.00405553	0.0121657	Olfr1377
ENSMUSG00000101360	6.15763	-2.19084	0.414599	-5.28423	1.26e-07	7.96e-07	4933417O13Rik			ENSMUSG00000074472	1.98213	-2.22871	0.832797	-2.67617	0.00744689	0.0209943	Zfp872
ENSMUSG00000044320	56.2806	-2.17989	0.134252	-16.2374	2.74e-59	2.2e-57	1700001O22Rik			ENSMUSG00000065692	1.56941	-2.22288	0.800396	-2.77723	0.00548241	0.0159509	Gm25410
ENSMUSG00000118219	117.435	-2.17927	0.130706	-16.6731	2.06e-62	1.81e-60	Gm29695			ENSMUSG00000089762	259.071	-2.21819	0.115058	-19.2789	8.07535e-83	1.03575e-80	Ier5l
ENSMUSG00000098238	4.53158	-2.17581	0.466873	-4.66039	3.16e-06	1.68e-05	Gm8756			ENSMUSG00000044320	63.0596	-2.21441	0.152201	-14.5492	5.90508e-48	3.02422e-46	1700001O22Rik
ENSMUSG00000030882	78.4848	-2.17384	0.169734	-12.8073	1.49e-37	6.06e-36	Dnhd1			ENSMUSG00000046607	1537.46	-2.20391	0.0731038	-30.1477	1.15019e-199	2.08379e-196	Hrk
ENSMUSG00000053783	38.4731	-2.17011	0.165219	-13.1347	2.08e-39	8.97e-38	1700016K19Rik			ENSMUSG00000046182	1386.82	-2.19851	0.0592896	-37.0808	5.72437e-301	8.29662e-297	Gsg1l
ENSMUSG00000006235	91.1455	-2.16802	0.145351	-14.9158	2.6e-50	1.6e-48	Epor			ENSMUSG00000043286	25.5795	-2.19755	0.322587	-6.81228	9.6065e-12	8.73201e-11	Pnpla1
ENSMUSG00000084136	1.32105	-2.1669	0.885039	-2.44837	0.0143506	0.0390936	Vmn1r207-ps			ENSMUSG00000067949	1.28703	-2.19719	0.939312	-2.33914	0.019328	0.0488586	Vmn1r-ps144
ENSMUSG00000020887	9.61971	-2.16218	0.326448	-6.62336	3.51e-11	3.18e-10	A230052G05Rik			ENSMUSG00000067724	106.772	-2.1923	0.179809	-12.1924	3.41085e-34	1.07118e-32	Gbx1
ENSMUSG00000112070	5.59636	-2.15998	0.474606	-4.5511	5.34e-06	2.76e-05	Gm47809			ENSMUSG00000027068	5.73981	-2.19041	0.530775	-4.12682	3.67817e-05	0.000160571	Dhrs9
ENSMUSG00000086326	2.00794	-2.15225	0.799134	-2.69322	0.00707647	0.0209206	Gm13200			ENSMUSG00000044534	124.873	-2.18861	0.12727	-17.1965	2.82005e-66	2.62002e-64	Ackr2
ENSMUSG00000047531	2.76778	-2.15065	0.580623	-3.70404	0.00021219	0.00085758	Rtp2			ENSMUSG00000050439	1.35628	-2.18621	0.861065	-2.53896	0.0111183	0.0299689	Enthd1
ENSMUSG00000019232	359.056	-2.15006	0.321105	-6.6958	2.14e-11	1.98e-10	Etnppl			ENSMUSG00000028713	4.10978	-2.18574	0.517847	-4.22082	2.4342e-05	0.00010926	Cyp4b1
ENSMUSG00000085565	63.8982	-2.14942	0.13594	-15.8115	2.59e-56	1.89e-54	Gm15721			ENSMUSG00000028459	76.2916	-2.18519	0.193815	-11.2746	1.75079e-29	4.51514e-28	Cd72
ENSMUSG00000093306	1.28585	-2.14829	0.860205	-2.49741	0.0125103	0.034665	Gm23802			ENSMUSG00000060962	257.55	-2.18178	0.123796	-17.624	1.61212e-69	1.6114e-67	Dmkn
ENSMUSG00000086643	1.04627	-2.14328	0.913271	-2.34681	0.0189348	0.0496999	Gm15687			ENSMUSG00000116243	8.24426	-2.17389	0.350451	-6.20311	5.53584e-10	4.26775e-09	Gm49552
ENSMUSG00000105698	4.40319	-2.12943	0.486523	-4.37683	1.2e-05	5.92e-05	Gm31881			ENSMUSG00000090889	2.98136	-2.16935	0.636004	-3.4109	0.000647491	0.00229532	Gm17428
ENSMUSG00000073406	11.6432	-2.1293	0.430496	-4.94615	7.57e-07	4.34e-06	H2-Bl			ENSMUSG00000108224	2.05635	-2.1633	0.773818	-2.79562	0.00518003	0.0151487	Gm31861
ENSMUSG00000014852	29.3704	-2.12831	0.221851	-9.59343	8.52e-22	1.64e-20	Adamts13			ENSMUSG00000056617	1.8848	-2.16176	0.734088	-2.94482	0.00323143	0.00992366	4931429L15Rik
ENSMUSG00000060962	19.5999	-2.12444	0.242694	-8.75357	2.07e-18	3.26e-17	Dmkn			ENSMUSG00000012282	1.4081	-2.161	0.884539	-2.44308	0.0145626	0.0381405	Wnt8a
ENSMUSG00000108276	4.53717	-2.12313	0.614167	-3.45692	0.00054638	0.00204741	Gm36640			ENSMUSG00000021647	143.738	-2.15409	0.34786	-6.19241	5.92511e-10	4.55453e-09	Cartpt
ENSMUSG00000061462	97.5107	-2.1163	0.161794	-13.0802	4.27e-39	1.82e-37	Obscn			ENSMUSG00000026832	14.8176	-2.14975	0.302854	-7.09832	1.26286e-12	1.2342e-11	Cytip
ENSMUSG00000097726	25.2627	-2.11523	0.215173	-9.83034	8.33e-23	1.71e-21	9530036O11Rik			ENSMUSG00000109372	3701.15	-2.14661	0.161968	-13.2533	4.31962e-40	1.67173e-38	Gm19410
ENSMUSG00000021647	176.936	-2.11179	0.103839	-20.3371	6.04e-92	1.08e-89	Cartpt			ENSMUSG00000102274	5.16276	-2.14628	0.609548	-3.52109	0.000429771	0.00157534	Gm4855
ENSMUSG00000030592	310.103	-2.10853	0.0842398	-25.0301	2.88e-138	1.31e-135	Ryr1			ENSMUSG00000096393	2.16067	-2.13834	0.774748	-2.76005	0.00577929	0.0167374	Fam240a
ENSMUSG00000097794	2.20154	-2.10807	0.762231	-2.76565	0.00568092	0.0171721	Gm2990			ENSMUSG00000032343	98.1134	-2.1371	0.334252	-6.39369	1.61926e-10	1.31037e-09	Impg1
ENSMUSG00000117712	2.66628	-2.10574	0.602664	-3.49405	0.00047575	0.00180485	Gm19159			ENSMUSG00000111098	16.8537	-2.13706	0.240995	-8.86765	7.47051e-19	1.13435e-17	Gm48057
ENSMUSG00000117661	2.67344	-2.10556	0.646679	-3.25595	0.00113012	0.00398849	4931439C15Rik			ENSMUSG00000066224	3.35489	-2.13045	0.588112	-3.62253	0.000291738	0.00110112	Arid3c
ENSMUSG00000028871	124.813	-2.09999	0.0929634	-22.5895	5.5e-113	1.44e-110	Rspo1			ENSMUSG00000113919	1.59025	-2.12583	0.837371	-2.53869	0.0111268	0.029989	Gm34466
ENSMUSG00000085860	1.19948	-2.0989	0.856457	-2.45068	0.0142589	0.0388765	2410003L11Rik			ENSMUSG00000027233	5.2461	-2.12489	0.443926	-4.78659	1.69643e-06	9.03278e-06	Patl2
ENSMUSG00000113964	4.31146	-2.0961	0.749597	-2.7963	0.00516914	0.0157562	Gm48667			ENSMUSG00000032946	3554.26	-2.1245	0.064194	-33.0949	3.51815e-240	9.27097e-237	Rasgrp2
ENSMUSG00000108624	6.46051	-2.09487	0.396813	-5.27924	1.3e-07	8.16e-07	Gm45091			ENSMUSG00000030775	27.153	-2.12326	0.413256	-5.13788	2.77854e-07	1.61739e-06	Trat1
ENSMUSG00000034239	3.31052	-2.09343	0.59412	-3.52358	0.00042576	0.00163008	Gm884			ENSMUSG00000079070	2.03202	-2.12276	0.783552	-2.70915	0.00674558	0.0192285	Gm3985
ENSMUSG00000078137	475.253	-2.09136	0.0853981	-24.4895	1.91e-132	8.05e-130	Ankrd63			ENSMUSG00000051029	76.0315	-2.12116	0.261941	-8.09786	5.59336e-16	7.12054e-15	Serpinb1b
ENSMUSG00000020475	88.3588	-2.07915	0.117122	-17.752	1.66e-70	1.84e-68	Pgam2			ENSMUSG00000085564	10.8168	-2.1153	0.362764	-5.83105	5.50795e-09	3.86116e-08	Gm12198
ENSMUSG00000062372	581.634	-2.0783	0.055478	-37.4616	3.88e-307	1.88e-303	Otof			ENSMUSG00000036586	3.09799	-2.1115	0.574888	-3.67289	0.000239822	0.000917475	Grifin
ENSMUSG00000087083	3.2896	-2.07071	0.576006	-3.59495	0.00032446	0.00127154	Gm15083			ENSMUSG00000110826	7.169	-2.11057	0.445284	-4.73982	2.13906e-06	1.12368e-05	Gm47262
ENSMUSG00000112398	4.33438	-2.06747	0.511806	-4.03956	5.36e-05	0.00023874	9230102K24Rik			ENSMUSG00000020017	2.86137	-2.10564	0.656703	-3.20638	0.00134415	0.00447642	Hal
ENSMUSG00000104585	1.6681	-2.06609	0.756173	-2.7323	0.00628934	0.0188137	4921511C10Rik			ENSMUSG00000038670	8.68073	-2.10283	0.337373	-6.23296	4.57693e-10	3.56069e-09	Mybpc2
ENSMUSG00000059434	2.74726	-2.06476	0.583374	-3.53934	0.00040114	0.00154332	Gckr			ENSMUSG00000043760	9.83743	-2.10016	0.439471	-4.77884	1.76311e-06	9.35689e-06	Pkhd1
ENSMUSG00000110784	12.5782	-2.05642	0.291415	-7.05667	1.71e-12	1.76e-11	Gm39436			ENSMUSG00000041700	2.96384	-2.0993	0.626163	-3.35264	0.000800451	0.00278544	Lhfpl1
ENSMUSG00000074796	18.2966	-2.05631	0.229874	-8.94536	3.71e-19	6.16e-18	Slc4a11			ENSMUSG00000055865	2.01233	-2.09588	0.779017	-2.69042	0.00713623	0.020201	Tafa3
ENSMUSG00000081616	1.89127	-2.05401	0.69897	-2.93862	0.00329677	0.0105166	Gm14247			ENSMUSG00000103640	5.13917	-2.09322	0.446934	-4.6835	2.82013e-06	1.45096e-05	Gm31406
ENSMUSG00000050074	17.9057	-2.05333	0.260563	-7.88038	3.26e-15	4.13e-14	Spink8			ENSMUSG00000117066	4.67999	-2.09109	0.506819	-4.1259	3.6928e-05	0.000161113	Gm49860
ENSMUSG00000113121	71.2763	-2.05137	0.17323	-11.8419	2.37e-32	7.86e-31	Gm35161			ENSMUSG00000030693	1.37272	-2.09053	0.846053	-2.47092	0.0134764	0.0356067	Klk10
ENSMUSG00000031410	33.7625	-2.04583	0.188345	-10.8621	1.75e-27	4.6e-26	Nxf7			ENSMUSG00000106707	1.03951	-2.08867	0.871385	-2.39696	0.0165319	0.0426229	Gm43748
ENSMUSG00000109293	7.05217	-2.04418	0.348328	-5.86855	4.4e-09	3.25e-08	Dcst2			ENSMUSG00000104211	4.3882	-2.0863	0.521964	-3.99701	6.41482e-05	0.000269644	Gm37985
ENSMUSG00000111649	5.1711	-2.04264	0.49097	-4.16042	3.18e-05	0.00014693	Gm48945			ENSMUSG00000076612	8.32152	-2.08602	0.622742	-3.34973	0.000808902	0.00281248	Ighg2c
ENSMUSG00000049515	15.0303	-2.04244	0.287417	-7.10621	1.19e-12	1.24e-11	Espnl			ENSMUSG00000114810	26.361	-2.08523	0.22447	-9.28955	1.54941e-20	2.59912e-19	Gm36101
ENSMUSG00000049928	62.3745	-2.04136	0.224178	-9.10601	8.55e-20	1.47e-18	Glp2r			ENSMUSG00000031998	2.25054	-2.0811	0.671639	-3.09854	0.00194474	0.00628104	1700128F08Rik
ENSMUSG00000061718	1907.04	-2.04027	0.093846	-21.7406	8.48e-105	1.93e-102	Ppp1r1b			ENSMUSG00000085565	69.646	-2.07679	0.131588	-15.7825	4.10439e-56	2.69782e-54	Gm15721
ENSMUSG00000049892	50.0815	-2.03405	0.152385	-13.3482	1.21e-40	5.42e-39	Rasd1			ENSMUSG00000061816	4.3329	-2.06672	0.550357	-3.75524	0.000173178	0.000679745	Myl1
ENSMUSG00000097435	3.75199	-2.02321	0.5583	-3.62388	0.00029022	0.00114772	Gm26783			ENSMUSG00000028871	73.0994	-2.06583	0.177254	-11.6546	2.17372e-31	6.04698e-30	Rspo1
ENSMUSG00000031620	8.44467	-2.02088	0.36063	-5.60373	2.1e-08	1.45e-07	Iqcm			ENSMUSG00000022479	15.7244	-2.0652	0.294309	-7.0171	2.26521e-12	2.16491e-11	Vdr
ENSMUSG00000005124	90.9045	-2.0208	0.383569	-5.26841	1.38e-07	8.62e-07	Ccn4			ENSMUSG00000114925	2.59863	-2.0642	0.650627	-3.17264	0.00151059	0.00498039	Gm47212
ENSMUSG00000117220	23.6265	-2.01819	0.228978	-8.81389	1.21e-18	1.94e-17	Gm49932			ENSMUSG00000042064	573.289	-2.06291	0.105078	-19.6321	8.22133e-86	1.1625e-83	Myo3b
ENSMUSG00000055775	37.8611	-2.01145	0.239011	-8.41572	3.9e-17	5.65e-16	Myh8			ENSMUSG00000044254	182.446	-2.05487	0.129727	-15.84	1.64949e-56	1.09664e-54	Pcsk9
ENSMUSG00000054589	6.23978	-2.0108	0.451973	-4.44893	8.63e-06	4.34e-05	Gm9949			ENSMUSG00000074508	59.4659	-2.05431	0.203804	-10.0798	6.7865e-24	1.3595e-22	Gm10706
ENSMUSG00000092847	2.34121	-2.00626	0.605167	-3.31522	0.0009157	0.00329131	Mir344d-1			ENSMUSG00000109957	4.72112	-2.0473	0.509423	-4.01887	5.84789e-05	0.000247392	Gm45353
ENSMUSG00000020636	15.3661	-2.00107	0.28739	-6.9629	3.33e-12	3.34e-11	Allc			ENSMUSG00000087185	7.4856	-2.04686	0.421496	-4.85619	1.19668e-06	6.49349e-06	Gm13872
ENSMUSG00000033633	84.3793	-2.0006	0.149262	-13.4033	5.79e-41	2.61e-39	Clec18a			ENSMUSG00000083534	5.34526	-2.04493	0.425716	-4.80351	1.55908e-06	8.34742e-06	H2-M6-ps
ENSMUSG00000078452	2.9129	-1.99856	0.600789	-3.32657	0.00087923	0.00317277	Raet1d			ENSMUSG00000021125	330.736	-2.04338	0.0965605	-21.1616	2.15759e-99	4.14185e-97	Arg2
ENSMUSG00000027400	597.076	-1.99803	0.108585	-18.4006	1.3e-75	1.6e-73	Pdyn			ENSMUSG00000110691	3.82457	-2.04123	0.667812	-3.05659	0.00223869	0.00712483	Gm5363
ENSMUSG00000110008	1.58689	-1.99689	0.781098	-2.55651	0.0105727	0.0298626	Olfr560			ENSMUSG00000022455	3.40381	-2.04089	0.6891	-2.96168	0.00305963	0.00945922	Wbp2nl
ENSMUSG00000103609	2.3945	-1.99483	0.77418	-2.5767	0.00997486	0.0283504	Gm37022			ENSMUSG00000111000	11.2224	-2.03879	0.327699	-6.22151	4.92393e-10	3.81529e-09	Gm47108
ENSMUSG00000117263	2.1427	-1.99316	0.749859	-2.65805	0.00785944	0.0229691	Gm35290			ENSMUSG00000063415	199.588	-2.03393	0.235862	-8.6234	6.49933e-18	9.30351e-17	Cyp26b1
ENSMUSG00000027270	3047.66	-1.9922	0.0523974	-38.0209	0	0	Lamp5			ENSMUSG00000016179	812.299	-2.03011	0.106717	-19.0234	1.09222e-80	1.35299e-78	Camk1g
ENSMUSG00000048015	11.5144	-1.99008	0.340476	-5.84499	5.07e-09	3.73e-08	Neurod4			ENSMUSG00000115936	296.295	-2.02976	0.107876	-18.8157	5.61769e-79	6.785e-77	4833415N18Rik
ENSMUSG00000054391	1.8077	-1.98688	0.676101	-2.93874	0.0032955	0.0105137	4930517O19Rik			ENSMUSG00000090256	9.86859	-2.02943	0.386708	-5.24796	1.53789e-07	9.19442e-07	Alms1-ps1
ENSMUSG00000031551	19.364	-1.98548	0.333388	-5.95547	2.59e-09	1.96e-08	Ido1			ENSMUSG00000103217	1.7363	-2.0267	0.792811	-2.55634	0.0105779	0.0286964	Gm38287
ENSMUSG00000085562	13.4136	-1.98009	0.285364	-6.93884	3.95e-12	3.92e-11	2610028E06Rik			ENSMUSG00000117440	2.08474	-2.02587	0.730837	-2.77198	0.00557167	0.0161895	Gm50087
ENSMUSG00000033644	12.0987	-1.97687	0.326314	-6.05818	1.38e-09	1.07e-08	Piwil2			ENSMUSG00000099411	2.3341	-2.02378	0.745467	-2.71478	0.00663188	0.0189397	2310015D24Rik
ENSMUSG00000070568	1.39965	-1.97177	0.837612	-2.35404	0.0185707	0.0489078	Slc6a21			ENSMUSG00000108915	2.74792	-2.02338	0.598837	-3.37885	0.000727891	0.00255626	Gm44966
ENSMUSG00000060030	2.98553	-1.96433	0.537228	-3.65642	0.00025576	0.00102201	Olfr317			ENSMUSG00000117246	2.61153	-2.02315	0.642624	-3.14826	0.00164247	0.00537606	Gm17891
ENSMUSG00000073574	6.9832	-1.96344	0.355125	-5.52887	3.22e-08	2.17e-07	Grxcr2			ENSMUSG00000099839	6.35611	-2.01947	0.433399	-4.6596	3.16818e-06	1.61569e-05	Gm29374
ENSMUSG00000116009	9.65718	-1.95525	0.312405	-6.25869	3.88e-10	3.18e-09	Gm49503			ENSMUSG00000112080	1.95336	-2.01875	0.777644	-2.59598	0.00943215	0.0259279	Gm47595
ENSMUSG00000054944	84.0267	-1.9543	0.145506	-13.4311	3.98e-41	1.81e-39	5330416C01Rik			ENSMUSG00000085631	1.85511	-2.01852	0.776399	-2.59984	0.00932661	0.0256865	9630028H03Rik
ENSMUSG00000089997	23.5076	-1.95371	0.20635	-9.46796	2.85e-21	5.32e-20	1810020O05Rik			ENSMUSG00000054169	7.48417	-2.01807	0.405442	-4.97745	6.44278e-07	3.59632e-06	Ceacam10
ENSMUSG00000061816	31.1297	-1.9529	0.491063	-3.97689	6.98e-05	0.00030616	Myl1			ENSMUSG00000078648	12.6076	-2.01687	0.433264	-4.65506	3.23888e-06	1.64972e-05	Gm17546
ENSMUSG00000033015	1.55714	-1.95219	0.773355	-2.52432	0.0115923	0.0323995	4933427E13Rik			ENSMUSG00000113433	1.63493	-2.01465	0.769175	-2.61924	0.0088126	0.0244193	Gm47489
ENSMUSG00000115965	3.58459	-1.95121	0.532019	-3.66755	0.00024488	0.00098111	Gm30564			ENSMUSG00000019936	3.01577	-2.01437	0.585072	-3.44295	0.000575409	0.00206402	Epyc
ENSMUSG00000041616	5.6085	-1.94671	0.417381	-4.66411	3.1e-06	1.65e-05	Nppa			ENSMUSG00000050074	30.8704	-2.01004	0.274397	-7.32528	2.38396e-13	2.48308e-12	Spink8
ENSMUSG00000044172	3.16064	-1.94454	0.54323	-3.57958	0.00034414	0.00134181	Ptx4			ENSMUSG00000111235	2.68334	-2.00994	0.593133	-3.38868	0.000702308	0.00247361	Gm4657
ENSMUSG00000030187	5.72533	-1.94354	0.433135	-4.48714	7.22e-06	3.66e-05	Klra2			ENSMUSG00000042489	548.689	-2.00985	0.0892166	-22.5278	2.21606e-112	5.44382e-110	Clspn
ENSMUSG00000020633	5.57595	-1.94268	0.447892	-4.33737	1.44e-05	7.02e-05	Dcdc2c			ENSMUSG00000058620	137.943	-2.00698	0.10497	-19.1195	1.73777e-81	2.18064e-79	Adra2b
ENSMUSG00000042828	18.9525	-1.9407	0.260217	-7.458	8.78e-14	1e-12	Trim72			ENSMUSG00000087057	1.51669	-2.00335	0.856511	-2.33897	0.0193372	0.0488774	Gm11730
ENSMUSG00000026630	15.7692	-1.94054	0.243135	-7.98135	1.45e-15	1.88e-14	Batf3			ENSMUSG00000110396	100.301	-2.00111	0.117202	-17.0741	2.31459e-65	2.08363e-63	Gm36737
ENSMUSG00000070564	78.1476	-1.93942	0.126138	-15.3754	2.39e-53	1.59e-51	Ntn5			ENSMUSG00000043439	150.882	-1.99939	0.176717	-11.3141	1.11777e-29	2.91111e-28	Epop
ENSMUSG00000057003	25.7243	-1.93844	0.249823	-7.75926	8.54e-15	1.06e-13	Myh4			ENSMUSG00000078776	3.99115	-1.99697	0.583541	-3.42216	0.00062126	0.00221098	9530053A07Rik
ENSMUSG00000113330	61.7147	-1.93627	0.193176	-10.0233	1.2e-23	2.59e-22	Gm34237			ENSMUSG00000038530	22231.8	-1.99303	0.0706895	-28.1942	6.88861e-175	7.13143e-172	Rgs4
ENSMUSG00000045573	1746.13	-1.93607	0.0888904	-21.7804	3.56e-105	8.2e-103	Penk			ENSMUSG00000000530	615.507	-1.99272	0.255424	-7.80161	6.11225e-15	7.15284e-14	Acvrl1
ENSMUSG00000116121	2.89694	-1.93207	0.557092	-3.46814	0.00052408	0.00197145	Gm49486			ENSMUSG00000024793	32.7184	-1.99269	0.205314	-9.70559	2.85429e-22	5.2565e-21	Tnfrsf25
ENSMUSG00000082969	2.54191	-1.93077	0.642714	-3.00409	0.00266374	0.00868892	Gm12630			ENSMUSG00000113212	3.24458	-1.99045	0.584584	-3.40491	0.000661866	0.00233998	Gm47435
ENSMUSG00000118094	31.9417	-1.92858	0.172983	-11.149	7.24e-29	2.06e-27	AC142100.1			ENSMUSG00000052087	1612.38	-1.98975	0.0550517	-36.1433	4.73733e-286	2.28868e-282	Rgs14
ENSMUSG00000041431	98.5113	-1.92427	0.140404	-13.7053	9.44e-43	4.53e-41	Ccnb1			ENSMUSG00000106321	8.76919	-1.98589	0.376127	-5.27984	1.29296e-07	7.80161e-07	Gm43674
ENSMUSG00000022187	1.97125	-1.92253	0.740026	-2.59792	0.00937911	0.0268488	Gm5546			ENSMUSG00000115346	1.807	-1.98424	0.757726	-2.61868	0.00882718	0.0244504	Gm19120
ENSMUSG00000087203	12.0004	-1.92182	0.280493	-6.85159	7.3e-12	7.06e-11	Gm13986			ENSMUSG00000085307	1.94788	-1.98308	0.711841	-2.78584	0.00533889	0.0155718	Gm11525
ENSMUSG00000065590	18.5392	-1.91612	0.412918	-4.64045	3.48e-06	1.84e-05	Mir212			ENSMUSG00000032373	1504.8	-1.98221	0.279642	-7.0884	1.35667e-12	1.32054e-11	Car12
ENSMUSG00000111000	36.096	-1.91304	0.190023	-10.0674	7.7e-24	1.68e-22	Gm47108			ENSMUSG00000087322	21.7702	-1.98158	0.241582	-8.2025	2.35448e-16	3.06739e-15	Gm16075
ENSMUSG00000096214	5.6738	-1.91085	0.502278	-3.80437	0.00014217	0.00059381	Gm22634			ENSMUSG00000097806	122.153	-1.97821	0.150619	-13.1338	2.10779e-39	7.95555e-38	Gm6556
ENSMUSG00000042804	556.082	-1.9083	0.0614077	-31.0759	5.1e-212	6.44e-209	Gpr153			ENSMUSG00000090084	23.8716	-1.97233	0.235376	-8.37951	5.3149e-17	7.21606e-16	Srpx
ENSMUSG00000089728	4.14019	-1.90704	0.483523	-3.94405	8.01e-05	0.00034726	Clec2f			ENSMUSG00000049892	49.1753	-1.96827	0.16249	-12.1131	8.99745e-34	2.78345e-32	Rasd1
ENSMUSG00000086732	6.20047	-1.90081	0.379738	-5.00558	5.57e-07	3.25e-06	Gm6117			ENSMUSG00000033644	18.954	-1.96462	0.2594	-7.57372	3.62684e-14	4.02339e-13	Piwil2
ENSMUSG00000101708	1.92203	-1.8999	0.769299	-2.46965	0.0135245	0.0371354	Gm28453			ENSMUSG00000046447	30627.9	-1.96288	0.060056	-32.6842	2.62166e-234	5.84571e-231	Camk2n1
ENSMUSG00000033383	10.772	-1.89541	0.327244	-5.79204	6.95e-09	5.04e-08	Rtp1			ENSMUSG00000101462	22.4892	-1.96232	0.240852	-8.1474	3.71833e-16	4.78824e-15	Gm3052
ENSMUSG00000101462	20.8805	-1.89326	0.236622	-8.00122	1.23e-15	1.61e-14	Gm3052			ENSMUSG00000108376	8.90359	-1.95998	0.380674	-5.14872	2.62276e-07	1.53216e-06	Gm44874
ENSMUSG00000107696	9.6715	-1.89159	0.325185	-5.81697	5.99e-09	4.38e-08	Gm44171			ENSMUSG00000117314	65.296	-1.9557	0.166083	-11.7754	5.22474e-32	1.48335e-30	C030013G03Rik
ENSMUSG00000046818	398.429	-1.89073	0.0815519	-23.1843	6.56e-119	1.99e-116	Ddit4l			ENSMUSG00000068167	5.26015	-1.95276	0.455185	-4.29003	1.78646e-05	8.16656e-05	Csnka2ip
ENSMUSG00000042200	6.13885	-1.89013	0.437401	-4.32127	1.55e-05	7.5e-05	Cdrt4			ENSMUSG00000107272	49.7844	-1.9515	0.249464	-7.82276	5.16762e-15	6.07929e-14	Gm34583
ENSMUSG00000105335	1.68808	-1.88547	0.696797	-2.70591	0.00681179	0.0202307	Gm42423			ENSMUSG00000114752	11.237	-1.94961	0.464868	-4.1939	2.74204e-05	0.00012202	Gm35110
ENSMUSG00000110760	10.9924	-1.88323	0.351836	-5.35259	8.67e-08	5.57e-07	Gm39456			ENSMUSG00000007656	19551.9	-1.94405	0.0670477	-28.995	7.6029e-185	1.00175e-181	Arpp19
ENSMUSG00000097918	5.78082	-1.88264	0.397111	-4.74086	2.13e-06	1.16e-05	Ascl5			ENSMUSG00000097648	6.2178	-1.93767	0.422843	-4.58248	4.5949e-06	2.2905e-05	9330185C12Rik
ENSMUSG00000066382	1.72485	-1.88112	0.692243	-2.71742	0.00657924	0.0195962	Iqcf5			ENSMUSG00000048776	76.7362	-1.93413	0.137079	-14.1096	3.31385e-45	1.52716e-43	Pthlh
ENSMUSG00000103043	2.78371	-1.87969	0.654622	-2.87141	0.00408649	0.0127764	Gm37306			ENSMUSG00000036872	137.543	-1.93253	0.105066	-18.3935	1.481e-75	1.71035e-73	Abcc12
ENSMUSG00000087536	13.8588	-1.87704	0.33777	-5.55715	2.74e-08	1.86e-07	Gm14246			ENSMUSG00000116766	359.042	-1.93246	0.140533	-13.751	5.02575e-43	2.15505e-41	Gm49702
ENSMUSG00000112812	24.2835	-1.87678	0.194113	-9.66846	4.1e-22	8.03e-21	Gm47415			ENSMUSG00000117709	1.92524	-1.93104	0.770905	-2.5049	0.0122487	0.0326908	Gm50178
ENSMUSG00000020712	4.35802	-1.8766	0.459022	-4.08825	4.35e-05	0.00019663	Tcam1			ENSMUSG00000107214	3.10358	-1.93099	0.663611	-2.90982	0.00361634	0.0109847	4930500F04Rik
ENSMUSG00000055602	6.04166	-1.87633	0.46347	-4.04844	5.16e-05	0.00023039	Tcp10b			ENSMUSG00000100157	2.81384	-1.93057	0.669464	-2.88376	0.00392963	0.0118346	2310034O05Rik
ENSMUSG00000116710	1.44853	-1.87375	0.788056	-2.37769	0.0174216	0.0462472	Gm6557			ENSMUSG00000087035	6.10366	-1.92963	0.392517	-4.91604	8.83115e-07	4.85747e-06	Tmem74bos
ENSMUSG00000111235	11.1975	-1.87367	0.313003	-5.9861	2.15e-09	1.64e-08	Gm4657			ENSMUSG00000043972	2.1172	-1.92431	0.728641	-2.64095	0.00826734	0.02307	Opn5
ENSMUSG00000113236	2.13684	-1.87263	0.656455	-2.85264	0.00433571	0.0134658	Gm40548			ENSMUSG00000114959	20.5969	-1.9232	0.355454	-5.41053	6.28378e-08	3.92899e-07	G630093K05Rik
ENSMUSG00000063821	1.85095	-1.87055	0.742086	-2.52067	0.0117131	0.0326993	Dupd1			ENSMUSG00000019232	655.143	-1.92053	0.227403	-8.44548	3.02806e-17	4.17575e-16	Etnppl
ENSMUSG00000045052	4.36603	-1.86582	0.534677	-3.48963	0.00048369	0.00183115	Prlhr			ENSMUSG00000089713	5.65316	-1.91464	0.443685	-4.31532	1.59371e-05	7.32587e-05	Gm16564
ENSMUSG00000071015	1.51477	-1.85996	0.776772	-2.39447	0.0166445	0.0444552	Gm136			ENSMUSG00000115610	71.739	-1.9094	0.149448	-12.7763	2.22279e-37	7.65226e-36	Gm31251
ENSMUSG00000101578	4.41605	-1.85734	0.469265	-3.95798	7.56e-05	0.00032914	Vmn1r206			ENSMUSG00000015316	2.33391	-1.90657	0.634845	-3.00321	0.0026715	0.00836994	Slamf1
ENSMUSG00000016763	1246.31	-1.85669	0.0601706	-30.8571	4.49e-209	5.02e-206	Scube1			ENSMUSG00000031932	2512.64	-1.8986	0.0582117	-32.6155	2.47227e-233	5.11883e-230	Gpr83
ENSMUSG00000021337	17.1429	-1.85647	0.324973	-5.71268	1.11e-08	7.88e-08	Scgn			ENSMUSG00000071234	3264.05	-1.89663	0.0704042	-26.9392	7.63242e-160	5.67284e-157	Syndig1l
ENSMUSG00000114961	28.329	-1.85539	0.211709	-8.7639	1.89e-18	2.99e-17	A930002C04Rik			ENSMUSG00000108227	8.24488	-1.89209	0.343196	-5.51316	3.52448e-08	2.25827e-07	4933412L11Rik
ENSMUSG00000074340	55.6266	-1.85432	0.143365	-12.9342	2.88e-38	1.21e-36	Ovgp1			ENSMUSG00000118247	3.92706	-1.89088	0.480241	-3.93735	8.23869e-05	0.000340775	Gm7662
ENSMUSG00000113013	15.0916	-1.85314	0.376339	-4.92411	8.47e-07	4.84e-06	Gm47833			ENSMUSG00000101680	1.3605	-1.88955	0.775715	-2.43588	0.0148555	0.0388328	Gm29015
ENSMUSG00000034416	6.57628	-1.84944	0.381465	-4.84824	1.25e-06	6.99e-06	Pkd1l2			ENSMUSG00000079014	1.88047	-1.88855	0.778253	-2.42665	0.015239	0.039685	Serpina3i
ENSMUSG00000101028	3.95854	-1.84923	0.564815	-3.27405	0.00106018	0.00376222	Gm28723			ENSMUSG00000097184	57.2705	-1.88183	0.160175	-11.7486	7.17591e-32	2.03133e-30	4632428C04Rik
ENSMUSG00000110767	7.465	-1.8487	0.377736	-4.89416	9.87e-07	5.6e-06	Gm31432			ENSMUSG00000115965	2.42473	-1.8812	0.653901	-2.87689	0.00401612	0.0120638	Gm30564
ENSMUSG00000087556	2.21746	-1.84859	0.641572	-2.88134	0.00395991	0.0124207	Gm15764			ENSMUSG00000109984	3.7155	-1.87804	0.647876	-2.89876	0.00374638	0.011331	Gm38948
ENSMUSG00000112258	2.35165	-1.84548	0.615385	-2.9989	0.00270959	0.00881939	Gm10165			ENSMUSG00000030830	8.71552	-1.87421	0.326077	-5.74775	9.04363e-09	6.19149e-08	Itgal
ENSMUSG00000053979	2.01182	-1.84392	0.697569	-2.64335	0.00820901	0.0238683	A730045E13Rik			ENSMUSG00000041062	2.01033	-1.87132	0.800997	-2.33624	0.0194787	0.0491881	Mslnl
ENSMUSG00000046922	121.831	-1.84317	0.14373	-12.8238	1.21e-37	4.93e-36	Gpr6			ENSMUSG00000085222	85.8864	-1.86824	0.181281	-10.3058	6.63399e-25	1.38744e-23	Gm13974
ENSMUSG00000032446	18.7435	-1.84194	0.61379	-3.00093	0.00269153	0.00876678	Eomes			ENSMUSG00000020953	2484.6	-1.86149	0.0885509	-21.0217	4.15718e-98	7.82494e-96	Coch
ENSMUSG00000071230	3.76365	-1.84181	0.705368	-2.61114	0.00902422	0.0259274	Npw			ENSMUSG00000111971	41.29	-1.85916	0.429495	-4.32871	1.49986e-05	6.91531e-05	Gm48678
ENSMUSG00000087172	1.86985	-1.84093	0.72246	-2.54813	0.0108301	0.0305096	Gm12153			ENSMUSG00000086909	18.8563	-1.85792	0.284254	-6.53615	6.31245e-11	5.33155e-10	Gm4926
ENSMUSG00000110924	90.4714	-1.83869	0.567658	-3.23909	0.00119913	0.00420956	Gm40518			ENSMUSG00000014813	184.023	-1.85592	0.127579	-14.5472	6.08811e-48	3.11245e-46	Stc1
ENSMUSG00000118317	5.81552	-1.83602	0.399851	-4.59176	4.4e-06	2.3e-05	Gm30641			ENSMUSG00000085944	22.9549	-1.85523	0.22686	-8.17786	2.88935e-16	3.74569e-15	1700003D09Rik
ENSMUSG00000039193	23.0167	-1.83491	0.203889	-8.99959	2.27e-19	3.81e-18	Nlrc4			ENSMUSG00000025400	118.715	-1.8519	0.32401	-5.71556	1.09342e-08	7.41403e-08	Tac2
ENSMUSG00000055134	22.9035	-1.83359	0.209089	-8.76941	1.8e-18	2.85e-17	9130017K11Rik			ENSMUSG00000020178	6920.72	-1.84282	0.0675258	-27.2906	5.48197e-164	4.54017e-161	Adora2a
ENSMUSG00000114311	2.34359	-1.82618	0.632445	-2.88749	0.00388333	0.0122042	Gm31452			ENSMUSG00000055045	24.1474	-1.84189	0.221371	-8.32037	8.76892e-17	1.17787e-15	Gm11190
ENSMUSG00000021255	43.4885	-1.82431	0.146923	-12.4168	2.12e-35	7.83e-34	Esrrb			ENSMUSG00000080895	5.43804	-1.84168	0.522863	-3.52231	0.000427804	0.00156904	Gm11645
ENSMUSG00000072591	76.516	-1.82363	0.127484	-14.3048	2.04e-46	1.12e-44	Fzd10os			ENSMUSG00000117805	2.45267	-1.8401	0.639273	-2.87842	0.00399667	0.0120141	Gm18280
ENSMUSG00000094151	3.09517	-1.82333	0.534295	-3.4126	0.00064347	0.00238233	Gm7233			ENSMUSG00000079183	60.1419	-1.83991	0.1786	-10.3018	6.91238e-25	1.44462e-23	C030005K15Rik
ENSMUSG00000027296	2728.03	-1.82207	0.0659075	-27.646	3.12e-168	2.33e-165	Itpka			ENSMUSG00000026452	2436.88	-1.83758	0.0821511	-22.3683	8.01822e-111	1.92086e-108	Syt2
ENSMUSG00000022103	1008.73	-1.82135	0.0505884	-36.0033	7.43e-284	2.16e-280	Gfra2			ENSMUSG00000005864	4.74954	-1.83685	0.469231	-3.91459	9.05561e-05	0.00037149	Cnga2
ENSMUSG00000026241	124.259	-1.81805	0.0954763	-19.0419	7.67e-81	1.06e-78	Nppc			ENSMUSG00000055602	5.73128	-1.83312	0.550224	-3.33158	0.000863537	0.00299025	Tcp10b
ENSMUSG00000117654	2.39284	-1.81575	0.652738	-2.78174	0.00540676	0.0164134	Gm50050			ENSMUSG00000107722	6.83843	-1.82878	0.395773	-4.6208	3.82271e-06	1.9251e-05	2900060B14Rik
ENSMUSG00000084375	11.669	-1.81545	0.331391	-5.47827	4.3e-08	2.85e-07	Gm11637			ENSMUSG00000039115	1101.92	-1.82823	0.0747979	-24.4422	6.0931e-132	2.48761e-129	Itga9
ENSMUSG00000086909	1.84963	-1.81533	0.703179	-2.58161	0.00983401	0.0279966	Gm4926			ENSMUSG00000026834	5805.61	-1.82821	0.0823586	-22.1982	3.57761e-109	8.36323e-107	Acvr1c
ENSMUSG00000114755	2.22701	-1.81515	0.747308	-2.42891	0.0151442	0.0409982	Galr3			ENSMUSG00000097684	166.655	-1.82789	0.117149	-15.6031	6.93119e-55	4.4157e-53	Gm26645
ENSMUSG00000036492	46.8663	-1.80904	0.194764	-9.28838	1.57e-20	2.81e-19	Rnf39			ENSMUSG00000041255	11.9643	-1.82025	0.293111	-6.21009	5.29545e-10	4.09004e-09	Tmco5b
ENSMUSG00000028681	27.3893	-1.8088	0.215309	-8.40096	4.43e-17	6.38e-16	Ptch2			ENSMUSG00000099361	5.78113	-1.81915	0.423836	-4.29211	1.76982e-05	8.09303e-05	Gm28492
ENSMUSG00000014782	22.9396	-1.80407	0.21979	-8.20814	2.25e-16	3.09e-15	Plekhg4			ENSMUSG00000033063	1194.72	-1.81744	0.100445	-18.0939	3.56113e-73	3.86616e-71	Cntnap3
ENSMUSG00000044534	78.2747	-1.803	0.195643	-9.21572	3.09e-20	5.45e-19	Ackr2			ENSMUSG00000088138	2.42638	-1.81696	0.6095	-2.98106	0.00287253	0.00893315	Gm22894
ENSMUSG00000051985	647.331	-1.79557	0.0775352	-23.1581	1.2e-118	3.57e-116	Igfn1			ENSMUSG00000100465	1.87068	-1.81645	0.73365	-2.47591	0.0132897	0.0351645	Gm29264
ENSMUSG00000111019	5.34311	-1.78934	0.445235	-4.01888	5.85e-05	0.00025899	Gm39404			ENSMUSG00000025081	38.6009	-1.81586	0.214544	-8.4638	2.58793e-17	3.58587e-16	Tdrd1
ENSMUSG00000022759	16.9034	-1.78645	0.256431	-6.96659	3.25e-12	3.26e-11	Lrrc74b			ENSMUSG00000048038	844.807	-1.81364	0.101968	-17.7864	9.00966e-71	9.36068e-69	Ccdc187
ENSMUSG00000053093	203.749	-1.78594	0.162472	-10.9923	4.16e-28	1.13e-26	Myh7			ENSMUSG00000111968	3.14931	-1.81188	0.582264	-3.11179	0.00185955	0.00602736	Gm8873
ENSMUSG00000110086	122.053	-1.78562	0.134199	-13.3057	2.14e-40	9.45e-39	Gm45623			ENSMUSG00000085818	4.441	-1.81107	0.496101	-3.65061	0.000261617	0.000995469	Gm13267
ENSMUSG00000022602	4211.12	-1.78422	0.30495	-5.85086	4.89e-09	3.61e-08	Arc			ENSMUSG00000028681	74.5122	-1.80727	0.126168	-14.3243	1.54253e-46	7.45221e-45	Ptch2
ENSMUSG00000102336	188.596	-1.77699	0.104758	-16.9627	1.55e-64	1.44e-62	Gm37233			ENSMUSG00000020599	11374.8	-1.8045	0.0697959	-25.8539	2.19884e-147	1.13817e-144	Rgs9
ENSMUSG00000045319	102.916	-1.77667	0.128899	-13.7834	3.21e-43	1.57e-41	Proser2			ENSMUSG00000118145	9.85242	-1.8004	0.394007	-4.56946	4.88985e-06	2.42792e-05	Gm6724
ENSMUSG00000085766	7.38112	-1.76974	0.335554	-5.27408	1.33e-07	8.37e-07	2810430I11Rik			ENSMUSG00000004630	2.58342	-1.79827	0.748812	-2.4015	0.016328	0.042175	Pcp2
ENSMUSG00000104543	2.18412	-1.76479	0.615161	-2.86883	0.00411997	0.0128741	Gm6602			ENSMUSG00000030344	3.55561	-1.79777	0.552402	-3.25445	0.00113611	0.00384588	Akap3
ENSMUSG00000020583	2.57167	-1.76393	0.717578	-2.45818	0.0139643	0.0382133	Matn3			ENSMUSG00000033590	128.666	-1.79691	0.299421	-6.00126	1.9579e-09	1.43498e-08	Myo5c
ENSMUSG00000024749	18.2149	-1.76305	0.224267	-7.86142	3.8e-15	4.79e-14	Tmc1			ENSMUSG00000020447	5.5847	-1.79683	0.436364	-4.11772	3.82638e-05	0.000166564	Npc1l1
ENSMUSG00000087630	1.80883	-1.76175	0.678232	-2.59757	0.00938872	0.026871	Gm11513			ENSMUSG00000118524	2.2539	-1.79448	0.694596	-2.58348	0.00978078	0.0267796	AL683809.1
ENSMUSG00000026676	307.142	-1.76128	0.0666845	-26.4122	9.93e-154	6.01e-151	Ccdc3			ENSMUSG00000020475	155.473	-1.78584	0.148881	-11.9951	3.76985e-33	1.13475e-31	Pgam2
ENSMUSG00000023439	2.22671	-1.76119	0.675389	-2.60767	0.00911609	0.0261629	Gnb3			ENSMUSG00000104939	120.918	-1.78523	0.33392	-5.34628	8.97814e-08	5.50694e-07	Gm33651
ENSMUSG00000116056	30.9756	-1.75847	0.283528	-6.2021	5.57e-10	4.5e-09	Gm4544			ENSMUSG00000097596	28.4158	-1.78352	0.23453	-7.60466	2.85644e-14	3.1932e-13	Gm26673
ENSMUSG00000046999	497.532	-1.75782	0.0607512	-28.9347	4.37e-184	3.74e-181	1110032F04Rik			ENSMUSG00000005640	11.848	-1.78352	0.372298	-4.79056	1.66317e-06	8.86382e-06	Insrr
ENSMUSG00000022097	15.1878	-1.75697	0.249193	-7.05064	1.78e-12	1.83e-11	Sftpc			ENSMUSG00000117956	9.23204	-1.78246	0.314843	-5.66141	1.50138e-08	1.00417e-07	Gm50196
ENSMUSG00000063767	7.3107	-1.75667	0.36538	-4.8078	1.53e-06	8.48e-06	S100a7a			ENSMUSG00000101253	8.90819	-1.78113	0.319861	-5.56846	2.57001e-08	1.67183e-07	Gm29088
ENSMUSG00000029074	1.97121	-1.75448	0.665239	-2.63737	0.00835506	0.0242445	Ttll10			ENSMUSG00000022738	2.79762	-1.77916	0.571032	-3.1157	0.00183509	0.0059574	Gsc2
ENSMUSG00000051517	6.71622	-1.74955	0.361299	-4.84237	1.28e-06	7.18e-06	Arhgef39			ENSMUSG00000109917	9.00235	-1.77823	0.320243	-5.55277	2.81178e-08	1.82053e-07	Gm45671
ENSMUSG00000102761	2.03349	-1.74923	0.648927	-2.69558	0.00702665	0.0207903	Gm37184			ENSMUSG00000110588	10.05	-1.77354	0.316013	-5.61223	1.99731e-08	1.31612e-07	Gm45774
ENSMUSG00000078815	25.6108	-1.74598	0.36573	-4.77395	1.81e-06	9.95e-06	Cacng6			ENSMUSG00000048498	2.91786	-1.77107	0.548954	-3.22627	0.00125414	0.00420607	Cd300e
ENSMUSG00000043439	492.073	-1.74462	0.0565223	-30.866	3.42e-209	3.97e-206	Epop			ENSMUSG00000025789	156.089	-1.76901	0.128177	-13.8013	2.5037e-43	1.07998e-41	St8sia2
ENSMUSG00000024957	227.925	-1.74383	0.0687934	-25.3488	9.25e-142	4.56e-139	Kcnk4			ENSMUSG00000041449	6.77035	-1.76354	0.591369	-2.98213	0.00286248	0.0089105	Serpina3h
ENSMUSG00000109957	5.63558	-1.74318	0.402876	-4.32685	1.51e-05	7.33e-05	Gm45353			ENSMUSG00000028786	10.5443	-1.76257	0.344711	-5.11318	3.16788e-07	1.83398e-06	Tmem54
ENSMUSG00000105583	9.22344	-1.73969	0.305201	-5.70015	1.2e-08	8.44e-08	Gm43777			ENSMUSG00000046338	49.4642	-1.76239	0.261369	-6.74293	1.55222e-11	1.38749e-10	Gpat2
ENSMUSG00000091542	14.5966	-1.73118	0.717308	-2.41344	0.0158027	0.0425077	Gm17167			ENSMUSG00000026205	2.36755	-1.76138	0.691627	-2.54671	0.0108743	0.029396	Slc23a3
ENSMUSG00000030830	19.7355	-1.72907	0.230612	-7.49775	6.49e-14	7.5e-13	Itgal			ENSMUSG00000061718	25808.4	-1.75792	0.0663887	-26.4792	1.68393e-154	1.03855e-151	Ppp1r1b
ENSMUSG00000020447	21.8956	-1.72881	0.266775	-6.48039	9.15e-11	7.94e-10	Npc1l1			ENSMUSG00000104633	3.01912	-1.75765	0.543518	-3.23384	0.00122139	0.00410485	Gm42421
ENSMUSG00000058400	63.4568	-1.72841	0.128717	-13.428	4.14e-41	1.88e-39	Qrfpr			ENSMUSG00000093739	2.21456	-1.75555	0.660577	-2.65761	0.00786976	0.0220684	Gm20692
ENSMUSG00000018595	3.87475	-1.72398	0.501748	-3.43595	0.00059048	0.00219848	Glra4			ENSMUSG00000031163	2.31415	-1.75529	0.625564	-2.80593	0.00501718	0.0147274	Glod5
ENSMUSG00000025429	116.632	-1.72353	0.109037	-15.8069	2.79e-56	2.03e-54	Pstpip2			ENSMUSG00000032105	27.677	-1.7516	0.190712	-9.18451	4.13417e-20	6.75139e-19	Pdzd3
ENSMUSG00000114069	4.19365	-1.72096	0.460475	-3.73737	0.00018596	0.0007597	E130119H09Rik			ENSMUSG00000055978	6.06182	-1.7498	0.403476	-4.3368	1.4457e-05	6.6831e-05	Fut2
ENSMUSG00000061728	1.79294	-1.72029	0.698731	-2.46203	0.0138155	0.0378523	Btnl7-ps			ENSMUSG00000035112	74.4203	-1.74689	0.149437	-11.6898	1.438e-31	4.01961e-30	Wnk4
ENSMUSG00000118061	3.64103	-1.71953	0.582077	-2.95413	0.00313554	0.0100552	Rbfaos			ENSMUSG00000004885	50.644	-1.74626	0.187549	-9.31094	1.26712e-20	2.13919e-19	Crabp2
ENSMUSG00000064722	13.2742	-1.7165	0.352761	-4.8659	1.14e-06	6.41e-06	Gm25857			ENSMUSG00000097593	2.91078	-1.74338	0.568873	-3.06462	0.00217946	0.00696386	Gm26676
ENSMUSG00000001103	49.9741	-1.71546	0.147453	-11.6339	2.77e-31	8.84e-30	Sebox			ENSMUSG00000027840	9.82914	-1.73708	0.502019	-3.46018	0.00053981	0.00194475	Wnt2b
ENSMUSG00000032501	371.581	-1.71285	0.193615	-8.84668	9.02e-19	1.46e-17	Trib1			ENSMUSG00000110784	3.42304	-1.73414	0.494102	-3.50968	0.000448639	0.00163808	Gm39436
ENSMUSG00000044556	1.98371	-1.71171	0.638742	-2.67981	0.0073664	0.0216786	Tex38			ENSMUSG00000027654	93.1959	-1.73201	0.181049	-9.56655	1.10535e-21	1.97783e-20	Fam83d
ENSMUSG00000102260	1.98534	-1.70709	0.691311	-2.46935	0.0135359	0.0371635	D330025C20Rik			ENSMUSG00000097673	4.46731	-1.73128	0.449309	-3.8532	0.000116584	0.00047008	Gm26608
ENSMUSG00000086289	4.44966	-1.70704	0.457581	-3.73057	0.00019105	0.00077895	Gm16933			ENSMUSG00000094597	4.96654	-1.73112	0.470601	-3.67853	0.000234585	0.000899221	Gm4810
ENSMUSG00000087236	2.7826	-1.70477	0.570649	-2.98742	0.00281341	0.00912185	Kif28			ENSMUSG00000032128	195.072	-1.72967	0.120132	-14.398	5.32681e-47	2.60825e-45	Robo3
ENSMUSG00000025905	332.36	-1.69871	0.103669	-16.3859	2.41e-60	1.99e-58	Oprk1			ENSMUSG00000095040	2.0693	-1.72947	0.742111	-2.33048	0.0197808	0.0498597	1700001J03Rik
ENSMUSG00000065346	1.87632	-1.69754	0.691675	-2.45424	0.0141182	0.0385617	Gm25582			ENSMUSG00000103419	6.7366	-1.72809	0.392707	-4.40046	1.08021e-05	5.08974e-05	Gm29808
ENSMUSG00000089901	5.42242	-1.69748	0.513257	-3.30727	0.0009421	0.00337769	Gm8113			ENSMUSG00000085549	1.89375	-1.72675	0.676398	-2.55286	0.0106842	0.0289333	1700047F07Rik
ENSMUSG00000035200	4.73861	-1.69509	0.461133	-3.67592	0.00023699	0.00095081	Chrnb4			ENSMUSG00000105003	41.8482	-1.72567	0.177114	-9.74326	1.97119e-22	3.66275e-21	Gm40055
ENSMUSG00000081965	9.45782	-1.69341	0.309881	-5.46471	4.64e-08	3.07e-07	Gm11620			ENSMUSG00000000555	374.684	-1.72557	0.106675	-16.176	7.44514e-59	5.3287e-57	Itga5
ENSMUSG00000117731	2.31615	-1.69178	0.63084	-2.68179	0.00732303	0.0215618	Gm50145			ENSMUSG00000031997	537.606	-1.72508	0.0704284	-24.4941	1.70726e-132	7.17223e-130	Trpc6
ENSMUSG00000034528	4.91293	-1.69045	0.475164	-3.55761	0.00037425	0.00144695	Hsd17b13			ENSMUSG00000046610	54.7521	-1.72466	0.176175	-9.7895	1.24914e-22	2.3497e-21	Oacyl
ENSMUSG00000074899	137.949	-1.69033	0.102152	-16.5472	1.68e-61	1.44e-59	Sptbn5			ENSMUSG00000026322	412.131	-1.72243	0.0983414	-17.5147	1.10575e-68	1.09394e-66	Htr4
ENSMUSG00000073405	12.7912	-1.68903	0.317299	-5.32316	1.02e-07	6.5e-07	H2-T-ps			ENSMUSG00000022840	24970.7	-1.7219	0.0673507	-25.5661	3.63472e-144	1.756e-141	Adcy5
ENSMUSG00000041449	6.65882	-1.68901	0.553363	-3.05227	0.00227119	0.00753099	Serpina3h			ENSMUSG00000058400	10.2367	-1.72101	0.369214	-4.6613	3.14218e-06	1.60413e-05	Qrfpr
ENSMUSG00000001508	7.8682	-1.68827	0.41663	-4.0522	5.07e-05	0.00022703	Sgca			ENSMUSG00000117521	139.778	-1.72099	0.126928	-13.5588	7.03118e-42	2.90746e-40	Gm50024
ENSMUSG00000085135	2.13216	-1.68799	0.642249	-2.62825	0.00858247	0.0248152	Gm13713			ENSMUSG00000033196	12.5507	-1.72082	0.375102	-4.5876	4.48366e-06	2.23889e-05	Myh2
ENSMUSG00000072902	5.08819	-1.68642	0.479976	-3.51356	0.00044214	0.00168637	Gm10435			ENSMUSG00000112318	4.80448	-1.71803	0.501065	-3.42876	0.000606337	0.00216292	Gm6721
ENSMUSG00000021485	13.9949	-1.68589	0.289443	-5.82459	5.73e-09	4.19e-08	Mxd3			ENSMUSG00000049709	26.9235	-1.71793	0.265116	-6.4799	9.17821e-11	7.60139e-10	Nlrp10
ENSMUSG00000085272	6.5128	-1.68193	0.382742	-4.39443	1.11e-05	5.49e-05	Sbk3			ENSMUSG00000105562	3.22517	-1.71705	0.564243	-3.0431	0.00234155	0.00742529	Gm43287
ENSMUSG00000111800	5.87381	-1.67899	0.382278	-4.39205	1.12e-05	5.55e-05	Gm31557			ENSMUSG00000034209	183.977	-1.71686	0.160783	-10.6781	1.28816e-26	2.93554e-25	Rasl10a
ENSMUSG00000031491	16.1176	-1.67743	0.23877	-7.02531	2.14e-12	2.18e-11	Chrna6			ENSMUSG00000096002	15.7408	-1.71419	0.319918	-5.35822	8.40454e-08	5.17575e-07	Vmn2r53
ENSMUSG00000035594	102.291	-1.6758	0.144077	-11.6312	2.86e-31	9.11e-30	Chrna5			ENSMUSG00000091542	7.79076	-1.71365	0.656874	-2.60879	0.00908631	0.0250962	Gm17167
ENSMUSG00000023067	159.455	-1.67442	0.156074	-10.7284	7.49e-27	1.91e-25	Cdkn1a			ENSMUSG00000034472	10981	-1.70973	0.0819164	-20.8716	9.70385e-97	1.71516e-94	Rasd2
ENSMUSG00000031489	25.6214	-1.67391	0.198035	-8.4526	2.85e-17	4.18e-16	Adrb3			ENSMUSG00000030882	55.1691	-1.7074	0.166548	-10.2517	1.16305e-24	2.40639e-23	Dnhd1
ENSMUSG00000090050	19.2777	-1.67126	0.226274	-7.38599	1.51e-13	1.7e-12	Gm16339			ENSMUSG00000009900	3.09052	-1.70307	0.689505	-2.46999	0.0135118	0.0356904	Wnt3a
ENSMUSG00000030433	2.27213	-1.66951	0.64436	-2.59096	0.00957079	0.0273463	Sbk2			ENSMUSG00000040495	1312.89	-1.70302	0.05871	-29.0073	5.32534e-185	7.35074e-182	Chrm4
ENSMUSG00000047171	3.10493	-1.66945	0.52862	-3.15812	0.00158789	0.0054409	Helt			ENSMUSG00000024907	17.6762	-1.70293	0.441356	-3.8584	0.000114134	0.000460973	Gal
ENSMUSG00000097401	3.94122	-1.66942	0.485645	-3.43754	0.00058703	0.00218674	Gm26744			ENSMUSG00000022490	1829.56	-1.69939	0.0648499	-26.2049	2.33581e-151	1.32761e-148	Ppp1r1a
ENSMUSG00000090356	13.0206	-1.6694	0.276784	-6.0314	1.63e-09	1.25e-08	Teddm3			ENSMUSG00000032243	84.2091	-1.69814	0.126317	-13.4435	3.36301e-41	1.34646e-39	Itga11
ENSMUSG00000092286	2.29064	-1.66938	0.613891	-2.71935	0.00654109	0.0194965	Dtnbos			ENSMUSG00000028031	47.0541	-1.69797	0.168756	-10.0617	8.16175e-24	1.62713e-22	Dkk2
ENSMUSG00000111973	4.63683	-1.66905	0.463166	-3.60357	0.00031388	0.00123339	Gm48827			ENSMUSG00000114787	8.87344	-1.69645	0.35343	-4.79997	1.58688e-06	8.48373e-06	4930455M05Rik
ENSMUSG00000107374	24.4966	-1.66587	0.239415	-6.95806	3.45e-12	3.45e-11	Gm43172			ENSMUSG00000082093	2.50273	-1.69375	0.636288	-2.66193	0.00776949	0.0218231	Gm15928
ENSMUSG00000086245	3.1228	-1.66582	0.535211	-3.11246	0.00185535	0.00626895	Gm16170			ENSMUSG00000089997	168.161	-1.69275	0.108551	-15.5941	7.99023e-55	5.04603e-53	1810020O05Rik
ENSMUSG00000067724	16.8431	-1.6641	0.256761	-6.48114	9.1e-11	7.91e-10	Gbx1			ENSMUSG00000112424	3.59164	-1.68835	0.602065	-2.80426	0.00504321	0.0147963	Gm6494
ENSMUSG00000103583	6.08773	-1.66404	0.456976	-3.64142	0.00027114	0.00107829	Gm38325			ENSMUSG00000046056	190.31	-1.68656	0.0805816	-20.9298	2.86616e-97	5.16034e-95	Sbsn
ENSMUSG00000084946	121.168	-1.66404	0.108656	-15.3147	6.1e-53	3.99e-51	Dlx1as			ENSMUSG00000021919	636.699	-1.68601	0.0785613	-21.461	3.60219e-102	7.35328e-100	Chat
ENSMUSG00000031216	772.803	-1.6634	0.0526458	-31.596	4.18e-219	6.08e-216	Stard8			ENSMUSG00000110157	8.64707	-1.68141	0.339718	-4.94943	7.44325e-07	4.12696e-06	Gm32507
ENSMUSG00000107991	2.28067	-1.66198	0.66986	-2.48109	0.0130983	0.0361152	Gm43919			ENSMUSG00000107089	4.74861	-1.67762	0.438572	-3.82518	0.000130676	0.000522973	Gm43443
ENSMUSG00000104939	9.66505	-1.65966	0.368819	-4.49992	6.8e-06	3.46e-05	Gm33651			ENSMUSG00000107327	3.50057	-1.67694	0.579395	-2.8943	0.00380002	0.0114729	Gm7478
ENSMUSG00000006342	254.901	-1.65923	0.07696	-21.5596	4.3e-103	9.4e-101	Susd2			ENSMUSG00000046922	2186.18	-1.67424	0.0567068	-29.5245	1.39436e-191	2.24546e-188	Gpr6
ENSMUSG00000063661	23.9153	-1.65913	0.258197	-6.42582	1.31e-10	1.12e-09	Krt73			ENSMUSG00000103727	2.23032	-1.67295	0.61884	-2.70336	0.00686426	0.019536	Gm37097
ENSMUSG00000034427	3.00499	-1.65542	0.571286	-2.8977	0.00375913	0.0118479	Myo15b			ENSMUSG00000049928	7.92629	-1.6726	0.40494	-4.13048	3.62009e-05	0.000158178	Glp2r
ENSMUSG00000044017	112.869	-1.65459	0.0979728	-16.8882	5.49e-64	5.04e-62	Adgrd1			ENSMUSG00000001249	9.81509	-1.6719	0.288576	-5.79361	6.88895e-09	4.77956e-08	Hpn
ENSMUSG00000025481	16.7616	-1.6537	0.252548	-6.54804	5.83e-11	5.18e-10	Urah			ENSMUSG00000038292	35.9554	-1.66971	0.184715	-9.03939	1.57555e-19	2.49565e-18	Ccdc155
ENSMUSG00000030670	19.4318	-1.65251	0.283417	-5.83066	5.52e-09	4.05e-08	Cyp2r1			ENSMUSG00000083015	21.3292	-1.66334	0.214624	-7.75002	9.18776e-15	1.05769e-13	Gm16518
ENSMUSG00000098160	14.912	-1.65083	0.258371	-6.38941	1.67e-10	1.41e-09	Gm26974			ENSMUSG00000050534	17.8209	-1.66252	0.266854	-6.23007	4.66217e-10	3.62409e-09	Htr5b
ENSMUSG00000035458	6.62183	-1.64955	0.384386	-4.29139	1.78e-05	8.54e-05	Tnni3			ENSMUSG00000041669	183.972	-1.65878	0.104854	-15.8199	2.26751e-56	1.49723e-54	Prima1
ENSMUSG00000024774	2.4059	-1.6436	0.616207	-2.66728	0.0076467	0.0224104	Ankrd22			ENSMUSG00000029868	20.2205	-1.65785	0.226385	-7.32315	2.42223e-13	2.52203e-12	Trpv6
ENSMUSG00000038840	2.75854	-1.64289	0.576348	-2.85052	0.00436475	0.0135429	Birc7			ENSMUSG00000097794	24.9341	-1.65665	0.193596	-8.55726	1.1558e-17	1.6335e-16	Gm2990
ENSMUSG00000115784	4.31828	-1.64224	0.509449	-3.22356	0.00126607	0.00441999	Gm30929			ENSMUSG00000073371	5.88298	-1.65513	0.448454	-3.69075	0.000223595	0.000860053	Gm6594
ENSMUSG00000030270	842.657	-1.64126	0.0487111	-33.6939	7.11e-249	1.29e-245	Cpne9			ENSMUSG00000044287	4.03689	-1.65412	0.632823	-2.61388	0.00895217	0.0247611	Nrn1l
ENSMUSG00000106164	54.6144	-1.64108	0.139924	-11.7284	9.12e-32	2.96e-30	9430085M18Rik			ENSMUSG00000005883	2.68046	-1.65387	0.643969	-2.56825	0.0102214	0.0278544	Spo11
ENSMUSG00000083193	3.36582	-1.64017	0.516637	-3.1747	0.00149993	0.00516122	4930595D18Rik			ENSMUSG00000029359	1996.29	-1.65145	0.0606059	-27.249	1.70908e-163	1.33895e-160	Tesc
ENSMUSG00000110525	2.07365	-1.63987	0.660569	-2.48251	0.0130459	0.0359878	Gm45893			ENSMUSG00000007877	7.88866	-1.65083	0.363418	-4.54252	5.55861e-06	2.73887e-05	Tcap
ENSMUSG00000079528	3.60594	-1.63886	0.499885	-3.27847	0.00104371	0.00370785	Clnkos			ENSMUSG00000098164	12.1568	-1.65067	0.287896	-5.73356	9.83467e-09	6.70455e-08	Gm5493
ENSMUSG00000086321	4.6143	-1.63811	0.438513	-3.73559	0.00018727	0.00076465	Gm11413			ENSMUSG00000113336	4.07458	-1.64993	0.494623	-3.33574	0.000850732	0.00294978	Gm16497
ENSMUSG00000020178	265.417	-1.63461	0.19786	-8.26143	1.44e-16	2.01e-15	Adora2a			ENSMUSG00000020887	5.64756	-1.64938	0.404476	-4.07784	4.54568e-05	0.000195759	A230052G05Rik
ENSMUSG00000017400	622.936	-1.63376	0.074499	-21.93	1.35e-106	3.13e-104	Stac2			ENSMUSG00000086732	2.47114	-1.64743	0.616153	-2.67373	0.0075013	0.0211333	Gm6117
ENSMUSG00000046546	282.541	-1.63316	0.0757259	-21.5668	3.68e-103	8.11e-101	Fam43a			ENSMUSG00000115169	2.66537	-1.64634	0.674086	-2.44233	0.014593	0.038212	Gm30563
ENSMUSG00000029054	1487.9	-1.63146	0.0537527	-30.3513	2.42e-202	2.51e-199	Gabrd			ENSMUSG00000005892	93.3055	-1.64356	0.168479	-9.75528	1.75124e-22	3.26033e-21	Trh
ENSMUSG00000098771	2.18669	-1.63056	0.66716	-2.44403	0.0145242	0.0395073	Mir6538			ENSMUSG00000023945	1612.29	-1.64128	0.166361	-9.86574	5.85986e-23	1.12714e-21	Slc5a7
ENSMUSG00000032726	2.64231	-1.63043	0.650519	-2.50636	0.0121982	0.0339102	Bmp8a			ENSMUSG00000108079	170.329	-1.6392	0.0940896	-17.4217	5.64839e-68	5.51279e-66	Gm44210
ENSMUSG00000005864	5.21164	-1.62779	0.435348	-3.73904	0.00018472	0.0007553	Cnga2			ENSMUSG00000117238	19.1189	-1.63817	0.241761	-6.776	1.2355e-11	1.11049e-10	AC139131.1
ENSMUSG00000090256	12.4673	-1.6225	0.301341	-5.38426	7.27e-08	4.71e-07	Alms1-ps1			ENSMUSG00000084628	10.1907	-1.63611	0.302738	-5.40437	6.50358e-08	4.05942e-07	Gm22613
ENSMUSG00000030935	2.50765	-1.61763	0.667328	-2.42404	0.015349	0.0414558	Acsm3			ENSMUSG00000050824	170.901	-1.63599	0.419896	-3.89618	9.77221e-05	0.000399024	Sstr5
ENSMUSG00000068877	3.68734	-1.61651	0.530575	-3.0467	0.00231366	0.00765707	Selenbp2			ENSMUSG00000042417	125.612	-1.63482	0.129736	-12.6011	2.08328e-36	6.95715e-35	Ccno
ENSMUSG00000034997	1654.52	-1.61407	0.0425062	-37.9727	0	0	Htr2a			ENSMUSG00000050343	5.10921	-1.63405	0.44283	-3.69002	0.00022424	0.000862188	Olfr1378
ENSMUSG00000079330	41.0407	-1.61389	0.141854	-11.3771	5.44e-30	1.63e-28	Lemd1			ENSMUSG00000094690	3.01885	-1.63316	0.549587	-2.97162	0.00296234	0.00919076	1600014C23Rik
ENSMUSG00000104999	3.16094	-1.61315	0.505722	-3.1898	0.00142372	0.00492539	4930477O15Rik			ENSMUSG00000046080	2.36217	-1.63257	0.664025	-2.45859	0.0139483	0.0367062	Clec9a
ENSMUSG00000043286	14.5229	-1.61243	0.278629	-5.78701	7.17e-09	5.18e-08	Pnpla1			ENSMUSG00000000782	179.16	-1.63157	0.117064	-13.9375	3.74951e-44	1.67727e-42	Tcf7
ENSMUSG00000029859	5.19347	-1.6117	0.40354	-3.99391	6.5e-05	0.00028618	Epha1			ENSMUSG00000108714	2.36285	-1.63149	0.633908	-2.57371	0.0100615	0.0274625	Gm21057
ENSMUSG00000058270	10.5128	-1.60897	0.513187	-3.13525	0.00171708	0.00583953	Olfr25			ENSMUSG00000064179	70.6339	-1.63097	0.165808	-9.8365	7.8388e-23	1.49391e-21	Tnnt1
ENSMUSG00000116525	80.1641	-1.60656	0.130949	-12.2686	1.34e-34	4.85e-33	Gm30371			ENSMUSG00000037679	4312.75	-1.62979	0.0746387	-21.8357	1.0631e-105	2.28267e-103	Inf2
ENSMUSG00000021919	57.0199	-1.60578	0.19142	-8.38879	4.91e-17	7.06e-16	Chat			ENSMUSG00000116568	2.52621	-1.62947	0.615334	-2.64811	0.00809422	0.0226291	Gm49790
ENSMUSG00000050824	16.021	-1.60171	0.314287	-5.09632	3.46e-07	2.07e-06	Sstr5			ENSMUSG00000085720	80.8616	-1.62757	0.136088	-11.9597	5.77703e-33	1.71929e-31	Gm7854
ENSMUSG00000032343	8.93084	-1.60035	0.327711	-4.88341	1.04e-06	5.89e-06	Impg1			ENSMUSG00000044719	76.5804	-1.62697	0.185197	-8.78508	1.56251e-18	2.33226e-17	E230025N22Rik
ENSMUSG00000087500	2.55802	-1.5994	0.680303	-2.35101	0.0187227	0.0492544	Gm12426			ENSMUSG00000028464	224.127	-1.62592	0.126042	-12.8998	4.51171e-38	1.61857e-36	Tpm2
ENSMUSG00000045288	15.2788	-1.59748	0.286671	-5.57252	2.51e-08	1.71e-07	Ush1g			ENSMUSG00000038128	7046.33	-1.62586	0.0678134	-23.9755	5.01086e-127	1.86218e-124	Camk4
ENSMUSG00000118394	3.54335	-1.59726	0.563601	-2.83402	0.00459667	0.0141733	AL607088.1			ENSMUSG00000019027	364.023	-1.62555	0.0685386	-23.7172	2.39433e-124	8.46396e-122	Dnah1
ENSMUSG00000085782	23.1227	-1.59668	0.210034	-7.60203	2.92e-14	3.46e-13	Gm15624			ENSMUSG00000070564	5.16618	-1.62012	0.594056	-2.72721	0.00638715	0.0182949	Ntn5
ENSMUSG00000038745	20.795	-1.59644	0.221901	-7.19436	6.28e-13	6.73e-12	Nlrp6			ENSMUSG00000023034	1416.16	-1.61994	0.283758	-5.70887	1.13725e-08	7.68967e-08	Nr4a1
ENSMUSG00000031230	9.1176	-1.59616	0.340884	-4.68239	2.84e-06	1.52e-05	Fgf16			ENSMUSG00000112933	2.08164	-1.61916	0.668625	-2.42162	0.0154515	0.0401662	Gm47491
ENSMUSG00000103966	6.97837	-1.59542	0.433968	-3.67635	0.00023659	0.00094934	Gm37120			ENSMUSG00000069855	6.90235	-1.61908	0.35974	-4.50068	6.7735e-06	3.29104e-05	Slc47a2
ENSMUSG00000013766	31.0517	-1.59532	0.197748	-8.06745	7.18e-16	9.58e-15	Ly6g6e			ENSMUSG00000002500	8.43682	-1.61822	0.322397	-5.01935	5.18463e-07	2.92843e-06	Rpl3l
ENSMUSG00000097086	10.0099	-1.5949	0.334979	-4.7612	1.92e-06	1.06e-05	Gm7672			ENSMUSG00000025386	5.03275	-1.61821	0.465414	-3.47692	0.000507208	0.00183867	Pde6g
ENSMUSG00000026331	5.8461	-1.59125	0.447535	-3.5556	0.00037712	0.00145688	Slco6c1			ENSMUSG00000038115	1575.45	-1.61807	0.106419	-15.2047	3.29229e-52	1.93185e-50	Ano2
ENSMUSG00000042678	6.75991	-1.59018	0.351403	-4.52522	6.03e-06	3.1e-05	Myo15			ENSMUSG00000096214	5.1686	-1.61786	0.483081	-3.34905	0.000810881	0.00281902	Gm22634
ENSMUSG00000031932	715.576	-1.58929	0.0479764	-33.1266	1.23e-240	2.11e-237	Gpr83			ENSMUSG00000050511	837.218	-1.61774	0.0571592	-28.3024	3.2306e-176	3.46835e-173	Oprd1
ENSMUSG00000027636	20.015	-1.58864	0.210495	-7.54714	4.45e-14	5.19e-13	Sla2			ENSMUSG00000024670	10.7225	-1.61651	0.448695	-3.60268	0.00031495	0.00118104	Cd6
ENSMUSG00000046223	22.8826	-1.58759	0.219533	-7.23165	4.77e-13	5.16e-12	Plaur			ENSMUSG00000113320	32.3582	-1.61458	0.206628	-7.81395	5.54224e-15	6.50943e-14	Gm47515
ENSMUSG00000045102	28.4162	-1.58728	0.17472	-9.08468	1.04e-19	1.78e-18	Poln			ENSMUSG00000074968	22838.7	-1.61386	0.0748783	-21.5532	4.94519e-103	1.01664e-100	Ano3
ENSMUSG00000059824	1586.85	-1.58701	0.067692	-23.4446	1.5e-121	4.85e-119	Dbp			ENSMUSG00000000216	5.78201	-1.61042	0.435519	-3.6977	0.000217559	0.000838502	Scnn1g
ENSMUSG00000044748	3.65594	-1.58594	0.532625	-2.9776	0.00290514	0.00939413	Defb1			ENSMUSG00000085068	11.892	-1.61036	0.272364	-5.91254	3.36866e-09	2.40689e-08	Gm15895
ENSMUSG00000021721	574.687	-1.58467	0.0493989	-32.079	8.66e-226	1.4e-222	Htr1a			ENSMUSG00000113330	17.4458	-1.609	0.273295	-5.8874	3.92327e-09	2.78462e-08	Gm34237
ENSMUSG00000037095	10.8888	-1.5841	0.304347	-5.20492	1.94e-07	1.2e-06	Lrg1			ENSMUSG00000056328	6.4475	-1.60892	0.47901	-3.35884	0.000782707	0.00272959	Myh1
ENSMUSG00000037579	2132.99	-1.58185	0.0558849	-28.3056	2.95e-176	2.32e-173	Kcnh3			ENSMUSG00000046275	4.70214	-1.60676	0.416836	-3.85465	0.000115894	0.000467608	Trarg1
ENSMUSG00000035020	3.14511	-1.58147	0.510215	-3.09962	0.00193768	0.00651957	Epgn			ENSMUSG00000033730	1735.56	-1.60493	0.0829508	-19.348	2.11823e-83	2.77833e-81	Egr3
ENSMUSG00000034472	1091.94	-1.58094	0.0830564	-19.0345	8.83e-81	1.22e-78	Rasd2			ENSMUSG00000059991	403.326	-1.60465	0.113458	-14.1432	2.05849e-45	9.54711e-44	Nptx2
ENSMUSG00000051354	78.5285	-1.5796	0.130253	-12.1272	7.58e-34	2.67e-32	Samd3			ENSMUSG00000053593	2.58224	-1.60428	0.635865	-2.52299	0.0116362	0.0312083	Fate1
ENSMUSG00000020846	274.701	-1.57925	0.0683715	-23.0981	4.84e-118	1.41e-115	Rflnb			ENSMUSG00000085838	64.3931	-1.60382	0.130598	-12.2806	1.15108e-34	3.69914e-33	Chn1os1
ENSMUSG00000085712	3.0118	-1.57627	0.571473	-2.75826	0.00581106	0.01752	Gm15124			ENSMUSG00000117220	7.54673	-1.60243	0.364968	-4.39059	1.13041e-05	5.30558e-05	Gm49932
ENSMUSG00000028747	37.4316	-1.57425	0.186765	-8.42903	3.49e-17	5.08e-16	Htr6			ENSMUSG00000032503	40957.4	-1.60231	0.0620764	-25.8119	6.52477e-147	3.31813e-144	Arpp21
ENSMUSG00000032034	30.7109	-1.57257	0.196288	-8.01154	1.13e-15	1.49e-14	Kcnj5			ENSMUSG00000019997	441.63	-1.60084	0.263056	-6.08555	1.16094e-09	8.68895e-09	Ccn2
ENSMUSG00000021680	463.514	-1.572	0.0992739	-15.835	1.78e-56	1.31e-54	Crhbp			ENSMUSG00000018595	7.19519	-1.60063	0.446844	-3.58207	0.000340884	0.00127237	Glra4
ENSMUSG00000026807	43.5281	-1.57127	0.137288	-11.4451	2.49e-30	7.62e-29	Ak8			ENSMUSG00000027296	2786.42	-1.60061	0.0605407	-26.4386	4.93413e-154	2.9797e-151	Itpka
ENSMUSG00000087064	2.33382	-1.56969	0.615969	-2.54833	0.0108241	0.0304956	Sap30bpos			ENSMUSG00000078307	8832.37	-1.59984	0.0643888	-24.8465	2.8186e-136	1.2766e-133	AI593442
ENSMUSG00000039335	2.47226	-1.5692	0.61101	-2.56821	0.0102226	0.0289583	Spata16			ENSMUSG00000103929	7.14929	-1.59936	0.342405	-4.67096	2.9979e-06	1.53507e-05	Gm37892
ENSMUSG00000036907	59.4021	-1.56749	0.155093	-10.1068	5.16e-24	1.14e-22	C1ql2			ENSMUSG00000108929	13.5003	-1.59932	0.303052	-5.2774	1.31032e-07	7.89818e-07	Cc2d2b
ENSMUSG00000053070	221.792	-1.56674	0.0777973	-20.1388	3.38e-90	5.84e-88	Cfap300			ENSMUSG00000088793	9.87956	-1.5993	0.312563	-5.11671	3.10911e-07	1.80248e-06	Gm22540
ENSMUSG00000102610	2.36947	-1.56667	0.633581	-2.47273	0.0134087	0.0368593	Gm37846			ENSMUSG00000109981	3.83576	-1.59722	0.476591	-3.35134	0.000804214	0.00279786	Gm36849
ENSMUSG00000087035	7.26166	-1.56444	0.363713	-4.30129	1.7e-05	8.18e-05	Tmem74bos			ENSMUSG00000109021	6.01819	-1.59582	0.535222	-2.98161	0.00286737	0.00892096	Gm44812
ENSMUSG00000115311	54.4186	-1.56095	0.147608	-10.5749	3.89e-26	9.56e-25	Gm35823			ENSMUSG00000085351	1.91343	-1.59457	0.660356	-2.4147	0.015748	0.0408233	Gm12472
ENSMUSG00000072423	10.1993	-1.56087	0.383086	-4.07446	4.61e-05	0.00020775	Psmb11			ENSMUSG00000090223	7679.51	-1.59279	0.0750209	-21.2313	4.90721e-100	9.61118e-98	Pcp4
ENSMUSG00000030103	2521.26	-1.55911	0.097508	-15.9896	1.51e-57	1.14e-55	Bhlhe40			ENSMUSG00000024186	331.518	-1.58916	0.0772196	-20.5797	4.16906e-94	7.02608e-92	Rgs11
ENSMUSG00000078796	14.0359	-1.55786	0.254591	-6.11906	9.41e-10	7.44e-09	Zfp541			ENSMUSG00000059213	19090	-1.58878	0.0438532	-36.2295	2.09063e-287	1.21202e-283	Ddn
ENSMUSG00000116604	5.75446	-1.557	0.3775	-4.12451	3.72e-05	0.00016996	Gm49745			ENSMUSG00000024697	22.9086	-1.58813	0.20303	-7.82214	5.19322e-15	6.10693e-14	Gna14
ENSMUSG00000086822	59.2773	-1.55572	0.132383	-11.7516	6.93e-32	2.26e-30	5330413P13Rik			ENSMUSG00000104157	144.91	-1.58749	0.122641	-12.9442	2.53286e-38	9.17751e-37	Gm38101
ENSMUSG00000073739	8.90123	-1.55407	0.304961	-5.09597	3.47e-07	2.08e-06	Gm16287			ENSMUSG00000061815	2.09242	-1.58476	0.66483	-2.38371	0.0171393	0.0439623	Rufy4
ENSMUSG00000039481	17.3933	-1.5508	0.395126	-3.92483	8.68e-05	0.00037374	Nrtn			ENSMUSG00000104034	267.506	-1.58163	0.213966	-7.39195	1.44695e-13	1.53468e-12	2900092N22Rik
ENSMUSG00000019997	848.032	-1.54617	0.0730463	-21.167	1.93e-99	4e-97	Ccn2			ENSMUSG00000109401	41.7197	-1.57996	0.149002	-10.6036	2.86687e-26	6.42211e-25	Cpeb1os1
ENSMUSG00000097930	6.46086	-1.54509	0.421296	-3.66748	0.00024496	0.00098128	C330002G04Rik			ENSMUSG00000032698	1363.45	-1.57928	0.0761384	-20.7422	1.44039e-95	2.45603e-93	Lmo2
ENSMUSG00000032105	15.0233	-1.54495	0.237396	-6.50792	7.62e-11	6.68e-10	Pdzd3			ENSMUSG00000030281	95.051	-1.57856	0.176437	-8.94685	3.65782e-19	5.66396e-18	Il17rc
ENSMUSG00000058183	27.7418	-1.5436	0.181321	-8.51309	1.69e-17	2.51e-16	Mmel1			ENSMUSG00000039070	7.79715	-1.57738	0.340463	-4.63303	3.60357e-06	1.82202e-05	Cpa4
ENSMUSG00000087029	3.92024	-1.54321	0.487844	-3.16333	0.00155973	0.00535261	Gm14133			ENSMUSG00000086321	3.02909	-1.57724	0.619141	-2.54747	0.0108508	0.0293433	Gm11413
ENSMUSG00000020889	1237.19	-1.54258	0.075514	-20.4278	9.47e-93	1.73e-90	Nr1d1			ENSMUSG00000038400	1335.74	-1.57693	0.0643268	-24.5144	1.03791e-132	4.42439e-130	Pmepa1
ENSMUSG00000085843	2.3613	-1.54185	0.615444	-2.50527	0.0122358	0.0339952	Kank4os			ENSMUSG00000102796	331.088	-1.57658	0.0724479	-21.7616	5.36593e-105	1.14369e-102	Gm37711
ENSMUSG00000048967	120.405	-1.54071	0.103661	-14.863	5.73e-50	3.48e-48	Yjefn3			ENSMUSG00000109565	2.68786	-1.57594	0.655574	-2.40391	0.0162207	0.0419214	Gm6579
ENSMUSG00000017417	495.016	-1.5382	0.0617122	-24.9253	3.95e-137	1.77e-134	Plxdc1			ENSMUSG00000118401	2742.58	-1.57211	0.0668796	-23.5066	3.48884e-122	1.07586e-119	Gpr52
ENSMUSG00000101799	9.61796	-1.53797	0.319151	-4.81895	1.44e-06	8.04e-06	9330175M20Rik			ENSMUSG00000042895	2.52035	-1.56891	0.59516	-2.63612	0.00838609	0.0233673	Abra
ENSMUSG00000042895	9.35085	-1.53684	0.437935	-3.50929	0.0004493	0.00171255	Abra			ENSMUSG00000000120	190.324	-1.56836	0.241496	-6.49437	8.33818e-11	6.94737e-10	Ngfr
ENSMUSG00000039405	478.109	-1.53634	0.0675324	-22.7497	1.45e-114	3.85e-112	Prss23			ENSMUSG00000037579	2171.24	-1.56822	0.0572203	-27.4066	2.28719e-165	1.94997e-162	Kcnh3
ENSMUSG00000007888	28.6081	-1.53532	0.253048	-6.06731	1.3e-09	1.02e-08	Crlf1			ENSMUSG00000038354	295.117	-1.56555	0.0830349	-18.8541	2.72108e-79	3.30025e-77	Ankrd35
ENSMUSG00000019027	220.388	-1.53196	0.069814	-21.9435	9.99e-107	2.34e-104	Dnah1			ENSMUSG00000074899	165.953	-1.56516	0.129303	-12.1046	9.98528e-34	3.06939e-32	Sptbn5
ENSMUSG00000064308	5.89887	-1.52669	0.394222	-3.87267	0.00010765	0.00045654	2410137M14Rik			ENSMUSG00000045052	20.4868	-1.55941	0.221001	-7.05612	1.7122e-12	1.65328e-11	Prlhr
ENSMUSG00000091272	25.6307	-1.52556	0.228605	-6.67338	2.5e-11	2.29e-10	Gm17641			ENSMUSG00000021478	11917.6	-1.55583	0.0654198	-23.7823	5.09667e-125	1.84672e-122	Drd1
ENSMUSG00000032373	278.196	-1.525	0.124981	-12.2019	3.04e-34	1.08e-32	Car12			ENSMUSG00000029054	3130.81	-1.55393	0.0584057	-26.6059	5.80419e-156	3.9127e-153	Gabrd
ENSMUSG00000098047	5.32943	-1.52182	0.435612	-3.49352	0.00047669	0.00180743	Gm18822			ENSMUSG00000053063	136.645	-1.55314	0.118249	-13.1345	2.08827e-39	7.90245e-38	Clec12a
ENSMUSG00000097286	32.2785	-1.52154	0.215532	-7.05948	1.67e-12	1.73e-11	Gm26684			ENSMUSG00000031958	209.706	-1.55227	0.0938045	-16.5479	1.65691e-61	1.2911e-59	Ldhd
ENSMUSG00000042638	17.2172	-1.5212	0.3059	-4.97286	6.6e-07	3.81e-06	Gucy2c			ENSMUSG00000040441	117.554	-1.55219	0.144438	-10.7464	6.15907e-27	1.42598e-25	Slc26a10
ENSMUSG00000020251	491.01	-1.52088	0.0783137	-19.4204	5.19e-84	7.82e-82	Glt8d2			ENSMUSG00000026241	33.7984	-1.55151	0.203448	-7.62608	2.41999e-14	2.71682e-13	Nppc
ENSMUSG00000064109	6.53013	-1.5146	0.413072	-3.66667	0.00024573	0.00098412	Hcst			ENSMUSG00000098121	14.567	-1.55052	0.409117	-3.78991	0.000150702	0.000597349	Gm27038
ENSMUSG00000087293	2.2813	-1.51443	0.612026	-2.47445	0.013344	0.036699	Gm14341			ENSMUSG00000031789	7.31505	-1.55023	0.463154	-3.34711	0.000816585	0.00283817	Cngb1
ENSMUSG00000113666	9.23765	-1.51331	0.286431	-5.28335	1.27e-07	7.99e-07	Gm35725			ENSMUSG00000085272	7.68971	-1.5501	0.357214	-4.33941	1.42866e-05	6.61224e-05	Sbk3
ENSMUSG00000056797	4.14171	-1.51277	0.46253	-3.27064	0.00107303	0.0038013	Gm4889			ENSMUSG00000031991	4.22923	-1.55004	0.442602	-3.50211	0.000461584	0.0016828	Spata19
ENSMUSG00000012705	6.92674	-1.51016	0.387447	-3.89773	9.71e-05	0.00041414	Retn			ENSMUSG00000117932	2.08733	-1.54434	0.66171	-2.33387	0.0196026	0.0494663	Gm21046
ENSMUSG00000055044	162.702	-1.50967	0.0999538	-15.1036	1.53e-51	9.81e-50	Pdlim1			ENSMUSG00000052374	2128.02	-1.54432	0.081648	-18.9143	8.69044e-80	1.06291e-77	Actn2
ENSMUSG00000027654	32.8837	-1.50933	0.207998	-7.25648	3.97e-13	4.32e-12	Fam83d			ENSMUSG00000032013	3.76666	-1.54286	0.484788	-3.18255	0.00145986	0.00483235	Trim29
ENSMUSG00000057719	97.1384	-1.50872	0.187122	-8.06277	7.46e-16	9.93e-15	Sh3rf2			ENSMUSG00000028328	1903.21	-1.53964	0.0733068	-21.0026	6.20398e-98	1.13819e-95	Tmod1
ENSMUSG00000091956	12.9127	-1.50646	0.254614	-5.91666	3.29e-09	2.46e-08	C2cd4b			ENSMUSG00000016356	47.2809	-1.53958	0.169493	-9.08343	1.05209e-19	1.68212e-18	Col20a1
ENSMUSG00000073877	109.396	-1.50622	0.629111	-2.39421	0.0166563	0.0444826	Gm13306			ENSMUSG00000030159	6.43011	-1.53851	0.441766	-3.48263	0.000496508	0.00180219	Clec1b
ENSMUSG00000116500	12.3302	-1.50532	0.247025	-6.09379	1.1e-09	8.67e-09	Gm36560			ENSMUSG00000118094	34.8134	-1.53793	0.156062	-9.85459	6.54834e-23	1.25706e-21	AC142100.1
ENSMUSG00000001249	10.0536	-1.50501	0.286145	-5.25961	1.44e-07	9.02e-07	Hpn			ENSMUSG00000038418	2543.62	-1.5356	0.171663	-8.94545	3.70447e-19	5.72396e-18	Egr1
ENSMUSG00000053441	17.8583	-1.50231	0.322581	-4.65715	3.21e-06	1.7e-05	Adamts19			ENSMUSG00000032259	3932.61	-1.53363	0.071506	-21.4475	4.8153e-102	9.76092e-100	Drd2
ENSMUSG00000090877	85.5824	-1.49976	0.120602	-12.4356	1.67e-35	6.23e-34	Hspa1b			ENSMUSG00000114780	149.705	-1.53232	0.10216	-14.9993	7.42217e-51	4.2011e-49	AI197445
ENSMUSG00000075410	48.2682	-1.49926	0.1457	-10.29	7.81e-25	1.79e-23	Prcd			ENSMUSG00000018648	986.599	-1.53122	0.113224	-13.5239	1.13089e-41	4.63664e-40	Dusp14
ENSMUSG00000108274	2.92686	-1.4982	0.527554	-2.8399	0.00451278	0.0139368	Gm44169			ENSMUSG00000113982	6.17316	-1.53112	0.418924	-3.6549	0.000257281	0.00097987	Gm34557
ENSMUSG00000037188	29.5716	-1.49792	0.17957	-8.34171	7.32e-17	1.04e-15	Grhl3			ENSMUSG00000032852	3.81561	-1.53052	0.597486	-2.5616	0.0104192	0.028327	Rspo4
ENSMUSG00000113982	2.42352	-1.4956	0.577471	-2.58991	0.00960018	0.0274222	Gm34557			ENSMUSG00000104914	4.3064	-1.52875	0.461732	-3.3109	0.000929965	0.00320191	Mir7061
ENSMUSG00000000120	47.6154	-1.49485	0.197794	-7.55762	4.1e-14	4.82e-13	Ngfr			ENSMUSG00000014786	913.994	-1.52681	0.0690004	-22.1276	1.71321e-108	3.94133e-106	Slc9a5
ENSMUSG00000037679	1233.73	-1.4945	0.0680111	-21.9744	5.07e-107	1.2e-104	Inf2			ENSMUSG00000027335	22.2567	-1.5257	0.291119	-5.2408	1.5988e-07	9.53393e-07	Adra1d
ENSMUSG00000038167	9.09064	-1.49182	0.321675	-4.63764	3.52e-06	1.87e-05	Plekhg6			ENSMUSG00000106651	308.979	-1.52079	0.0975635	-15.5877	8.82245e-55	5.55949e-53	Gm42608
ENSMUSG00000105003	16.5379	-1.49126	0.262869	-5.67302	1.4e-08	9.84e-08	Gm40055			ENSMUSG00000037106	4.94237	-1.51864	0.402317	-3.77474	0.000160172	0.000632205	Fer1l6
ENSMUSG00000116256	3.9584	-1.4899	0.455688	-3.26955	0.00107719	0.0038142	Gm32405			ENSMUSG00000092626	110.397	-1.51738	0.142584	-10.6421	1.89901e-26	4.28713e-25	9130230N09Rik
ENSMUSG00000050541	292.972	-1.48627	0.0687436	-21.6204	1.15e-103	2.58e-101	Adra1b			ENSMUSG00000059824	3550.66	-1.51649	0.0700804	-21.6392	7.67615e-104	1.60078e-101	Dbp
ENSMUSG00000025386	4.56283	-1.48591	0.509457	-2.91665	0.00353815	0.0112179	Pde6g			ENSMUSG00000104415	55.4432	-1.51442	0.153984	-9.8349	7.96495e-23	1.51596e-21	Gm37069
ENSMUSG00000109715	82.2461	-1.48578	0.139002	-10.6889	1.15e-26	2.9e-25	Gm45606			ENSMUSG00000022594	8751.37	-1.5134	0.0450561	-33.5891	2.41789e-247	7.00873e-244	Lynx1
ENSMUSG00000104348	12.3391	-1.4856	0.271852	-5.46473	4.64e-08	3.07e-07	Gm37691			ENSMUSG00000081965	9.95721	-1.51273	0.302387	-5.00262	5.65574e-07	3.18027e-06	Gm11620
ENSMUSG00000094050	12.1257	-1.48529	0.311586	-4.76688	1.87e-06	1.03e-05	Gm23472			ENSMUSG00000064308	3.16342	-1.5122	0.523561	-2.8883	0.00387333	0.0116784	2410137M14Rik
ENSMUSG00000032548	25.7806	-1.48424	0.175826	-8.44153	3.13e-17	4.58e-16	Slco2a1			ENSMUSG00000079009	3.25713	-1.51192	0.608336	-2.48534	0.0129428	0.0343532	Gm14139
ENSMUSG00000031382	97.9756	-1.4841	0.12663	-11.72	1.01e-31	3.26e-30	Asb11			ENSMUSG00000032572	77.5249	-1.51187	0.354964	-4.25923	2.05134e-05	9.29969e-05	Col6a4
ENSMUSG00000097028	20.3474	-1.48351	0.215601	-6.8808	5.95e-12	5.8e-11	Ptgs2os			ENSMUSG00000062372	964.984	-1.50999	0.109409	-13.8013	2.50133e-43	1.07998e-41	Otof
ENSMUSG00000030785	98.5064	-1.48167	0.156399	-9.47364	2.7e-21	5.04e-20	Cox6a2			ENSMUSG00000085609	119.173	-1.50268	0.311172	-4.82909	1.37156e-06	7.39675e-06	1700016P03Rik
ENSMUSG00000087142	5.65788	-1.48086	0.401686	-3.68661	0.00022726	0.00091379	Gm12454			ENSMUSG00000107458	2.82978	-1.50174	0.528362	-2.84226	0.00447953	0.0133068	Gm44040
ENSMUSG00000027335	304.785	-1.48069	0.0854742	-17.3232	3.14e-67	3.17e-65	Adra1d			ENSMUSG00000086128	52.1224	-1.50165	0.1628	-9.22392	2.86442e-20	4.72303e-19	St8sia3os
ENSMUSG00000060380	97.7347	-1.47998	0.130846	-11.3108	1.16e-29	3.42e-28	C030014I23Rik			ENSMUSG00000099686	3.76843	-1.50143	0.536479	-2.79868	0.00513118	0.0150209	Gm29460
ENSMUSG00000049796	87.9341	-1.47851	0.116756	-12.6633	9.45e-37	3.72e-35	Crh			ENSMUSG00000105763	3.48512	-1.50058	0.496835	-3.02027	0.00252546	0.00794675	Gm19088
ENSMUSG00000002020	12.4298	-1.47759	0.258081	-5.72527	1.03e-08	7.33e-08	Ltbp2			ENSMUSG00000017493	846.091	-1.49975	0.06215	-24.1312	1.17768e-128	4.49177e-126	Igfbp4
ENSMUSG00000018819	96.5462	-1.47398	0.131535	-11.206	3.81e-29	1.1e-27	Lsp1			ENSMUSG00000118282	5.5126	-1.49974	0.428981	-3.49604	0.000472212	0.00171938	Gm4840
ENSMUSG00000091577	18.4167	-1.47275	0.289217	-5.0922	3.54e-07	2.12e-06	Gm6211			ENSMUSG00000102336	227.06	-1.49944	0.0846412	-17.7152	3.20077e-70	3.27847e-68	Gm37233
ENSMUSG00000029658	12.1428	-1.47245	0.259978	-5.66373	1.48e-08	1.04e-07	Wdr95			ENSMUSG00000030074	40.2725	-1.4987	0.152336	-9.83814	7.7126e-23	1.47179e-21	Gxylt2
ENSMUSG00000059479	9.39682	-1.47201	0.293195	-5.02059	5.15e-07	3.02e-06	B3gnt8			ENSMUSG00000021185	313.152	-1.49851	0.0830807	-18.0368	1.00239e-72	1.07616e-70	Dglucy
ENSMUSG00000037628	15.2213	-1.47041	0.249056	-5.90392	3.55e-09	2.65e-08	Cdkn3			ENSMUSG00000031620	20.406	-1.49845	0.233473	-6.41809	1.37992e-10	1.1217e-09	Iqcm
ENSMUSG00000021768	2.94844	-1.4693	0.592351	-2.48045	0.0131215	0.0361631	Dusp13			ENSMUSG00000103885	198.942	-1.49524	0.190432	-7.85182	4.10055e-15	4.86942e-14	Gm37006
ENSMUSG00000076498	295.291	-1.46898	0.0924752	-15.8851	8.03e-57	5.92e-55	Trbc2			ENSMUSG00000104153	89.3224	-1.49381	0.175195	-8.52655	1.50774e-17	2.11749e-16	Gm38105
ENSMUSG00000101501	20.969	-1.46881	0.238036	-6.17054	6.81e-10	5.45e-09	Rps27a-ps1			ENSMUSG00000055994	83.3874	-1.49349	0.130131	-11.4768	1.72468e-30	4.62045e-29	Nod2
ENSMUSG00000026247	170.922	-1.46822	0.101354	-14.4861	1.48e-47	8.39e-46	Ecel1			ENSMUSG00000114266	11.0972	-1.48982	0.31512	-4.72778	2.26992e-06	1.18791e-05	Gm10403
ENSMUSG00000105852	14.0222	-1.46811	0.245895	-5.97047	2.37e-09	1.8e-08	Gm42890			ENSMUSG00000031551	636.575	-1.48973	0.0856514	-17.3929	9.33331e-68	9.04832e-66	Ido1
ENSMUSG00000040605	161.908	-1.46672	0.100662	-14.5708	4.31e-48	2.48e-46	Bace2			ENSMUSG00000086187	6.51763	-1.48968	0.48519	-3.0703	0.00213845	0.00684488	Gm12860
ENSMUSG00000024190	737.968	-1.465	0.220153	-6.65448	2.84e-11	2.59e-10	Dusp1			ENSMUSG00000050592	299.838	-1.48908	0.0824073	-18.0698	5.51004e-73	5.93753e-71	Fam78a
ENSMUSG00000082247	2.55298	-1.46371	0.597002	-2.45177	0.0142154	0.0387766	Gm16074			ENSMUSG00000074652	139.263	-1.48763	0.117804	-12.6281	1.47823e-36	4.96517e-35	Myh7b
ENSMUSG00000066224	4.15214	-1.46257	0.465203	-3.14394	0.00166688	0.00568744	Arid3c			ENSMUSG00000083633	124.811	-1.48555	0.17288	-8.593	8.47286e-18	1.20749e-16	Gm13312
ENSMUSG00000020255	4783.24	-1.46194	0.0853016	-17.1385	7.67e-66	7.61e-64	D10Wsu102e			ENSMUSG00000070867	24.7791	-1.48493	0.352672	-4.21053	2.54777e-05	0.000114057	Trabd2b
ENSMUSG00000090291	199.636	-1.4607	0.135775	-10.7582	5.42e-27	1.4e-25	Lrrc10b			ENSMUSG00000022144	116.523	-1.48456	0.104602	-14.1925	1.0196e-45	4.79012e-44	Gdnf
ENSMUSG00000046447	31248.6	-1.45858	0.0404279	-36.0785	4.93e-285	1.59e-281	Camk2n1			ENSMUSG00000035683	73.2748	-1.48273	0.14133	-10.4913	9.46958e-26	2.06077e-24	Melk
ENSMUSG00000034310	1796.17	-1.45848	0.0431734	-33.7819	3.63e-250	7.04e-247	Tmem132d			ENSMUSG00000031230	51.2399	-1.47852	0.176049	-8.39835	4.52791e-17	6.16778e-16	Fgf16
ENSMUSG00000021215	965.151	-1.45309	0.0588724	-24.682	1.67e-134	7.25e-132	Net1			ENSMUSG00000034997	1338.13	-1.47841	0.0865565	-17.0803	2.08091e-65	1.88498e-63	Htr2a
ENSMUSG00000031163	3.31816	-1.4518	0.48872	-2.97061	0.00297208	0.00958818	Glod5			ENSMUSG00000050022	949.762	-1.47819	0.075925	-19.469	2.01089e-84	2.71115e-82	Amz1
ENSMUSG00000022101	6.13225	-1.44908	0.387553	-3.73904	0.00018473	0.0007553	Fgf17			ENSMUSG00000034871	4.05243	-1.47775	0.540839	-2.73234	0.00628868	0.0180485	Fam151a
ENSMUSG00000023192	797.434	-1.44893	0.0649883	-22.2952	4.11e-110	1.01e-107	Grm2			ENSMUSG00000030043	452.769	-1.47744	0.0801779	-18.427	7.9744e-76	9.28329e-74	Tacr1
ENSMUSG00000086924	4.01667	-1.44795	0.438011	-3.30575	0.00094723	0.00339497	Gm11766			ENSMUSG00000084426	4.10609	-1.47673	0.503657	-2.93202	0.00336762	0.0103037	Gm25105
ENSMUSG00000059213	13294.6	-1.44729	0.0292022	-49.561	0	0	Ddn			ENSMUSG00000082373	3.55843	-1.47596	0.620617	-2.37821	0.0173969	0.044548	Gm13754
ENSMUSG00000096883	37.7814	-1.44666	0.210355	-6.87724	6.1e-12	5.94e-11	Shisa8			ENSMUSG00000049907	582.66	-1.47594	0.110773	-13.3239	1.68022e-40	6.6085e-39	Rasl11b
ENSMUSG00000004366	2372.89	-1.44622	0.0948595	-15.2459	1.75e-52	1.13e-50	Sst			ENSMUSG00000061086	74.2333	-1.47249	0.283264	-5.1983	2.01125e-07	1.1881e-06	Myl4
ENSMUSG00000074001	186.317	-1.4419	0.106092	-13.591	4.53e-42	2.12e-40	Klhl40			ENSMUSG00000101969	7.31471	-1.47053	0.361503	-4.06783	4.74538e-05	0.000203664	Gm20125
ENSMUSG00000023918	38.2411	-1.44141	0.208238	-6.92192	4.46e-12	4.4e-11	Adgrf4			ENSMUSG00000072487	25.5947	-1.47007	0.180497	-8.14458	3.80599e-16	4.89243e-15	Mroh5
ENSMUSG00000055978	3.9346	-1.44019	0.432541	-3.32961	0.00086967	0.00314177	Fut2			ENSMUSG00000087009	4.63007	-1.46687	0.52765	-2.78	0.00543583	0.0158296	Nphs1os
ENSMUSG00000034161	33.7097	-1.43839	0.175136	-8.21301	2.16e-16	2.97e-15	Scx			ENSMUSG00000048644	2543.58	-1.46634	0.0523652	-28.0022	1.5262e-172	1.47467e-169	Ctxn1
ENSMUSG00000035683	21.1313	-1.43745	0.266324	-5.39739	6.76e-08	4.39e-07	Melk			ENSMUSG00000037973	8.5998	-1.4662	0.491855	-2.98095	0.00287353	0.00893531	Itprid1
ENSMUSG00000050010	47.6128	-1.43509	0.226925	-6.32408	2.55e-10	2.13e-09	Shisa3			ENSMUSG00000074164	3.58879	-1.46305	0.515133	-2.84014	0.00450935	0.0133858	Vmn2r-ps54
ENSMUSG00000026874	9.40191	-1.43326	0.314813	-4.55274	5.3e-06	2.74e-05	Hc			ENSMUSG00000087625	3.20597	-1.46071	0.521792	-2.79942	0.00511946	0.0149927	4930419G24Rik
ENSMUSG00000030123	1670.59	-1.43259	0.0602535	-23.776	5.92e-125	2.12e-122	Plxnd1			ENSMUSG00000055370	3.64864	-1.45864	0.540151	-2.70043	0.00692508	0.0196763	Gm9968
ENSMUSG00000091680	13.7059	-1.43244	0.265664	-5.39193	6.97e-08	4.52e-07	Klhdc7b			ENSMUSG00000116655	8.22275	-1.45822	0.37291	-3.91039	9.21458e-05	0.000377477	Gm35455
ENSMUSG00000022026	26.1014	-1.43094	0.193888	-7.38026	1.58e-13	1.77e-12	Olfm4			ENSMUSG00000030376	5303.93	-1.45815	0.0726477	-20.0715	1.31033e-89	2.04207e-87	Slc8a2
ENSMUSG00000035273	34.0584	-1.43074	0.159713	-8.95815	3.3e-19	5.5e-18	Hpse			ENSMUSG00000042717	12.5644	-1.45794	0.326392	-4.46682	7.93916e-06	3.8133e-05	Ppp1r3a
ENSMUSG00000023019	1522.26	-1.42965	0.0673389	-21.2308	4.97e-100	1.04e-97	Gpd1			ENSMUSG00000073739	8.65119	-1.45734	0.362758	-4.01739	5.88463e-05	0.000248837	Gm16287
ENSMUSG00000009545	11.3444	-1.42844	0.286173	-4.99152	5.99e-07	3.48e-06	Kcnq1			ENSMUSG00000114018	18.3329	-1.45593	0.460147	-3.16405	0.00155589	0.00511402	Gm36495
ENSMUSG00000096963	3.081	-1.4283	0.545595	-2.61787	0.00884803	0.0254858	B230364G03Rik			ENSMUSG00000007209	3.54073	-1.45303	0.465406	-3.12208	0.00179581	0.00584299	Ceacam9
ENSMUSG00000081683	46.8012	-1.42799	0.168125	-8.49366	2e-17	2.96e-16	Fzd10			ENSMUSG00000046750	36.4024	-1.45291	0.170808	-8.50608	1.79918e-17	2.51582e-16	Selenov
ENSMUSG00000024883	1088.9	-1.42634	0.088091	-16.1917	5.77e-59	4.56e-57	Rin1			ENSMUSG00000017832	2.98897	-1.45159	0.569619	-2.54835	0.0108235	0.0292778	Hspb9
ENSMUSG00000045440	3.61646	-1.4258	0.463081	-3.07895	0.00207734	0.00693487	Insm2			ENSMUSG00000028004	419.393	-1.45	0.130792	-11.0863	1.46257e-28	3.65165e-27	Npy2r
ENSMUSG00000110354	2.55009	-1.42547	0.564814	-2.52379	0.0116096	0.0324383	Gm45686			ENSMUSG00000032068	4.79836	-1.44946	0.401123	-3.61349	0.000302099	0.00113712	Plet1
ENSMUSG00000092042	2.77541	-1.42405	0.534106	-2.66623	0.00767065	0.0224738	Gm17163			ENSMUSG00000054944	24.1921	-1.44598	0.303229	-4.7686	1.85514e-06	9.82552e-06	5330416C01Rik
ENSMUSG00000034771	153.568	-1.42355	0.105327	-13.5155	1.27e-41	5.83e-40	Tle2			ENSMUSG00000036902	8741.39	-1.44396	0.0639688	-22.573	7.99185e-113	2.01443e-110	Neto2
ENSMUSG00000006546	3.91322	-1.42198	0.500299	-2.84226	0.00447946	0.013853	Cryba2			ENSMUSG00000078796	10.2223	-1.44098	0.285264	-5.05138	4.3864e-07	2.49556e-06	Zfp541
ENSMUSG00000086697	6.60991	-1.42066	0.337509	-4.20925	2.56e-05	0.00012017	4933427G23Rik			ENSMUSG00000068117	64.7705	-1.43568	0.130892	-10.9685	5.41809e-28	1.31536e-26	Mei1
ENSMUSG00000040998	537.886	-1.42057	0.0620642	-22.8887	6.03e-116	1.68e-113	Npnt			ENSMUSG00000111020	6.70025	-1.4337	0.353308	-4.05795	4.95057e-05	0.00021178	Gm1715
ENSMUSG00000031997	903.458	-1.42001	0.0546857	-25.9668	1.17e-148	6.44e-146	Trpc6			ENSMUSG00000043557	327.802	-1.4336	0.124141	-11.5482	7.53881e-31	2.05964e-29	Mdga1
ENSMUSG00000075297	19.335	-1.41995	0.218552	-6.4971	8.19e-11	7.15e-10	H60b			ENSMUSG00000086040	2185.54	-1.43156	0.103207	-13.8708	9.5248e-44	4.18326e-42	Wipf3
ENSMUSG00000109401	69.7992	-1.41858	0.128129	-11.0715	1.73e-28	4.78e-27	Cpeb1os1			ENSMUSG00000108871	3.06376	-1.43133	0.555851	-2.57502	0.0100234	0.0273664	Gm45102
ENSMUSG00000025473	24.2823	-1.41769	0.186411	-7.6052	2.84e-14	3.38e-13	Adam8			ENSMUSG00000090958	63.4549	-1.43081	0.145403	-9.84031	7.54761e-23	1.44316e-21	Lrrc32
ENSMUSG00000038473	1711.25	-1.41622	0.0803644	-17.6225	1.66e-69	1.78e-67	Nos1ap			ENSMUSG00000004651	7.19789	-1.42856	0.348631	-4.09763	4.17407e-05	0.000180723	Tyr
ENSMUSG00000047642	11.0783	-1.41595	0.269264	-5.25859	1.45e-07	9.07e-07	D930020B18Rik			ENSMUSG00000020889	1307.75	-1.42798	0.0721365	-19.7954	3.25853e-87	4.81913e-85	Nr1d1
ENSMUSG00000026012	3.8259	-1.4158	0.451294	-3.1372	0.00170568	0.00580687	Cd28			ENSMUSG00000023067	159.699	-1.4263	0.175539	-8.12523	4.46502e-16	5.71929e-15	Cdkn1a
ENSMUSG00000016356	45.6375	-1.41462	0.17975	-7.86997	3.55e-15	4.48e-14	Col20a1			ENSMUSG00000043144	2.67761	-1.4258	0.575119	-2.47914	0.0131698	0.0348953	Aqp6
ENSMUSG00000051111	1396.3	-1.41454	0.0855651	-16.5318	2.17e-61	1.84e-59	Sv2c			ENSMUSG00000038537	22.5148	-1.42375	0.278846	-5.10587	3.29272e-07	1.90283e-06	Mc3r
ENSMUSG00000046182	885.794	-1.4138	0.0602987	-23.4465	1.43e-121	4.68e-119	Gsg1l			ENSMUSG00000108807	3.72959	-1.42257	0.557707	-2.55074	0.0107493	0.0290962	4833404L02Rik
ENSMUSG00000048400	4.27365	-1.4123	0.504477	-2.79953	0.00511772	0.0156093	Prss54			ENSMUSG00000020785	3274.84	-1.42152	0.0614629	-23.1281	2.41345e-118	6.8587e-116	Camkk1
ENSMUSG00000105772	6.36709	-1.41169	0.511679	-2.75895	0.00579883	0.0174904	Gm42496			ENSMUSG00000035020	2.65841	-1.42055	0.586275	-2.42301	0.0153924	0.0400305	Epgn
ENSMUSG00000031142	5.19355	-1.40802	0.38659	-3.64214	0.00027038	0.0010757	Cacna1f			ENSMUSG00000075217	6.69546	-1.42039	0.533251	-2.66365	0.00772986	0.0217223	4833423E24Rik
ENSMUSG00000024210	25.2305	-1.40696	0.228118	-6.16767	6.93e-10	5.54e-09	Ip6k3			ENSMUSG00000113244	9.86553	-1.4192	0.317153	-4.47483	7.64718e-06	3.68772e-05	Gm31218
ENSMUSG00000085795	206.271	-1.40642	0.0868459	-16.1944	5.52e-59	4.39e-57	Zfp703			ENSMUSG00000032845	9.69069	-1.41753	0.286778	-4.94294	7.6952e-07	4.2577e-06	Alpk2
ENSMUSG00000114424	6.3218	-1.40471	0.362691	-3.87303	0.00010749	0.00045592	Gm47414			ENSMUSG00000026077	1257.93	-1.41707	0.061897	-22.894	5.32916e-116	1.4712e-113	Npas2
ENSMUSG00000048776	49.5384	-1.40381	0.147479	-9.51868	1.75e-21	3.31e-20	Pthlh			ENSMUSG00000091345	62.3373	-1.41565	0.196851	-7.19151	6.40783e-13	6.42935e-12	Col6a5
ENSMUSG00000116092	17.52	-1.40353	0.333048	-4.2142	2.51e-05	0.00011778	Gm49422			ENSMUSG00000097697	5.06876	-1.41333	0.603167	-2.34318	0.0191199	0.0483747	4833412C05Rik
ENSMUSG00000097648	4.30819	-1.40116	0.430986	-3.25105	0.00114978	0.00405002	9330185C12Rik			ENSMUSG00000084974	9.48806	-1.41289	0.340298	-4.15191	3.29714e-05	0.000144985	Gm15567
ENSMUSG00000032487	388.794	-1.40081	0.0845089	-16.5759	1.04e-61	9e-60	Ptgs2			ENSMUSG00000097887	14.1954	-1.41282	0.301297	-4.68911	2.74394e-06	1.41427e-05	Gm26542
ENSMUSG00000116243	10.7992	-1.40064	0.286191	-4.89408	9.88e-07	5.6e-06	Gm49552			ENSMUSG00000026247	764.162	-1.41099	0.100856	-13.9902	1.79033e-44	8.14697e-43	Ecel1
ENSMUSG00000053113	73.6163	-1.40031	0.133527	-10.487	9.91e-26	2.39e-24	Socs3			ENSMUSG00000006649	41.7757	-1.4108	0.156369	-9.02226	1.84254e-19	2.91062e-18	Nphs1
ENSMUSG00000028876	811.21	-1.39938	0.0541311	-25.8516	2.33e-147	1.26e-144	Epha10			ENSMUSG00000030103	1421.12	-1.41066	0.0849844	-16.5991	7.07612e-62	5.61961e-60	Bhlhe40
ENSMUSG00000054909	3.4028	-1.39934	0.532506	-2.62784	0.00859284	0.0248357	Wbscr25			ENSMUSG00000117380	9.59406	-1.40962	0.310241	-4.54362	5.52951e-06	2.72638e-05	E430002N23Rik
ENSMUSG00000106019	227.243	-1.39764	0.075386	-18.5398	9.86e-77	1.25e-74	Gm43672			ENSMUSG00000086512	5.07878	-1.4095	0.500025	-2.81885	0.00481955	0.0142135	Gm12600
ENSMUSG00000033427	11.9662	-1.39693	0.264732	-5.27678	1.31e-07	8.26e-07	Upb1			ENSMUSG00000031364	19.961	-1.40724	0.253571	-5.54971	2.8614e-08	1.85224e-07	Grpr
ENSMUSG00000035528	10.4104	-1.39373	0.310355	-4.49077	7.1e-06	3.61e-05	Npffr2			ENSMUSG00000050424	5.5419	-1.40676	0.381761	-3.68491	0.000228787	0.000878505	Pnma5
ENSMUSG00000038725	28.3471	-1.38913	0.177289	-7.8354	4.67e-15	5.87e-14	Pkhd1l1			ENSMUSG00000098093	4.25796	-1.40588	0.598135	-2.35044	0.018751	0.0475783	Gm8707
ENSMUSG00000108220	4.66605	-1.3885	0.441177	-3.14726	0.00164807	0.0056312	Gm44056			ENSMUSG00000022602	3194.74	-1.40574	0.239709	-5.86436	4.5088e-09	3.18306e-08	Arc
ENSMUSG00000081436	15.5932	-1.388	0.216933	-6.39827	1.57e-10	1.34e-09	Gm5912			ENSMUSG00000014852	3.9421	-1.40423	0.475839	-2.95105	0.00316694	0.00975143	Adamts13
ENSMUSG00000020542	9.84082	-1.38731	0.315201	-4.40135	1.08e-05	5.34e-05	Myocd			ENSMUSG00000036915	206.598	-1.40418	0.109179	-12.8613	7.43386e-38	2.61829e-36	Kirrel2
ENSMUSG00000034209	402.319	-1.38671	0.0810244	-17.1147	1.15e-65	1.13e-63	Rasl10a			ENSMUSG00000051067	2851.92	-1.40274	0.0842589	-16.648	3.13025e-62	2.51347e-60	Lingo3
ENSMUSG00000030775	11.2868	-1.38645	0.485747	-2.85426	0.00431374	0.0134076	Trat1			ENSMUSG00000107058	6.48352	-1.40249	0.371983	-3.77031	0.000163048	0.000642504	Gm42545
ENSMUSG00000053846	162.754	-1.38473	0.110338	-12.5499	3.98e-36	1.51e-34	Lipg			ENSMUSG00000115311	59.395	-1.40193	0.12182	-11.5082	1.19985e-30	3.2535e-29	Gm35823
ENSMUSG00000097673	5.27906	-1.38427	0.496161	-2.78997	0.00527131	0.0160424	Gm26608			ENSMUSG00000028785	33994.5	-1.4019	0.0575956	-24.3404	7.31843e-131	2.90602e-128	Hpca
ENSMUSG00000097029	3.087	-1.38344	0.557772	-2.48029	0.0131276	0.0361755	Gm26560			ENSMUSG00000027824	41.2422	-1.40056	0.139082	-10.07	7.49595e-24	1.49852e-22	Vmn2r1
ENSMUSG00000025946	46.9659	-1.37811	0.196397	-7.01697	2.27e-12	2.31e-11	Pth2r			ENSMUSG00000032501	185.992	-1.39963	0.159579	-8.77074	1.77502e-18	2.63724e-17	Trib1
ENSMUSG00000088818	19.0614	-1.37761	0.219643	-6.27203	3.56e-10	2.93e-09	Gm22389			ENSMUSG00000046546	221.042	-1.39787	0.100782	-13.8703	9.5909e-44	4.20592e-42	Fam43a
ENSMUSG00000028602	22.1753	-1.37677	0.338072	-4.07242	4.65e-05	0.00020942	Tnfrsf8			ENSMUSG00000035528	27.1488	-1.39661	0.20999	-6.65083	2.91438e-11	2.54762e-10	Npffr2
ENSMUSG00000035238	5.12413	-1.37447	0.464228	-2.96076	0.00306878	0.00987056	Kcnk15			ENSMUSG00000041771	1756.71	-1.3966	0.0824178	-16.9453	2.08296e-64	1.80235e-62	Slc24a4
ENSMUSG00000039518	22.5865	-1.3702	0.234799	-5.83563	5.36e-09	3.93e-08	Cdsn			ENSMUSG00000022489	35494	-1.39604	0.0597292	-23.3729	8.06728e-121	2.41079e-118	Pde1b
ENSMUSG00000023949	38.3877	-1.37015	0.160232	-8.55109	1.22e-17	1.83e-16	Tcte1			ENSMUSG00000049511	1941.4	-1.39427	0.0934343	-14.9225	2.3545e-50	1.31757e-48	Htr1b
ENSMUSG00000063239	397.581	-1.36803	0.0665994	-20.5411	9.24e-94	1.72e-91	Grm4			ENSMUSG00000083837	2.74652	-1.39426	0.567447	-2.45708	0.0140071	0.0368442	Gm14427
ENSMUSG00000111971	11.2951	-1.36692	0.444348	-3.07623	0.00209633	0.00699186	Gm48678			ENSMUSG00000024517	21.3564	-1.39357	0.491036	-2.83801	0.00453953	0.0134685	Grp
ENSMUSG00000041771	749.181	-1.36443	0.0713837	-19.114	1.93e-81	2.72e-79	Slc24a4			ENSMUSG00000043727	2.64062	-1.3932	0.535099	-2.60364	0.00922396	0.0254328	F830045P16Rik
ENSMUSG00000022479	8.7471	-1.36342	0.295098	-4.62024	3.83e-06	2.02e-05	Vdr			ENSMUSG00000028979	36.4538	-1.39286	0.377385	-3.69082	0.00022353	0.000859916	Masp2
ENSMUSG00000087678	6.43305	-1.36315	0.383011	-3.55904	0.00037221	0.00144004	Gm14120			ENSMUSG00000031382	260.109	-1.39259	0.0957394	-14.5456	6.22752e-48	3.17812e-46	Asb11
ENSMUSG00000037872	229.438	-1.36286	0.13035	-10.4554	1.38e-25	3.31e-24	Ackr1			ENSMUSG00000029195	4.79033	-1.39231	0.426067	-3.26782	0.0010838	0.0036882	Klb
ENSMUSG00000071234	126.637	-1.36263	0.14125	-9.64694	5.06e-22	9.87e-21	Syndig1l			ENSMUSG00000044216	4765.23	-1.39131	0.0486493	-28.5988	6.95319e-180	8.06209e-177	Kcnj4
ENSMUSG00000100241	14.5558	-1.3626	0.253207	-5.38136	7.39e-08	4.79e-07	Slc18a3			ENSMUSG00000040125	4941.66	-1.3902	0.0555469	-25.0275	3.07138e-138	1.43597e-135	Gpr26
ENSMUSG00000108033	32.7474	-1.36239	0.159691	-8.53139	1.45e-17	2.16e-16	Gm44284			ENSMUSG00000025738	19548.4	-1.38956	0.0566738	-24.5186	9.36567e-133	4.05198e-130	Fbxl16
ENSMUSG00000022996	18.1422	-1.36086	0.223628	-6.08537	1.16e-09	9.11e-09	Wnt10b			ENSMUSG00000078600	2.82347	-1.38945	0.570794	-2.43425	0.0149228	0.0389841	1700092K14Rik
ENSMUSG00000017493	1070.03	-1.36051	0.0728611	-18.6727	8.26e-78	1.07e-75	Igfbp4			ENSMUSG00000020823	7203.83	-1.38884	0.0504128	-27.5493	4.5157e-167	3.96656e-164	Sec14l1
ENSMUSG00000099767	3.71159	-1.35989	0.490505	-2.77243	0.00556393	0.0168483	Gm28884			ENSMUSG00000083305	110.139	-1.38681	0.214381	-6.46889	9.87263e-11	8.16019e-10	Gm13315
ENSMUSG00000079434	123.06	-1.3595	0.105681	-12.8642	7.16e-38	2.95e-36	Neu2			ENSMUSG00000033960	11244.4	-1.38662	0.0593789	-23.352	1.31586e-120	3.89214e-118	Jcad
ENSMUSG00000058470	6.06009	-1.35421	0.376965	-3.5924	0.00032765	0.00128301	Gm8369			ENSMUSG00000029917	121.443	-1.38657	0.114486	-12.1113	9.20774e-34	2.84244e-32	Qrfprl
ENSMUSG00000112832	3.45096	-1.3521	0.511076	-2.64559	0.00815478	0.0237201	4930484H19Rik			ENSMUSG00000023153	7.60974	-1.38629	0.404973	-3.42317	0.000618959	0.00220334	Tmem52
ENSMUSG00000026452	1589.13	-1.35182	0.0721359	-18.74	2.34e-78	3.06e-76	Syt2			ENSMUSG00000031489	4.44786	-1.38367	0.499037	-2.77268	0.00555964	0.0161626	Adrb3
ENSMUSG00000107089	3.02366	-1.35173	0.554213	-2.43901	0.0147276	0.0399931	Gm43443			ENSMUSG00000045915	39.7425	-1.38273	0.182576	-7.57344	3.6346e-14	4.03046e-13	Ccdc42
ENSMUSG00000117763	25.1732	-1.35151	0.210571	-6.41832	1.38e-10	1.18e-09	9830166K06Rik			ENSMUSG00000100150	5.13842	-1.38228	0.422089	-3.27487	0.00105712	0.00360333	Gm19585
ENSMUSG00000000126	404.438	-1.34818	0.0737428	-18.2822	1.15e-74	1.37e-72	Wnt9a			ENSMUSG00000117729	37.2579	-1.3814	0.187575	-7.36451	1.77796e-13	1.8741e-12	Gm5242
ENSMUSG00000043144	4.46208	-1.3457	0.488214	-2.75637	0.00584471	0.0176086	Aqp6			ENSMUSG00000023828	286.926	-1.3813	0.105294	-13.1184	2.58181e-39	9.68163e-38	Slc22a3
ENSMUSG00000108402	18.1857	-1.34538	0.23283	-5.77837	7.54e-09	5.44e-08	9430064I24Rik			ENSMUSG00000023046	218.888	-1.38129	0.177428	-7.7851	6.96589e-15	8.08975e-14	Igfbp6
ENSMUSG00000043948	18.4497	-1.34416	0.258612	-5.19759	2.02e-07	1.24e-06	Olfr691			ENSMUSG00000045903	692.919	-1.37974	0.446702	-3.08873	0.00201017	0.00646927	Npas4
ENSMUSG00000042371	4.11532	-1.3438	0.506994	-2.65052	0.0080368	0.0234168	Slc5a10			ENSMUSG00000084052	6.88929	-1.37967	0.40461	-3.40987	0.000649945	0.00230336	Gm11745
ENSMUSG00000017607	7.4761	-1.34211	0.329962	-4.06746	4.75e-05	0.00021366	Tns4			ENSMUSG00000108095	8.65575	-1.37908	0.368916	-3.73819	0.000185353	0.000723808	Gm44067
ENSMUSG00000039116	170.798	-1.3419	0.129435	-10.3674	3.49e-25	8.15e-24	Adgrg6			ENSMUSG00000025905	1127.87	-1.37893	0.079686	-17.3045	4.34719e-67	4.11804e-65	Oprk1
ENSMUSG00000037406	23.1064	-1.34182	0.210692	-6.36862	1.91e-10	1.61e-09	Htra4			ENSMUSG00000021676	1049.83	-1.37756	0.155536	-8.85689	8.22779e-19	1.24543e-17	Iqgap2
ENSMUSG00000086670	7.74501	-1.34054	0.354116	-3.7856	0.00015334	0.00063692	Gm13194			ENSMUSG00000118184	4.9585	-1.37153	0.468655	-2.92653	0.00342769	0.0104698	Gm50144
ENSMUSG00000036872	14.6757	-1.34046	0.237803	-5.63685	1.73e-08	1.2e-07	Abcc12			ENSMUSG00000110525	2.74811	-1.36757	0.565958	-2.41637	0.015676	0.0406658	Gm45893
ENSMUSG00000110980	254.136	-1.3381	0.0803015	-16.6635	2.42e-62	2.12e-60	Gm47204			ENSMUSG00000024042	435.306	-1.36577	0.0912872	-14.9612	1.31606e-50	7.42189e-49	Sik1
ENSMUSG00000090558	23.9842	-1.33754	0.237275	-5.63707	1.73e-08	1.2e-07	Gm17202			ENSMUSG00000021209	3063.29	-1.36533	0.0624731	-21.8546	7.02077e-106	1.51874e-103	Ppp4r4
ENSMUSG00000051435	100.037	-1.33671	0.131889	-10.1351	3.86e-24	8.57e-23	Fhad1			ENSMUSG00000090558	38.1218	-1.36526	0.190323	-7.17339	7.31644e-13	7.31316e-12	Gm17202
ENSMUSG00000028072	14.6338	-1.33426	0.229291	-5.81906	5.92e-09	4.33e-08	Ntrk1			ENSMUSG00000111669	2.79515	-1.36512	0.556764	-2.45189	0.014211	0.0373297	Gm31698
ENSMUSG00000086425	6.84378	-1.33388	0.350983	-3.80041	0.00014446	0.0006026	F730016J06Rik			ENSMUSG00000116500	18.2052	-1.3645	0.217009	-6.28775	3.2211e-10	2.54414e-09	Gm36560
ENSMUSG00000019772	1032.29	-1.33265	0.0672847	-19.8061	2.64e-87	4.28e-85	Vip			ENSMUSG00000109715	56.8022	-1.36288	0.141092	-9.65954	4.47868e-22	8.17014e-21	Gm45606
ENSMUSG00000115360	31.5056	-1.33163	0.314203	-4.23811	2.25e-05	0.00010649	Gm48932			ENSMUSG00000098047	5.25633	-1.36242	0.428923	-3.17637	0.00149129	0.00492289	Gm18822
ENSMUSG00000076617	381.025	-1.3295	0.121524	-10.9402	7.41e-28	1.99e-26	Ighm			ENSMUSG00000090667	11.6934	-1.36193	0.27754	-4.90715	9.24109e-07	5.0714e-06	Gm765
ENSMUSG00000059187	1572.78	-1.32892	0.048411	-27.4508	6.8e-166	4.82e-163	Tafa1			ENSMUSG00000023918	26.5901	-1.36154	0.240219	-5.66794	1.44528e-08	9.67761e-08	Adgrf4
ENSMUSG00000039629	1583.82	-1.32885	0.0913023	-14.5543	5.48e-48	3.13e-46	Strip2			ENSMUSG00000020893	1664.31	-1.36063	0.109429	-12.4339	1.7113e-35	5.61146e-34	Per1
ENSMUSG00000030276	99.1227	-1.32712	0.11724	-11.3197	1.05e-29	3.1e-28	Ttll3			ENSMUSG00000003134	3000.89	-1.35891	0.0634016	-21.4334	6.52414e-102	1.30424e-99	Tbc1d8
ENSMUSG00000112143	4.84043	-1.32431	0.390625	-3.39024	0.00069832	0.00256904	Gm35721			ENSMUSG00000020723	1681.48	-1.35866	0.0527021	-25.7801	1.48379e-146	7.41563e-144	Cacng4
ENSMUSG00000026185	2854.34	-1.3229	0.0478944	-27.6211	6.21e-168	4.51e-165	Igfbp5			ENSMUSG00000053749	7.45345	-1.35818	0.339899	-3.99585	6.44631e-05	0.000270889	Gm9920
ENSMUSG00000020286	3.26583	-1.32284	0.511299	-2.58721	0.00967569	0.0276026	1700093K21Rik			ENSMUSG00000113121	11.2234	-1.35741	0.392032	-3.46249	0.000535198	0.00193029	Gm35161
ENSMUSG00000004328	67.8324	-1.32246	0.184258	-7.17724	7.11e-13	7.57e-12	Hif3a			ENSMUSG00000031910	151.767	-1.3557	0.154858	-8.75446	2.05089e-18	3.03312e-17	Has3
ENSMUSG00000104415	33.7559	-1.32216	0.227274	-5.81744	5.98e-09	4.37e-08	Gm37069			ENSMUSG00000100241	144.773	-1.35437	0.121242	-11.1708	5.66666e-29	1.43208e-27	Slc18a3
ENSMUSG00000043811	41.4113	-1.32184	0.157384	-8.3988	4.51e-17	6.5e-16	Rtn4r			ENSMUSG00000108624	7.84243	-1.35253	0.321553	-4.20625	2.59639e-05	0.000116001	Gm45091
ENSMUSG00000061330	4.43275	-1.321	0.478056	-2.76328	0.0057224	0.0172778	Gm6436			ENSMUSG00000029671	8.20922	-1.35051	0.363913	-3.71107	0.000206387	0.000799376	Wnt16
ENSMUSG00000045467	21.5281	-1.32092	0.200419	-6.59081	4.37e-11	3.93e-10	Ttll13			ENSMUSG00000094626	1437.19	-1.34959	0.0673053	-20.0518	1.94801e-89	3.01963e-87	Tmem121b
ENSMUSG00000100728	3.28741	-1.31858	0.502764	-2.62266	0.00872473	0.0251764	Gm29431			ENSMUSG00000052631	30.3123	-1.3491	0.300336	-4.49197	7.05683e-06	3.42239e-05	Sh2d6
ENSMUSG00000022421	11234.9	-1.31738	0.0583758	-22.5672	9.1e-113	2.36e-110	Nptxr			ENSMUSG00000106164	20.8632	-1.34698	0.208753	-6.45251	1.10012e-10	9.04986e-10	9430085M18Rik
ENSMUSG00000025723	39.0508	-1.31658	0.178931	-7.35801	1.87e-13	2.08e-12	Nmb			ENSMUSG00000080941	5.04195	-1.34617	0.490543	-2.74424	0.00606518	0.0174798	Gm16056
ENSMUSG00000082373	11.0884	-1.31646	0.304941	-4.31709	1.58e-05	7.64e-05	Gm13754			ENSMUSG00000018126	24.523	-1.34609	0.219049	-6.14512	7.99033e-10	6.05373e-09	Baiap2l2
ENSMUSG00000072487	43.3339	-1.31473	0.187848	-6.99888	2.58e-12	2.61e-11	Mroh5			ENSMUSG00000052889	26370.7	-1.34587	0.0470505	-28.6049	5.84171e-180	7.05557e-177	Prkcb
ENSMUSG00000104330	6.86458	-1.31467	0.358995	-3.66209	0.00025016	0.00100034	Gm38285			ENSMUSG00000107373	9.36155	-1.34384	0.333956	-4.02401	5.7216e-05	0.000242474	Gm42668
ENSMUSG00000012350	4.42378	-1.31429	0.439314	-2.99169	0.0027744	0.00901146	Ehf			ENSMUSG00000110760	41.1697	-1.34362	0.145316	-9.24618	2.32664e-20	3.85826e-19	Gm39456
ENSMUSG00000085838	34.1015	-1.31326	0.159372	-8.24019	1.72e-16	2.39e-15	Chn1os1			ENSMUSG00000022197	3809.45	-1.34259	0.0792942	-16.9318	2.62295e-64	2.26284e-62	Pdzd2
ENSMUSG00000050395	4.56092	-1.3128	0.481205	-2.72815	0.00636904	0.0190286	Tnfsf15			ENSMUSG00000083287	5.38525	-1.34241	0.39379	-3.40895	0.000652139	0.00230953	Gm13502
ENSMUSG00000105550	3.69684	-1.31164	0.514467	-2.54951	0.0107875	0.0303986	Gm35585			ENSMUSG00000030711	141.591	-1.34141	0.210305	-6.37839	1.78964e-10	1.44421e-09	Sult1a1
ENSMUSG00000061802	26.6314	-1.31132	0.183488	-7.14665	8.89e-13	9.38e-12	Armc4			ENSMUSG00000103281	5.48047	-1.33976	0.441049	-3.03768	0.0023841	0.00755113	Gm37278
ENSMUSG00000007033	7.50518	-1.31123	0.319467	-4.10444	4.05e-05	0.00018434	Hspa1l			ENSMUSG00000032193	432.198	-1.33951	0.14243	-9.40468	5.21866e-21	9.00437e-20	Ldlr
ENSMUSG00000043557	341.549	-1.31118	0.0887555	-14.7729	2.19e-49	1.3e-47	Mdga1			ENSMUSG00000081849	4.75679	-1.3395	0.480583	-2.78725	0.00531579	0.0155081	Gm15847
ENSMUSG00000007656	10321.2	-1.30923	0.0575311	-22.7569	1.23e-114	3.33e-112	Arpp19			ENSMUSG00000101565	7.93033	-1.33658	0.343238	-3.89405	9.8586e-05	0.000402098	1700003L19Rik
ENSMUSG00000086892	4.67076	-1.3092	0.453349	-2.88784	0.00387894	0.012193	4933430M04Rik			ENSMUSG00000007617	13858.5	-1.33374	0.0595357	-22.4024	3.72732e-111	9.07931e-109	Homer1
ENSMUSG00000037148	1141.24	-1.30908	0.0485694	-26.9529	5.28e-160	3.49e-157	Arhgap10			ENSMUSG00000045246	62.3746	-1.33322	0.187827	-7.09812	1.26469e-12	1.23558e-11	Kcng4
ENSMUSG00000039474	1672.69	-1.3085	0.0574234	-22.7869	6.18e-115	1.7e-112	Wfs1			ENSMUSG00000036856	77.1903	-1.33185	0.203954	-6.53015	6.57026e-11	5.53962e-10	Wnt4
ENSMUSG00000070803	61.8657	-1.30845	0.156307	-8.37106	5.71e-17	8.16e-16	Cited4			ENSMUSG00000037148	2431.89	-1.33146	0.0766921	-17.3611	1.62594e-67	1.56582e-65	Arhgap10
ENSMUSG00000022324	780.835	-1.30711	0.0585321	-22.3315	1.83e-110	4.58e-108	Matn2			ENSMUSG00000024486	604.837	-1.3305	0.0832034	-15.9909	1.47884e-57	1.00627e-55	Hbegf
ENSMUSG00000037973	72.4309	-1.30642	0.119031	-10.9754	5.02e-28	1.35e-26	Itprid1			ENSMUSG00000092286	4.97925	-1.33006	0.512339	-2.59605	0.00943019	0.025925	Dtnbos
ENSMUSG00000066090	7.21979	-1.30484	0.372497	-3.50296	0.00046012	0.00175081	Insl5			ENSMUSG00000020286	3.30126	-1.3295	0.52187	-2.54757	0.0108475	0.0293393	1700093K21Rik
ENSMUSG00000100071	5.72298	-1.30387	0.365195	-3.57034	0.00035652	0.00138633	Gm28707			ENSMUSG00000022075	4989.15	-1.32945	0.0445595	-29.8354	1.35635e-195	2.31274e-192	Rhobtb2
ENSMUSG00000104299	19.0339	-1.30328	0.231389	-5.63241	1.78e-08	1.23e-07	Gm9924			ENSMUSG00000017417	359.726	-1.32819	0.0919303	-14.4478	2.58757e-47	1.27996e-45	Plxdc1
ENSMUSG00000000263	16.0677	-1.30163	0.247648	-5.25598	1.47e-07	9.19e-07	Glra1			ENSMUSG00000040364	8.56527	-1.32767	0.397996	-3.33589	0.000850254	0.00294848	Sec1
ENSMUSG00000048534	15.4204	-1.30123	0.249334	-5.21884	1.8e-07	1.11e-06	Jaml			ENSMUSG00000056973	3.22757	-1.32755	0.569661	-2.33042	0.0197839	0.0498632	Ces1d
ENSMUSG00000095419	10.1103	-1.29973	0.314214	-4.13644	3.53e-05	0.00016195	Gm14328			ENSMUSG00000117007	17.4953	-1.32753	0.229543	-5.78334	7.32312e-09	5.06866e-08	Gm41556
ENSMUSG00000039714	352.264	-1.29953	0.101333	-12.8243	1.2e-37	4.91e-36	Cplx3			ENSMUSG00000109849	43.4375	-1.32686	0.231888	-5.72199	1.05281e-08	7.15538e-08	Gm45645
ENSMUSG00000022763	1245.39	-1.29804	0.0499215	-26.0016	4.75e-149	2.66e-146	Aifm3			ENSMUSG00000040703	296.255	-1.32599	0.0965106	-13.7393	5.90056e-43	2.52271e-41	Cyp2s1
ENSMUSG00000085971	49.7408	-1.29639	0.13678	-9.47791	2.59e-21	4.84e-20	Gm15411			ENSMUSG00000116081	457.271	-1.32412	0.0796614	-16.6218	4.84311e-62	3.86742e-60	Gm49593
ENSMUSG00000034275	3116.27	-1.2951	0.0842878	-15.3653	2.8e-53	1.85e-51	Igsf9b			ENSMUSG00000000263	21.6996	-1.32355	0.295491	-4.47915	7.49411e-06	3.61992e-05	Glra1
ENSMUSG00000025197	4.24305	-1.29406	0.427644	-3.02601	0.00247804	0.00815086	Cyp2c23			ENSMUSG00000076498	51.077	-1.32238	0.551455	-2.39799	0.0164852	0.042529	Trbc2
ENSMUSG00000110540	15.5227	-1.29342	0.296144	-4.36754	1.26e-05	6.16e-05	Gm45743			ENSMUSG00000018168	59.8938	-1.32075	0.132164	-9.99326	1.63134e-23	3.21248e-22	Ikzf3
ENSMUSG00000059991	724.261	-1.28536	0.115486	-11.1301	8.96e-29	2.54e-27	Nptx2			ENSMUSG00000024883	2021.14	-1.32033	0.076521	-17.2544	1.03632e-66	9.72159e-65	Rin1
ENSMUSG00000064179	72.0713	-1.28499	0.121435	-10.5817	3.62e-26	8.91e-25	Tnnt1			ENSMUSG00000034115	12.4741	-1.31989	0.275819	-4.78535	1.70691e-06	9.08026e-06	Scn11a
ENSMUSG00000018126	29.6599	-1.28489	0.170116	-7.55303	4.25e-14	4.98e-13	Baiap2l2			ENSMUSG00000105335	13.7661	-1.31806	0.335969	-3.92317	8.73912e-05	0.000359371	Gm42423
ENSMUSG00000113581	5.00696	-1.28451	0.421581	-3.04689	0.00231225	0.00765406	Dio3os			ENSMUSG00000020216	135.114	-1.31784	0.087034	-15.1416	8.60741e-52	5.00006e-50	Jsrp1
ENSMUSG00000086373	2.85111	-1.28439	0.546456	-2.35039	0.0187537	0.049327	Gm11978			ENSMUSG00000034936	1015.53	-1.31607	0.129263	-10.1814	2.40186e-24	4.8961e-23	Arl4d
ENSMUSG00000029015	4.21483	-1.28324	0.435152	-2.94896	0.00318848	0.0102081	Slc26a5			ENSMUSG00000028644	23.9604	-1.31453	0.179578	-7.32009	2.47798e-13	2.57822e-12	Ermap
ENSMUSG00000020080	393.298	-1.27861	0.060505	-21.1322	4.02e-99	8.23e-97	Hkdc1			ENSMUSG00000075520	14.7206	-1.31406	0.27463	-4.78484	1.71128e-06	9.0968e-06	Malrd1
ENSMUSG00000050511	566.956	-1.2783	0.0547567	-23.3451	1.54e-120	4.93e-118	Oprd1			ENSMUSG00000039358	98.0925	-1.31374	0.121408	-10.8208	2.74238e-27	6.47867e-26	Drd5
ENSMUSG00000044819	5.03176	-1.27819	0.404096	-3.16309	0.00156102	0.00535578	Oxgr1			ENSMUSG00000019943	69333.6	-1.31295	0.0533104	-24.6284	6.27345e-134	2.75528e-131	Atp2b1
ENSMUSG00000035314	515.001	-1.27722	0.0595299	-21.455	4.1e-102	8.82e-100	Gdpd5			ENSMUSG00000027750	252.952	-1.31168	0.165602	-7.92066	2.36247e-15	2.85695e-14	Postn
ENSMUSG00000022610	86.5931	-1.27608	0.124784	-10.2263	1.51e-24	3.43e-23	Mapk12			ENSMUSG00000114169	248.638	-1.30903	0.165791	-7.8957	2.887e-15	3.4638e-14	Gm47075
ENSMUSG00000059854	56.766	-1.27601	0.164736	-7.74576	9.5e-15	1.17e-13	Hydin			ENSMUSG00000102234	193.524	-1.30894	0.147285	-8.88708	6.27332e-19	9.59097e-18	Gm37885
ENSMUSG00000111669	8.35194	-1.27425	0.31988	-3.98352	6.79e-05	0.00029814	Gm31698			ENSMUSG00000022176	1341.82	-1.30853	0.0730109	-17.9224	7.88021e-72	8.36717e-70	Rem2
ENSMUSG00000038115	167.241	-1.27344	0.109951	-11.5819	5.09e-31	1.61e-29	Ano2			ENSMUSG00000108084	12.7287	-1.30781	0.261582	-4.9996	5.7448e-07	3.22847e-06	Gm7932
ENSMUSG00000030858	3.41543	-1.27175	0.465976	-2.72922	0.00634843	0.0189748	Fam24b			ENSMUSG00000110353	5.25242	-1.30726	0.442381	-2.95506	0.00312612	0.00963906	Gm33543
ENSMUSG00000056031	14.3272	-1.27157	0.260817	-4.87535	1.09e-06	6.13e-06	9330154J02Rik			ENSMUSG00000015879	799.757	-1.30718	0.0623423	-20.9679	1.28938e-97	2.35064e-95	Fam184b
ENSMUSG00000029471	6900.27	-1.27087	0.0343828	-36.9623	4.62e-299	1.92e-295	Camkk2			ENSMUSG00000091408	8.07627	-1.30388	0.509085	-2.56123	0.0104304	0.0283546	Gm6728
ENSMUSG00000075217	3.39673	-1.2701	0.502368	-2.52823	0.0114639	0.0320836	4833423E24Rik			ENSMUSG00000091898	21.2692	-1.29958	0.229696	-5.65784	1.53291e-08	1.0236e-07	Tnnc1
ENSMUSG00000086931	30.7386	-1.26987	0.189368	-6.70584	2e-11	1.85e-10	Gm14532			ENSMUSG00000075408	10.9763	-1.29817	0.313304	-4.14348	3.42072e-05	0.000150078	Smim41
ENSMUSG00000018470	1193.22	-1.26945	0.054421	-23.3265	2.39e-120	7.55e-118	Kcnab3			ENSMUSG00000110086	157.433	-1.29658	0.177499	-7.30471	2.77872e-13	2.88079e-12	Gm45623
ENSMUSG00000085720	47.5433	-1.26849	0.160377	-7.90944	2.59e-15	3.3e-14	Gm7854			ENSMUSG00000045441	9818.62	-1.29587	0.0640513	-20.2317	5.14513e-91	8.28567e-89	Gprin3
ENSMUSG00000028370	30.8703	-1.267	0.187286	-6.76506	1.33e-11	1.26e-10	Pappa			ENSMUSG00000034185	10.3945	-1.29578	0.344429	-3.76213	0.000168474	0.000662088	6430628N08Rik
ENSMUSG00000047496	652.021	-1.26691	0.077782	-16.2879	1.2e-59	9.73e-58	Rnf152			ENSMUSG00000035849	1094.77	-1.29577	0.0487702	-26.5689	1.55182e-155	1.00281e-152	Krt222
ENSMUSG00000030340	53.1819	-1.26615	0.129767	-9.75713	1.72e-22	3.45e-21	Scnn1a			ENSMUSG00000038045	3.64346	-1.29474	0.498696	-2.59626	0.00942457	0.0259169	Sult6b1
ENSMUSG00000035513	264.455	-1.26541	0.0933166	-13.5604	6.88e-42	3.2e-40	Ntng2			ENSMUSG00000026841	447.272	-1.29453	0.101149	-12.7983	1.67483e-37	5.81418e-36	Fibcd1
ENSMUSG00000024647	1294.15	-1.26489	0.0620062	-20.3993	1.69e-92	3.08e-90	Cbln2			ENSMUSG00000049115	38.8164	-1.29378	0.164773	-7.85192	4.09731e-15	4.86758e-14	Agtr1a
ENSMUSG00000109384	5.15282	-1.26472	0.426345	-2.96642	0.00301292	0.00970592	Gm17931			ENSMUSG00000071745	5.20845	-1.2937	0.37455	-3.45402	0.000552299	0.00198629	DXBay18
ENSMUSG00000011171	26.2597	-1.26354	0.210255	-6.00954	1.86e-09	1.43e-08	Vipr2			ENSMUSG00000034758	60.4583	-1.29144	0.136486	-9.46204	3.01996e-21	5.29259e-20	Tle6
ENSMUSG00000074006	19.4407	-1.26234	0.3549	-3.55688	0.00037528	0.00145058	Omp			ENSMUSG00000087435	85.1218	-1.29135	0.117898	-10.9531	6.42178e-28	1.55253e-26	Gm16323
ENSMUSG00000029608	5576.47	-1.26207	0.059146	-21.3382	5.02e-101	1.07e-98	Rph3a			ENSMUSG00000074507	10.7505	-1.29074	0.338545	-3.8126	0.000137513	0.000548217	Gm14340
ENSMUSG00000027188	1327.68	-1.26171	0.0652065	-19.3495	2.06e-83	3.04e-81	Pamr1			ENSMUSG00000101968	3.12598	-1.29065	0.508548	-2.5379	0.0111519	0.0300483	1700027A15Rik
ENSMUSG00000024793	43.8877	-1.26146	0.197918	-6.37365	1.85e-10	1.56e-09	Tnfrsf25			ENSMUSG00000060445	214.226	-1.2896	0.0953307	-13.5276	1.07445e-41	4.41147e-40	Sycp2
ENSMUSG00000108030	17.2257	-1.26085	0.360487	-3.49764	0.00046939	0.00178301	9530062K07Rik			ENSMUSG00000040543	1073.98	-1.2891	0.0764596	-16.8599	8.88086e-64	7.57146e-62	Pitpnm3
ENSMUSG00000087524	29.0937	-1.26064	0.164639	-7.65698	1.9e-14	2.29e-13	Gm14285			ENSMUSG00000042351	22.0962	-1.28815	0.292369	-4.40591	1.05339e-05	4.97064e-05	Grap2
ENSMUSG00000002831	131.76	-1.26045	0.3572	-3.5287	0.00041761	0.00160119	Plin4			ENSMUSG00000087660	10.511	-1.28774	0.295111	-4.36359	1.27948e-05	5.95604e-05	B230398E01Rik
ENSMUSG00000027939	17.0553	-1.26043	0.213727	-5.89738	3.69e-09	2.75e-08	Nup210l			ENSMUSG00000038264	2703.71	-1.28687	0.0571039	-22.5355	1.86339e-112	4.65163e-110	Sema7a
ENSMUSG00000031145	20.0955	-1.25988	0.19051	-6.61322	3.76e-11	3.39e-10	Prickle3			ENSMUSG00000104026	266.565	-1.28632	0.094697	-13.5835	5.01796e-42	2.09288e-40	Gm37212
ENSMUSG00000055818	20.4867	-1.25814	0.205848	-6.11197	9.84e-10	7.76e-09	A230083G16Rik			ENSMUSG00000069581	63.4805	-1.28506	0.158117	-8.12726	4.39116e-16	5.62754e-15	Tspear
ENSMUSG00000031833	1626.06	-1.25795	0.0502018	-25.0579	1.43e-138	6.61e-136	Mast3			ENSMUSG00000025221	5718.17	-1.28457	0.0575883	-22.3061	3.22273e-110	7.65716e-108	Kcnip2
ENSMUSG00000068167	7.01027	-1.25542	0.388755	-3.22933	0.00124083	0.00434439	Csnka2ip			ENSMUSG00000085782	36.6433	-1.28449	0.172111	-7.46318	8.44607e-14	9.10473e-13	Gm15624
ENSMUSG00000110996	70.0538	-1.25523	0.138911	-9.03624	1.62e-19	2.75e-18	Gm36251			ENSMUSG00000027827	15892.3	-1.28297	0.0652465	-19.6634	4.44325e-86	6.31356e-84	Kcnab1
ENSMUSG00000056023	84.9177	-1.25504	0.136967	-9.16308	5.04e-20	8.83e-19	Gm9989			ENSMUSG00000022052	3704.53	-1.28292	0.075216	-17.0565	3.12817e-65	2.79004e-63	Ppp2r2a
ENSMUSG00000102796	229.186	-1.25447	0.0786762	-15.9447	3.1e-57	2.3e-55	Gm37711			ENSMUSG00000038725	45.9428	-1.28229	0.166177	-7.71638	1.19679e-14	1.36796e-13	Pkhd1l1
ENSMUSG00000059852	75.3306	-1.25422	0.133141	-9.42028	4.5e-21	8.29e-20	Kcng2			ENSMUSG00000092563	15.0267	-1.2819	0.302729	-4.23446	2.29097e-05	0.000103263	Gm3617
ENSMUSG00000097697	17.3445	-1.25127	0.245427	-5.09832	3.43e-07	2.05e-06	4833412C05Rik			ENSMUSG00000111844	9.15115	-1.28123	0.303966	-4.21505	2.49728e-05	0.000112005	Gm47097
ENSMUSG00000097745	71.2869	-1.2511	0.114008	-10.9738	5.11e-28	1.38e-26	AI115009			ENSMUSG00000032999	4.26049	-1.28081	0.443466	-2.88817	0.0038749	0.0116819	Nlrp4f
ENSMUSG00000076494	10.4438	-1.25051	0.287758	-4.34569	1.39e-05	6.77e-05	Trbj2-3			ENSMUSG00000113076	121.038	-1.28018	0.185964	-6.88401	5.81904e-12	5.3873e-11	Gm47088
ENSMUSG00000040829	3.5298	-1.24994	0.522514	-2.39217	0.0167492	0.0447102	Zmynd15			ENSMUSG00000087075	14.9175	-1.28006	0.473	-2.70626	0.00680467	0.0193817	Lbhd2
ENSMUSG00000085564	11.6906	-1.24612	0.262382	-4.74925	2.04e-06	1.12e-05	Gm12198			ENSMUSG00000072778	29.7285	-1.27852	0.266864	-4.79092	1.66019e-06	8.85118e-06	Vmn2r27
ENSMUSG00000061356	3.27691	-1.24538	0.475819	-2.61734	0.00886192	0.0255165	Nuggc			ENSMUSG00000079056	2827.69	-1.27842	0.053439	-23.923	1.76394e-126	6.47233e-124	Kcnip3
ENSMUSG00000033730	1464.66	-1.24426	0.0967155	-12.8652	7.07e-38	2.92e-36	Egr3			ENSMUSG00000054362	2.86784	-1.27693	0.539206	-2.36817	0.0178761	0.0456045	Lexm
ENSMUSG00000030337	2513.11	-1.24382	0.0485138	-25.6384	5.69e-145	3.01e-142	Vamp1			ENSMUSG00000052837	1506.67	-1.27569	0.211659	-6.0271	1.66928e-09	1.23244e-08	Junb
ENSMUSG00000020131	66.023	-1.24331	0.12818	-9.6997	3.02e-22	5.96e-21	Pcsk4			ENSMUSG00000106354	107.863	-1.2747	0.168193	-7.5788	3.48761e-14	3.87338e-13	Gm42607
ENSMUSG00000052837	1450.74	-1.24327	0.275981	-4.5049	6.64e-06	3.39e-05	Junb			ENSMUSG00000074001	45.2439	-1.27263	0.194433	-6.54534	5.93611e-11	5.03129e-10	Klhl40
ENSMUSG00000055865	3.70491	-1.24301	0.493446	-2.51904	0.0117674	0.03282	Tafa3			ENSMUSG00000056665	823.716	-1.27226	0.0544246	-23.3766	7.38584e-121	2.23014e-118	Them6
ENSMUSG00000020893	1463.32	-1.24292	0.128176	-9.69695	3.11e-22	6.12e-21	Per1			ENSMUSG00000027261	3.04999	-1.27159	0.519053	-2.44983	0.0142925	0.0375125	Hao1
ENSMUSG00000029219	32.3801	-1.24255	0.235475	-5.27678	1.31e-07	8.26e-07	Slc10a4			ENSMUSG00000116705	4.71259	-1.27059	0.52079	-2.43973	0.0146982	0.0384736	Gm29737
ENSMUSG00000031448	12.0997	-1.24161	0.257092	-4.82945	1.37e-06	7.64e-06	Adprhl1			ENSMUSG00000092035	1232.67	-1.27059	0.126432	-10.0495	9.22932e-24	1.8387e-22	Peg10
ENSMUSG00000097247	7.90629	-1.23933	0.311812	-3.97461	7.05e-05	0.00030888	1500012K07Rik			ENSMUSG00000025429	101.329	-1.26904	0.152572	-8.31766	8.97198e-17	1.20347e-15	Pstpip2
ENSMUSG00000022237	3430.98	-1.23929	0.0436112	-28.4167	1.26e-177	1.02e-174	Ankrd33b			ENSMUSG00000024190	688.874	-1.26892	0.162728	-7.79782	6.29868e-15	7.35615e-14	Dusp1
ENSMUSG00000110043	62.0207	-1.23726	0.149834	-8.25755	1.49e-16	2.07e-15	Gm7328			ENSMUSG00000020255	4042.04	-1.26807	0.0557936	-22.7279	2.37595e-114	6.14925e-112	D10Wsu102e
ENSMUSG00000032081	5.86427	-1.23425	0.384073	-3.21358	0.00131092	0.00456451	Apoc3			ENSMUSG00000102525	3.52627	-1.26773	0.53437	-2.37237	0.0176743	0.0451625	Gm37784
ENSMUSG00000025867	22579.2	-1.23407	0.0361257	-34.1604	9.38e-256	2.1e-252	Cplx2			ENSMUSG00000023019	1840.97	-1.26766	0.0966724	-13.1129	2.77673e-39	1.03857e-37	Gpd1
ENSMUSG00000089730	13.7547	-1.23346	0.252498	-4.88502	1.03e-06	5.85e-06	1700007P06Rik			ENSMUSG00000075707	25.2943	-1.26643	0.249997	-5.06576	4.06784e-07	2.32435e-06	Dio3
ENSMUSG00000049577	241.869	-1.23202	0.0824369	-14.945	1.68e-50	1.04e-48	Zfpm1			ENSMUSG00000089097	38.3346	-1.26435	0.174388	-7.25023	4.16064e-13	4.24813e-12	Gm25658
ENSMUSG00000042655	11.6136	-1.23067	0.295063	-4.17086	3.03e-05	0.00014081	Shisal2b			ENSMUSG00000087064	12.5726	-1.26181	0.254913	-4.94997	7.42246e-07	4.11622e-06	Sap30bpos
ENSMUSG00000038618	20.5117	-1.23007	0.254891	-4.82585	1.39e-06	7.77e-06	Rassf7			ENSMUSG00000101578	4.27285	-1.26146	0.462328	-2.72851	0.00636214	0.0182359	Vmn1r206
ENSMUSG00000028713	14.4224	-1.22974	0.242432	-5.07252	3.93e-07	2.34e-06	Cyp4b1			ENSMUSG00000029406	3704.14	-1.26107	0.0590755	-21.3468	4.1744e-101	8.23152e-99	Pitpnm2
ENSMUSG00000090535	8.76943	-1.22897	0.322444	-3.81141	0.00013818	0.0005784	Gm8540			ENSMUSG00000029361	1204.26	-1.26015	0.0593573	-21.2299	5.06194e-100	9.84768e-98	Nos1
ENSMUSG00000036856	317.956	-1.22742	0.0718059	-17.0936	1.66e-65	1.61e-63	Wnt4			ENSMUSG00000091665	7.67165	-1.25925	0.388181	-3.24398	0.00117872	0.00397344	Gm17101
ENSMUSG00000075296	31.1599	-1.22617	0.190422	-6.43921	1.2e-10	1.04e-09	Aldh3b2			ENSMUSG00000037224	2203.65	-1.25825	0.0531491	-23.674	6.67556e-124	2.33138e-121	Zfyve28
ENSMUSG00000016179	740.471	-1.22445	0.0921213	-13.2917	2.58e-40	1.13e-38	Camk1g			ENSMUSG00000035211	51.5228	-1.25819	0.157618	-7.98256	1.43332e-15	1.77175e-14	Xrra1
ENSMUSG00000068037	366.418	-1.2244	0.110746	-11.056	2.05e-28	5.63e-27	Mas1			ENSMUSG00000097726	28.6015	-1.25804	0.186125	-6.75911	1.38837e-11	1.24558e-10	9530036O11Rik
ENSMUSG00000032946	328.857	-1.22391	0.0731214	-16.738	6.93e-63	6.18e-61	Rasgrp2			ENSMUSG00000024077	18819.6	-1.25678	0.0638603	-19.6802	3.18741e-86	4.55141e-84	Strn
ENSMUSG00000032327	53.8621	-1.22298	0.191389	-6.39	1.66e-10	1.41e-09	Stra6			ENSMUSG00000086245	3.97411	-1.2566	0.442163	-2.84194	0.00448398	0.0133187	Gm16170
ENSMUSG00000027996	26.4113	-1.22211	0.173474	-7.04493	1.86e-12	1.9e-11	Sfrp2			ENSMUSG00000109572	52.4922	-1.25614	0.141404	-8.88335	6.4877e-19	9.89784e-18	Cfap99
ENSMUSG00000030792	476.617	-1.21869	0.0645531	-18.8789	1.7e-79	2.28e-77	Dkkl1			ENSMUSG00000105087	13.0552	-1.25478	0.373293	-3.36139	0.000775525	0.00270715	Gm42552
ENSMUSG00000049556	4233.81	-1.21818	0.0504079	-24.1664	5.02e-129	1.89e-126	Lingo1			ENSMUSG00000060260	65.7067	-1.25469	0.127635	-9.83031	8.33639e-23	1.58353e-21	Pwwp2b
ENSMUSG00000108660	3.48335	-1.21814	0.472248	-2.57945	0.00989589	0.0281535	Gm21284			ENSMUSG00000031980	687.703	-1.25244	0.179906	-6.96161	3.36395e-12	3.17936e-11	Agt
ENSMUSG00000113919	13.1064	-1.21672	0.29416	-4.13624	3.53e-05	0.00016204	Gm34466			ENSMUSG00000107978	6.81263	-1.25216	0.376496	-3.32584	0.00088154	0.00304604	Gm44109
ENSMUSG00000047363	44.506	-1.21518	0.147665	-8.22933	1.88e-16	2.6e-15	Cstad			ENSMUSG00000042672	4.72172	-1.25093	0.422264	-2.96243	0.00305219	0.00944024	Dcst1
ENSMUSG00000034758	82.6142	-1.21483	0.121828	-9.97163	2.03e-23	4.32e-22	Tle6			ENSMUSG00000021719	20902.6	-1.25083	0.0601256	-20.8036	4.01607e-96	7.01287e-94	Rgs7bp
ENSMUSG00000113679	88.6861	-1.21451	0.109399	-11.1016	1.23e-28	3.46e-27	Gm10432			ENSMUSG00000037754	12712.6	-1.24752	0.0527497	-23.6498	1.18492e-123	4.04087e-121	Ppp1r16b
ENSMUSG00000068079	5.3785	-1.21425	0.398413	-3.04773	0.00230577	0.00763519	Tcf15			ENSMUSG00000028161	75869.9	-1.24649	0.0530049	-23.5166	2.75798e-122	8.5963e-120	Ppp3ca
ENSMUSG00000044772	4.05481	-1.21318	0.508109	-2.38764	0.0169571	0.0451862	Sntn			ENSMUSG00000021186	169.282	-1.24603	0.122532	-10.169	2.72828e-24	5.54592e-23	Fbln5
ENSMUSG00000029491	3.71391	-1.21219	0.445645	-2.72009	0.00652649	0.019461	Pde6b			ENSMUSG00000015484	120.471	-1.24537	0.167515	-7.43441	1.05036e-13	1.12391e-12	Fam163a
ENSMUSG00000087435	36.5177	-1.21109	0.155167	-7.80512	5.94e-15	7.42e-14	Gm16323			ENSMUSG00000003949	3873.31	-1.24339	0.0629655	-19.7472	8.48452e-87	1.2297e-84	Hlf
ENSMUSG00000105594	13.2101	-1.20886	0.301863	-4.00465	6.21e-05	0.00027415	Gm43398			ENSMUSG00000063011	4.69362	-1.24021	0.426403	-2.90854	0.00363126	0.0110266	Msln
ENSMUSG00000050592	140.413	-1.20864	0.100403	-12.0379	2.25e-33	7.75e-32	Fam78a			ENSMUSG00000054728	25241.3	-1.23917	0.0507483	-24.4181	1.09974e-131	4.42753e-129	Phactr1
ENSMUSG00000024008	1702.7	-1.20854	0.091372	-13.2266	6.16e-40	2.68e-38	Cpne5			ENSMUSG00000030102	59352	-1.23835	0.0511945	-24.1892	2.89038e-129	1.11711e-126	Itpr1
ENSMUSG00000049303	1109.27	-1.20729	0.0554832	-21.7596	5.6e-105	1.28e-102	Syt12			ENSMUSG00000112558	3.86994	-1.23707	0.451358	-2.74077	0.00612958	0.0176425	Gm32364
ENSMUSG00000031139	294.521	-1.20653	0.0597294	-20.1999	9.8e-91	1.72e-88	Mcf2			ENSMUSG00000032081	9.67773	-1.2368	0.380942	-3.24667	0.00116762	0.00394105	Apoc3
ENSMUSG00000097776	4.62615	-1.20615	0.429594	-2.80765	0.00499045	0.0152499	Gm26795			ENSMUSG00000057719	2454.84	-1.23469	0.078971	-15.6347	4.22595e-55	2.72217e-53	Sh3rf2
ENSMUSG00000012819	64.5373	-1.2054	0.127817	-9.43067	4.07e-21	7.54e-20	Cdh23			ENSMUSG00000105852	12.0122	-1.23399	0.308454	-4.00055	6.31952e-05	0.000266101	Gm42890
ENSMUSG00000051844	11.9347	-1.20502	0.259376	-4.64585	3.39e-06	1.8e-05	B230319C09Rik			ENSMUSG00000043673	70.6711	-1.23383	0.141311	-8.73129	2.51795e-18	3.69933e-17	Kcns3
ENSMUSG00000073779	41.2565	-1.2042	0.173329	-6.94746	3.72e-12	3.7e-11	Lrp8os2			ENSMUSG00000022103	236.925	-1.23378	0.235438	-5.24036	1.6026e-07	9.55268e-07	Gfra2
ENSMUSG00000087675	30.6965	-1.20274	0.185713	-6.47636	9.4e-11	8.15e-10	Gm11762			ENSMUSG00000044176	104.727	-1.2317	0.142091	-8.66837	4.38359e-18	6.30607e-17	Spink10
ENSMUSG00000097060	3.31456	-1.20222	0.488491	-2.46109	0.0138515	0.0379438	Gm26759			ENSMUSG00000094083	18.7774	-1.23167	0.228062	-5.40059	6.64217e-08	4.14057e-07	Gm1604b
ENSMUSG00000006313	4.51369	-1.20089	0.439169	-2.73445	0.00624851	0.018703	Upk1a			ENSMUSG00000082377	28.3357	-1.23153	0.235697	-5.22504	1.7412e-07	1.0349e-06	Gm14415
ENSMUSG00000020140	106.968	-1.20004	0.101106	-11.8691	1.71e-32	5.73e-31	Lgr5			ENSMUSG00000078865	5.35874	-1.23031	0.492101	-2.50012	0.0124151	0.033086	Gm14406
ENSMUSG00000047963	34.3762	-1.19978	0.167705	-7.15411	8.42e-13	8.91e-12	Stbd1			ENSMUSG00000112059	32.245	-1.23019	0.199814	-6.15668	7.42867e-10	5.65035e-09	Gm48282
ENSMUSG00000072214	1653.03	-1.1993	0.0472101	-25.4034	2.31e-142	1.16e-139	2023-09-05			ENSMUSG00000049303	1503.69	-1.22984	0.0462887	-26.5688	1.55679e-155	1.00281e-152	Syt12
ENSMUSG00000037465	1184.75	-1.1974	0.0935938	-12.7936	1.78e-37	7.17e-36	Klf10			ENSMUSG00000097486	12.5902	-1.22824	0.284248	-4.32101	1.55316e-05	7.14738e-05	Gm17733
ENSMUSG00000098027	26.1952	-1.19588	0.204241	-5.85523	4.76e-09	3.52e-08	Gm27004			ENSMUSG00000106490	10.2438	-1.22821	0.399934	-3.07103	0.00213322	0.00682964	Gm43283
ENSMUSG00000084837	4.73496	-1.19406	0.403356	-2.96031	0.00307326	0.00988148	1700108N11Rik			ENSMUSG00000023192	58.6292	-1.22722	0.274541	-4.47007	7.81945e-06	3.76141e-05	Grm2
ENSMUSG00000048038	113.339	-1.19378	0.137639	-8.67327	4.2e-18	6.52e-17	Ccdc187			ENSMUSG00000024987	5.37422	-1.22686	0.394635	-3.10886	0.00187813	0.00608148	Cyp26a1
ENSMUSG00000071340	6.86182	-1.19369	0.338358	-3.5279	0.00041887	0.0016058	Trappc3l			ENSMUSG00000034533	9.29729	-1.22659	0.316796	-3.87184	0.000108015	0.000437784	Scn10a
ENSMUSG00000058260	66.5736	-1.19356	0.228323	-5.2275	1.72e-07	1.06e-06	Serpina9			ENSMUSG00000030123	2099.54	-1.22559	0.105811	-11.5828	5.03578e-31	1.38625e-29	Plxnd1
ENSMUSG00000110588	6.80203	-1.19281	0.342952	-3.47808	0.00050501	0.00190465	Gm45774			ENSMUSG00000053846	69.4693	-1.22525	0.135296	-9.05601	1.35307e-19	2.1503e-18	Lipg
ENSMUSG00000031258	19.1464	-1.19225	0.22659	-5.26171	1.43e-07	8.93e-07	Xkrx			ENSMUSG00000045318	1515.67	-1.2241	0.0767682	-15.9454	3.06836e-57	2.07325e-55	Adra2c
ENSMUSG00000114752	4.4688	-1.19166	0.464042	-2.568	0.0102286	0.0289724	Gm35110			ENSMUSG00000110389	9.37155	-1.22387	0.348934	-3.50744	0.000452441	0.00165154	Gm45579
ENSMUSG00000000214	66.5835	-1.19021	0.18312	-6.49963	8.05e-11	7.04e-10	Th			ENSMUSG00000118394	15.3495	-1.22353	0.257869	-4.74478	2.08735e-06	1.09791e-05	AL607088.1
ENSMUSG00000073686	4.82774	-1.18939	0.416908	-2.85289	0.00433234	0.0134582	Gm10564			ENSMUSG00000071235	22.5771	-1.22278	0.213756	-5.72044	1.06248e-08	7.21774e-08	Vrtn
ENSMUSG00000029819	1289.33	-1.18834	0.0694283	-17.1161	1.13e-65	1.11e-63	Npy			ENSMUSG00000024558	3332.1	-1.22225	0.0617639	-19.789	3.70315e-87	5.4489e-85	Mapk4
ENSMUSG00000027824	41.7909	-1.18785	0.14035	-8.46347	2.6e-17	3.82e-16	Vmn2r1			ENSMUSG00000021322	12.3536	-1.22079	0.459521	-2.65665	0.00789222	0.0221249	Aoah
ENSMUSG00000039358	48.8055	-1.18738	0.163801	-7.24891	4.2e-13	4.56e-12	Drd5			ENSMUSG00000113679	123.713	-1.21853	0.1011	-12.0527	1.87732e-33	5.70417e-32	Gm10432
ENSMUSG00000030898	1005.83	-1.18661	0.0408787	-29.0275	2.96e-185	2.69e-182	Cckbr			ENSMUSG00000032715	26.7023	-1.21848	0.243627	-5.0014	5.69159e-07	3.19919e-06	Trib3
ENSMUSG00000112146	13.6582	-1.18659	0.303748	-3.90648	9.36e-05	0.00040043	Gm46210			ENSMUSG00000074340	48.1109	-1.21847	0.197871	-6.15793	7.37008e-10	5.60726e-09	Ovgp1
ENSMUSG00000054134	9.78761	-1.18535	0.339608	-3.49034	0.0004824	0.00182696	Umodl1			ENSMUSG00000095087	9.7269	-1.21818	0.40439	-3.01238	0.00259206	0.00814308	Gm25328
ENSMUSG00000027298	5939.19	-1.18502	0.0445542	-26.5972	7.3e-156	4.72e-153	Tyro3			ENSMUSG00000053930	97.6461	-1.21691	0.185596	-6.55675	5.4994e-11	4.67756e-10	Shisa6
ENSMUSG00000036264	720.79	-1.18432	0.0792282	-14.9482	1.6e-50	9.94e-49	Fstl4			ENSMUSG00000111761	21.856	-1.21613	0.23128	-5.25825	1.45432e-07	8.72083e-07	9230112J17Rik
ENSMUSG00000041120	983.368	-1.1842	0.0927585	-12.7665	2.52e-37	1.01e-35	Nbl1			ENSMUSG00000006235	307.488	-1.21582	0.0733619	-16.5729	1.09391e-61	8.64006e-60	Epor
ENSMUSG00000038400	680.328	-1.18221	0.0584546	-20.2244	5.97e-91	1.06e-88	Pmepa1			ENSMUSG00000090125	867.259	-1.2153	0.0804811	-15.1005	1.60749e-51	9.26365e-50	Pou3f1
ENSMUSG00000097960	74.4739	-1.18181	0.118734	-9.95343	2.44e-23	5.17e-22	A330074K22Rik			ENSMUSG00000022054	4436.47	-1.21507	0.0461301	-26.34	6.67446e-153	3.94842e-150	Nefm
ENSMUSG00000048644	2004.78	-1.18166	0.0536872	-22.0101	2.3e-107	5.53e-105	Ctxn1			ENSMUSG00000100728	3.28916	-1.21499	0.473423	-2.5664	0.0102759	0.0279821	Gm29431
ENSMUSG00000047904	599.332	-1.18078	0.0937671	-12.5927	2.32e-36	8.89e-35	Sstr2			ENSMUSG00000031738	5.50905	-1.21422	0.436903	-2.77915	0.0054502	0.0158667	Irx6
ENSMUSG00000103130	11.6227	-1.18035	0.324005	-3.64299	0.00026949	0.00107245	F830212C03Rik			ENSMUSG00000028327	12.9202	-1.21386	0.285728	-4.2483	2.15398e-05	9.74521e-05	Stra6l
ENSMUSG00000028838	1478.92	-1.1802	0.0679829	-17.3602	1.65e-67	1.67e-65	Extl1			ENSMUSG00000032311	22.2587	-1.21381	0.201984	-6.00944	1.86164e-09	1.36806e-08	Nrg4
ENSMUSG00000032259	145.591	-1.17799	0.157578	-7.47561	7.68e-14	8.81e-13	Drd2			ENSMUSG00000031635	6.28173	-1.20981	0.444189	-2.72363	0.00645697	0.0184785	Anxa10
ENSMUSG00000029359	615.161	-1.17525	0.0556713	-21.1104	6.38e-99	1.3e-96	Tesc			ENSMUSG00000105261	5.83635	-1.20879	0.497195	-2.43123	0.0150478	0.039261	Gm43333
ENSMUSG00000097486	16.3218	-1.17515	0.268654	-4.3742	1.22e-05	5.99e-05	Gm17733			ENSMUSG00000049608	7.28831	-1.20846	0.395963	-3.05195	0.00227359	0.00722877	Gpr55
ENSMUSG00000117434	3.62737	-1.17456	0.465208	-2.52481	0.0115761	0.0323573	1810014P07Rik			ENSMUSG00000056486	27092.3	-1.20827	0.0418145	-28.8959	1.34392e-183	1.69374e-180	Chn1
ENSMUSG00000090257	4.31324	-1.17451	0.500587	-2.34627	0.0189624	0.0497544	Gm4524			ENSMUSG00000112003	4.27016	-1.20758	0.489939	-2.46476	0.0137103	0.0361522	Gm4864
ENSMUSG00000032845	12.2371	-1.17388	0.261751	-4.48474	7.3e-06	3.7e-05	Alpk2			ENSMUSG00000114662	29.0708	-1.20751	0.183062	-6.59618	4.21884e-11	3.63098e-10	Gm31683
ENSMUSG00000029917	15.9033	-1.17343	0.258784	-4.53438	5.78e-06	2.97e-05	Qrfprl			ENSMUSG00000097547	61.0009	-1.2072	0.142334	-8.48145	2.22411e-17	3.0921e-16	B230110C06Rik
ENSMUSG00000046610	28.892	-1.17336	0.196134	-5.98246	2.2e-09	1.67e-08	Oacyl			ENSMUSG00000087040	13.4198	-1.20606	0.371333	-3.24792	0.00116252	0.00392521	Gm14033
ENSMUSG00000111620	10.1996	-1.1731	0.287892	-4.07479	4.61e-05	0.00020748	Gm31848			ENSMUSG00000019935	554.632	-1.20565	0.0740403	-16.2837	1.28889e-59	9.50663e-58	Slc17a8
ENSMUSG00000023945	169.827	-1.17232	0.148716	-7.88298	3.2e-15	4.05e-14	Slc5a7			ENSMUSG00000027716	669.725	-1.20536	0.0625911	-19.2576	1.21782e-82	1.54828e-80	Trpc3
ENSMUSG00000085058	44.4365	-1.17098	0.135679	-8.63049	6.11e-18	9.38e-17	8030453O22Rik			ENSMUSG00000086999	10.4875	-1.20471	0.292475	-4.119	3.80522e-05	0.000165693	Bcas1os2
ENSMUSG00000091387	501.092	-1.17062	0.0707209	-16.5527	1.53e-61	1.31e-59	Gcnt4			ENSMUSG00000097622	10.7958	-1.20453	0.297552	-4.04814	5.16266e-05	0.000220249	A330033J07Rik
ENSMUSG00000110148	15.7571	-1.16976	0.263852	-4.43338	9.28e-06	4.64e-05	5830408C22Rik			ENSMUSG00000108219	5.35053	-1.20396	0.411427	-2.9263	0.00343015	0.0104762	Gm44101
ENSMUSG00000097882	11.8956	-1.16864	0.280528	-4.16585	3.1e-05	0.00014376	0610038B21Rik			ENSMUSG00000000378	1971.27	-1.20395	0.0518533	-23.2183	2.97364e-119	8.61969e-117	Ccm2
ENSMUSG00000105763	4.43415	-1.16521	0.49549	-2.35163	0.0186912	0.0491823	Gm19088			ENSMUSG00000038152	77.3104	-1.20295	0.163954	-7.33711	2.18257e-13	2.28068e-12	5033430I15Rik
ENSMUSG00000021750	5466.5	-1.16501	0.115028	-10.128	4.15e-24	9.19e-23	Fam107a			ENSMUSG00000064262	162.079	-1.20271	0.23737	-5.06684	4.04474e-07	2.31206e-06	Gimap8
ENSMUSG00000087116	5.10076	-1.16457	0.394285	-2.95363	0.00314057	0.01007	Gm12324			ENSMUSG00000029722	1777.92	-1.20217	0.045673	-26.3212	1.09768e-152	6.36371e-150	Agfg2
ENSMUSG00000039195	1900.66	-1.16455	0.0564479	-20.6306	1.46e-94	2.75e-92	1110008P14Rik			ENSMUSG00000037108	228.566	-1.20169	0.0881863	-13.6267	2.77776e-42	1.16863e-40	Zcwpw1
ENSMUSG00000046607	1179.17	-1.1641	0.0480473	-24.2281	1.12e-129	4.3e-127	Hrk			ENSMUSG00000103669	8.91871	-1.2015	0.383895	-3.12977	0.00174945	0.00570558	2900042K21Rik
ENSMUSG00000037279	160.32	-1.1638	0.0837946	-13.8888	7.41e-44	3.75e-42	Ovol2			ENSMUSG00000117015	4.61707	-1.20135	0.408531	-2.94066	0.00327515	0.0100473	Gm7947
ENSMUSG00000051054	24.0804	-1.16358	0.192214	-6.05355	1.42e-09	1.1e-08	1700014D04Rik			ENSMUSG00000029471	6708.06	-1.20013	0.0524701	-22.8727	8.69258e-116	2.37709e-113	Camkk2
ENSMUSG00000020007	14.2839	-1.16295	0.244442	-4.75757	1.96e-06	1.07e-05	Il20ra			ENSMUSG00000021509	4.45524	-1.19791	0.426384	-2.80946	0.00496254	0.0145936	Slc25a48
ENSMUSG00000000805	462.971	-1.1626	0.0551143	-21.0943	8.97e-99	1.8e-96	Car4			ENSMUSG00000053310	8614.04	-1.19778	0.0699674	-17.1191	1.06917e-65	9.80759e-64	Nrgn
ENSMUSG00000005628	7.40677	-1.16158	0.319193	-3.63912	0.00027357	0.00108738	Tmod4			ENSMUSG00000097652	55.9137	-1.19713	0.184545	-6.48696	8.75867e-11	7.2768e-10	Mhrt
ENSMUSG00000032010	1294.86	-1.16156	0.0456027	-25.4714	4.1e-143	2.09e-140	Usp2			ENSMUSG00000030008	282.924	-1.19503	0.0782786	-15.2664	1.28101e-52	7.62479e-51	Pradc1
ENSMUSG00000024558	2083.24	-1.15942	0.0367978	-31.5078	6.78e-218	8.96e-215	Mapk4			ENSMUSG00000084757	9.15912	-1.19456	0.354332	-3.37129	0.000748174	0.00262051	1700057H15Rik
ENSMUSG00000107966	24.6821	-1.15879	0.312902	-3.70336	0.00021277	0.00085943	Gm44001			ENSMUSG00000059187	97.1161	-1.194	0.286761	-4.16374	3.13076e-05	0.000138172	Tafa1
ENSMUSG00000026278	645.256	-1.15813	0.084015	-13.7848	3.15e-43	1.54e-41	Bok			ENSMUSG00000094840	32.1703	-1.19317	0.277306	-4.30272	1.68717e-05	7.73339e-05	Muc3a
ENSMUSG00000035849	1297.57	-1.15612	0.0466158	-24.801	8.75e-136	3.85e-133	Krt222			ENSMUSG00000104664	4.13908	-1.19275	0.50636	-2.35554	0.0184957	0.0469964	Gm35570
ENSMUSG00000051920	463.95	-1.15574	0.0563121	-20.5239	1.32e-93	2.44e-91	Rspo2			ENSMUSG00000112642	49.8476	-1.19204	0.220099	-5.41594	6.09679e-08	3.81619e-07	Gm17849
ENSMUSG00000108079	74.5343	-1.15541	0.116459	-9.92113	3.37e-23	7.08e-22	Gm44210			ENSMUSG00000035458	9.91725	-1.19194	0.286206	-4.16462	3.11873e-05	0.000137662	Tnni3
ENSMUSG00000100303	81.7973	-1.15472	0.111139	-10.3898	2.76e-25	6.49e-24	2600014E21Rik			ENSMUSG00000047757	387.733	-1.19103	0.0871031	-13.6738	1.45628e-42	6.1715e-41	Fancb
ENSMUSG00000099468	3.66213	-1.15432	0.470238	-2.45476	0.0140978	0.0385169	Gm28271			ENSMUSG00000001021	18.3221	-1.18923	0.25126	-4.73304	2.21179e-06	1.15895e-05	S100a3
ENSMUSG00000073985	15.8046	-1.15295	0.251027	-4.59292	4.37e-06	2.29e-05	Gm10602			ENSMUSG00000051617	230.48	-1.18916	0.0930383	-12.7814	2.08287e-37	7.18764e-36	Krt9
ENSMUSG00000029055	1425.99	-1.15194	0.053304	-21.6107	1.42e-103	3.16e-101	Plch2			ENSMUSG00000029093	2693.62	-1.1886	0.0541248	-21.9603	6.91031e-107	1.50608e-104	Sorcs2
ENSMUSG00000045314	541.299	-1.15112	0.0703447	-16.3639	3.46e-60	2.84e-58	Sowahb			ENSMUSG00000022419	961.753	-1.18835	0.0811859	-14.6374	1.62184e-48	8.42514e-47	Deptor
ENSMUSG00000040205	9.95462	-1.15051	0.265125	-4.3395	1.43e-05	6.96e-05	Cuzd1			ENSMUSG00000102493	31.143	-1.18792	0.155369	-7.64581	2.07628e-14	2.3391e-13	Gm8010
ENSMUSG00000105613	23.1802	-1.15041	0.242678	-4.74046	2.13e-06	1.16e-05	Gm43684			ENSMUSG00000094843	22.4464	-1.18746	0.287414	-4.13155	3.60327e-05	0.000157538	Ppp1r2-ps1
ENSMUSG00000025064	17.3848	-1.14982	0.202276	-5.68442	1.31e-08	9.22e-08	Col17a1			ENSMUSG00000023403	11.6654	-1.18638	0.351603	-3.37419	0.000740321	0.00259614	Stk31
ENSMUSG00000114959	3.58182	-1.14932	0.465547	-2.46876	0.0135583	0.0372072	G630093K05Rik			ENSMUSG00000065537	7.80202	-1.186	0.448558	-2.64402	0.00819283	0.022877	Mir132
ENSMUSG00000118140	61.356	-1.14911	0.247459	-4.64365	3.42e-06	1.81e-05	Gm4949			ENSMUSG00000115569	11.349	-1.18555	0.395628	-2.99662	0.00272991	0.00853451	Gm49169
ENSMUSG00000020905	102.692	-1.14896	0.10981	-10.4632	1.28e-25	3.06e-24	Usp43			ENSMUSG00000056258	10238.8	-1.18512	0.0697357	-16.9944	9.03397e-65	7.91141e-63	Kcnq3
ENSMUSG00000023047	10.3738	-1.14895	0.289605	-3.9673	7.27e-05	0.0003174	Amhr2			ENSMUSG00000028278	10934.2	-1.1838	0.0475128	-24.9153	5.07823e-137	2.33655e-134	Rragd
ENSMUSG00000027068	3.44558	-1.14821	0.45923	-2.5003	0.0124088	0.0344182	Dhrs9			ENSMUSG00000025480	7.9478	-1.18354	0.350886	-3.37301	0.000743502	0.0026054	Syce1
ENSMUSG00000024186	340.059	-1.14707	0.0728033	-15.7558	6.27e-56	4.48e-54	Rgs11			ENSMUSG00000085071	70.4881	-1.18338	0.107866	-10.9709	5.27547e-28	1.28181e-26	Gm14066
ENSMUSG00000043760	9.49175	-1.14593	0.332202	-3.4495	0.00056162	0.00209803	Pkhd1			ENSMUSG00000023243	23.8018	-1.18317	0.216568	-5.4633	4.67375e-08	2.95804e-07	Kcnk5
ENSMUSG00000028661	102.896	-1.14586	0.129773	-8.82975	1.05e-18	1.69e-17	Epha8			ENSMUSG00000055775	8.79453	-1.18046	0.354633	-3.32869	0.00087254	0.00301779	Myh8
ENSMUSG00000107660	3.51709	-1.14504	0.464083	-2.46732	0.0136127	0.0373355	Gm6559			ENSMUSG00000020673	18.2308	-1.17981	0.226907	-5.19955	1.99774e-07	1.18108e-06	Tpo
ENSMUSG00000051159	26.4426	-1.14463	0.196964	-5.81136	6.2e-09	4.52e-08	Cited1			ENSMUSG00000102600	43.2032	-1.17968	0.283063	-4.16755	3.07895e-05	0.000136072	Gm37266
ENSMUSG00000030351	201.057	-1.14424	0.135101	-8.46952	2.46e-17	3.63e-16	Tspan11			ENSMUSG00000031340	14.3342	-1.17835	0.361885	-3.25615	0.00112936	0.00382707	Gabre
ENSMUSG00000021278	79.0709	-1.14371	0.134336	-8.51383	1.68e-17	2.5e-16	Amn			ENSMUSG00000063239	1006.4	-1.17827	0.0789961	-14.9155	2.61179e-50	1.45592e-48	Grm4
ENSMUSG00000039114	5157.84	-1.14335	0.0507544	-22.5271	2.25e-112	5.79e-110	Nrn1			ENSMUSG00000097178	5.49629	-1.1764	0.503168	-2.33799	0.0193879	0.0489988	2310002F09Rik
ENSMUSG00000073424	194.258	-1.14276	0.146253	-7.81353	5.56e-15	6.96e-14	Cyp4f15			ENSMUSG00000034957	169.318	-1.1757	0.0871231	-13.4947	1.6794e-41	6.84682e-40	Cebpa
ENSMUSG00000048988	365.48	-1.14213	0.0553192	-20.6462	1.06e-94	2.02e-92	Elfn1			ENSMUSG00000113575	8.20351	-1.17495	0.381269	-3.08169	0.0020583	0.00661463	A930023M06Rik
ENSMUSG00000079666	8.6866	-1.14167	0.3379	-3.3787	0.00072829	0.00266882	1700015F17Rik			ENSMUSG00000087675	9.87557	-1.17488	0.407607	-2.88239	0.00394665	0.0118785	Gm11762
ENSMUSG00000002055	246.637	-1.13804	0.0816034	-13.9459	3.33e-44	1.7e-42	Spag5			ENSMUSG00000110727	11.1539	-1.1738	0.398362	-2.94657	0.00321324	0.00987514	Gm48784
ENSMUSG00000025013	40.6359	-1.13771	0.174629	-6.51499	7.27e-11	6.38e-10	Tll2			ENSMUSG00000029219	286.492	-1.17371	0.0849597	-13.8149	2.07168e-43	8.96297e-42	Slc10a4
ENSMUSG00000115785	6.20892	-1.13729	0.391483	-2.90508	0.00367157	0.0115975	Gm6740			ENSMUSG00000027744	9.00052	-1.17319	0.40167	-2.92078	0.0034916	0.010637	Stoml3
ENSMUSG00000105059	5.55497	-1.13651	0.379025	-2.99852	0.00271292	0.00882854	Gm42498			ENSMUSG00000090535	13.3693	-1.17026	0.234176	-4.99735	5.81223e-07	3.26068e-06	Gm8540
ENSMUSG00000029868	50.3029	-1.13584	0.138645	-8.19243	2.56e-16	3.5e-15	Trpv6			ENSMUSG00000037465	746.052	-1.16967	0.0812275	-14.4	5.17641e-47	2.53889e-45	Klf10
ENSMUSG00000065987	11.1154	-1.13543	0.31743	-3.57695	0.00034763	0.00135396	Cd209b			ENSMUSG00000091705	17.6696	-1.16945	0.40501	-2.88746	0.00388371	0.0117048	H2-Q2
ENSMUSG00000040706	24.968	-1.13409	0.174493	-6.49933	8.07e-11	7.05e-10	Agmat			ENSMUSG00000074766	93.465	-1.16917	0.0991291	-11.7945	4.16873e-32	1.19288e-30	Ism1
ENSMUSG00000009216	699.965	-1.13266	0.0905659	-12.5065	6.88e-36	2.58e-34	Fam163b			ENSMUSG00000034771	113.673	-1.16904	0.0922877	-12.6674	8.96698e-37	3.02591e-35	Tle2
ENSMUSG00000086296	38.4491	-1.12768	0.185267	-6.08682	1.15e-09	9.04e-09	D030055H07Rik			ENSMUSG00000032085	135.923	-1.16887	0.133773	-8.73768	2.37957e-18	3.49957e-17	Tagln
ENSMUSG00000116589	7.31946	-1.12736	0.368367	-3.06044	0.00221013	0.00734024	Gm31323			ENSMUSG00000112060	48.4708	-1.16805	0.218359	-5.34923	8.8327e-08	5.42559e-07	Gm48279
ENSMUSG00000034115	8.22397	-1.12701	0.316172	-3.56454	0.00036449	0.00141393	Scn11a			ENSMUSG00000089343	3.74562	-1.1677	0.479122	-2.43717	0.0148029	0.0387126	Gm22667
ENSMUSG00000035711	62.5973	-1.12414	0.125789	-8.93674	4.01e-19	6.64e-18	Dok3			ENSMUSG00000110329	15.153	-1.16707	0.226178	-5.15996	2.47004e-07	1.44586e-06	Gm45304
ENSMUSG00000071671	7.82657	-1.12408	0.309659	-3.63007	0.00028334	0.00112267	Gm10343			ENSMUSG00000030717	112.838	-1.16572	0.128547	-9.06844	1.20733e-19	1.9229e-18	Nupr1
ENSMUSG00000049907	1051.89	-1.12358	0.0581452	-19.3237	3.39e-83	4.98e-81	Rasl11b			ENSMUSG00000025537	807.825	-1.16497	0.0781157	-14.9134	2.69615e-50	1.50006e-48	Phkg1
ENSMUSG00000084887	13.2157	-1.12343	0.349172	-3.21741	0.00129355	0.00450834	Gm11749			ENSMUSG00000038893	265.532	-1.1649	0.0985178	-11.8243	2.92315e-32	8.41583e-31	Fam117a
ENSMUSG00000041592	1127.51	-1.12325	0.0776961	-14.457	2.26e-47	1.27e-45	Sdk2			ENSMUSG00000021223	249.501	-1.16394	0.103594	-11.2356	2.72675e-29	6.97005e-28	Papln
ENSMUSG00000110296	22.9156	-1.12282	0.217108	-5.17171	2.32e-07	1.42e-06	Gm45533			ENSMUSG00000087084	10.9378	-1.1638	0.275394	-4.22594	2.3795e-05	0.000107004	Gm13016
ENSMUSG00000036466	375.488	-1.12263	0.0962798	-11.6601	2.04e-31	6.54e-30	Megf11			ENSMUSG00000089718	41.1582	-1.16286	0.177848	-6.53849	6.21416e-11	5.25773e-10	2310075C17Rik
ENSMUSG00000034023	153.081	-1.12249	0.0995511	-11.2755	1.73e-29	5.09e-28	Fancd2			ENSMUSG00000037624	3613.51	-1.16074	0.0572507	-20.2746	2.15571e-91	3.51054e-89	Kcnk2
ENSMUSG00000009551	39.3143	-1.12196	0.151909	-7.38574	1.52e-13	1.7e-12	6330409D20Rik			ENSMUSG00000106692	51.8314	-1.15843	0.195444	-5.92719	3.08157e-09	2.21048e-08	Gm36447
ENSMUSG00000034584	1455.28	-1.12135	0.0429317	-26.1194	2.2e-150	1.25e-147	Exph5			ENSMUSG00000070462	1319.02	-1.15822	0.0708717	-16.3425	4.9154e-60	3.68172e-58	Tlnrd1
ENSMUSG00000057157	4.69089	-1.12056	0.415174	-2.69901	0.00695463	0.0206171	Gm6054			ENSMUSG00000118630	48.2581	-1.158	0.192968	-6.00097	1.96148e-09	1.43679e-08	NA
ENSMUSG00000027004	724.563	-1.11969	0.103671	-10.8004	3.43e-27	8.88e-26	Frzb			ENSMUSG00000039714	215.471	-1.15783	0.376875	-3.0722	0.00212488	0.00680521	Cplx3
ENSMUSG00000024292	107.027	-1.11958	0.186056	-6.01746	1.77e-09	1.36e-08	Cyp4f14			ENSMUSG00000074934	90.8062	-1.15707	0.152751	-7.57491	3.59369e-14	3.98815e-13	Grem1
ENSMUSG00000046719	659.982	-1.11958	0.069656	-16.073	3.95e-58	3.04e-56	Nxph3			ENSMUSG00000044813	665.384	-1.15705	0.072587	-15.9402	3.33406e-57	2.24754e-55	Shb
ENSMUSG00000106547	12.7398	-1.11808	0.302378	-3.69761	0.00021764	0.00087693	B230303O12Rik			ENSMUSG00000073779	247.401	-1.15675	0.118117	-9.79331	1.20288e-22	2.26562e-21	Lrp8os2
ENSMUSG00000045912	358.396	-1.11766	0.0807466	-13.8415	1.43e-43	7.12e-42	C2cd4c			ENSMUSG00000071015	14.3764	-1.15646	0.339435	-3.40702	0.000656758	0.00232419	Gm136
ENSMUSG00000029135	806.881	-1.11687	0.101482	-11.0056	3.59e-28	9.76e-27	Fosl2			ENSMUSG00000101750	13.1988	-1.15628	0.258445	-4.47397	7.67797e-06	3.7001e-05	Olfr1392
ENSMUSG00000086098	52.42	-1.11393	0.141025	-7.89885	2.81e-15	3.58e-14	Gm14291			ENSMUSG00000038370	6473.36	-1.15523	0.0717582	-16.0989	2.59479e-58	1.81679e-56	Pcp4l1
ENSMUSG00000114790	5.13075	-1.11363	0.374425	-2.97424	0.00293718	0.00948611	4921509O07Rik			ENSMUSG00000058019	15.9424	-1.15458	0.233759	-4.93918	7.84513e-07	4.33156e-06	Ces5a
ENSMUSG00000108228	171.687	-1.1131	0.121382	-9.17015	4.72e-20	8.28e-19	6430584L05Rik			ENSMUSG00000047692	4.83677	-1.15194	0.477625	-2.41182	0.0158733	0.0411261	4930533K18Rik
ENSMUSG00000104581	10.1417	-1.11299	0.395465	-2.81438	0.00488719	0.0149643	Gm42497			ENSMUSG00000073130	15.0286	-1.15073	0.253708	-4.53563	5.74308e-06	2.82543e-05	Gm1141
ENSMUSG00000006724	6.767	-1.1119	0.373641	-2.97584	0.00292184	0.00944285	Cyp27b1			ENSMUSG00000030302	23675	-1.14986	0.0477484	-24.0817	3.8889e-128	1.46399e-125	Atp2b2
ENSMUSG00000026639	68.242	-1.11169	0.123648	-8.99076	2.46e-19	4.12e-18	Lamb3			ENSMUSG00000090050	40.269	-1.14855	0.157654	-7.28526	3.21047e-13	3.31653e-12	Gm16339
ENSMUSG00000087737	6.24724	-1.11147	0.371492	-2.99192	0.00277229	0.00900662	Gm24647			ENSMUSG00000026630	9.20323	-1.14817	0.302973	-3.78967	0.00015085	0.000597852	Batf3
ENSMUSG00000050896	232.885	-1.11076	0.0943645	-11.771	5.51e-32	1.81e-30	Rtn4rl2			ENSMUSG00000022237	3090.83	-1.14695	0.0687522	-16.6824	1.76118e-62	1.43807e-60	Ankrd33b
ENSMUSG00000047976	3481	-1.11047	0.0383715	-28.94	3.75e-184	3.3e-181	Kcna1			ENSMUSG00000039954	1448.88	-1.14656	0.0692427	-16.5586	1.38719e-61	1.08689e-59	Stk32a
ENSMUSG00000007279	25.9777	-1.10921	0.180292	-6.15228	7.64e-10	6.09e-09	Scube2			ENSMUSG00000035486	339.235	-1.14628	0.0948035	-12.0912	1.1762e-33	3.60025e-32	Plk5
ENSMUSG00000041064	8.36971	-1.1091	0.321938	-3.44508	0.00057089	0.00213073	Pif1			ENSMUSG00000103378	52.7231	-1.14548	0.38853	-2.94824	0.00319585	0.00983316	Gm37176
ENSMUSG00000114662	9.2178	-1.10842	0.310138	-3.57396	0.00035163	0.0013686	Gm31683			ENSMUSG00000049225	8009.07	-1.14519	0.0541123	-21.1632	2.0844e-99	4.02804e-97	Pdp1
ENSMUSG00000070867	150.677	-1.10743	0.0973335	-11.3777	5.4e-30	1.62e-28	Trabd2b			ENSMUSG00000099093	3.87809	-1.14507	0.458675	-2.49647	0.0125436	0.0333885	Mir7000
ENSMUSG00000038060	40.7626	-1.10705	0.143473	-7.71611	1.2e-14	1.47e-13	Dlec1			ENSMUSG00000064724	51.2955	-1.14502	0.238337	-4.8042	1.5537e-06	8.32479e-06	Gm25852
ENSMUSG00000032311	17.5702	-1.10691	0.212871	-5.19991	1.99e-07	1.23e-06	Nrg4			ENSMUSG00000113387	4.09773	-1.14471	0.487864	-2.34638	0.0189569	0.0480043	Gm31508
ENSMUSG00000028064	681.733	-1.10688	0.0648583	-17.0661	2.65e-65	2.55e-63	Sema4a			ENSMUSG00000038776	887.267	-1.14445	0.11803	-9.69624	3.12815e-22	5.74259e-21	Ephx1
ENSMUSG00000070713	12.1023	-1.10662	0.327645	-3.37749	0.00073151	0.0026786	Gm10282			ENSMUSG00000066090	8.84337	-1.14383	0.393744	-2.90502	0.0036723	0.0111316	Insl5
ENSMUSG00000029641	59.8362	-1.10586	0.116963	-9.45475	3.24e-21	6.02e-20	Rasl11a			ENSMUSG00000032289	266.191	-1.14305	0.105792	-10.8046	3.2723e-27	7.70546e-26	Thsd4
ENSMUSG00000029862	73.9022	-1.10552	0.134728	-8.2056	2.29e-16	3.15e-15	Clcn1			ENSMUSG00000112375	8.67331	-1.14293	0.346758	-3.29606	0.000980526	0.00336043	Gm38560
ENSMUSG00000086631	7.34463	-1.10522	0.30967	-3.56904	0.00035829	0.00139232	Gm12784			ENSMUSG00000102985	17.9445	-1.14258	0.223713	-5.10734	3.2672e-07	1.88921e-06	4930456G14Rik
ENSMUSG00000085222	8.22793	-1.10505	0.34766	-3.17853	0.00148022	0.00510022	Gm13974			ENSMUSG00000068696	29720.9	-1.14217	0.069148	-16.5178	2.73326e-61	2.11842e-59	Gpr88
ENSMUSG00000109632	5.38828	-1.10352	0.410689	-2.687	0.00720967	0.0212668	Gm31479			ENSMUSG00000022041	23.0306	-1.14176	0.322787	-3.53719	0.000404415	0.00149031	Chrna2
ENSMUSG00000087084	16.1729	-1.1032	0.281165	-3.92368	8.72e-05	0.00037504	Gm13016			ENSMUSG00000033594	1683.39	-1.14176	0.0672379	-16.9809	1.13789e-64	9.93493e-63	Spata2l
ENSMUSG00000109674	47.5232	-1.10226	0.144699	-7.61762	2.58e-14	3.08e-13	Gm45470			ENSMUSG00000044167	2369.66	-1.14162	0.0710479	-16.0683	4.25904e-58	2.96059e-56	Foxo1
ENSMUSG00000055102	5.32771	-1.10151	0.37556	-2.93299	0.00335715	0.0106939	Zfp819			ENSMUSG00000117375	11.5566	-1.14015	0.289254	-3.94169	8.09083e-05	0.000335185	Gm33373
ENSMUSG00000113167	114.473	-1.09995	0.10552	-10.4241	1.92e-25	4.56e-24	Gm48482			ENSMUSG00000070687	316.09	-1.1389	0.139296	-8.17608	2.93223e-16	3.79958e-15	Htr1d
ENSMUSG00000038292	68.3306	-1.09966	0.117633	-9.34822	8.91e-21	1.62e-19	Ccdc155			ENSMUSG00000027797	28966.9	-1.13888	0.0568362	-20.038	2.56809e-89	3.95964e-87	Dclk1
ENSMUSG00000054986	30.2153	-1.09852	0.164314	-6.68551	2.3e-11	2.12e-10	Sec14l3			ENSMUSG00000028838	874.331	-1.13868	0.0638286	-17.8396	3.47998e-71	3.64167e-69	Extl1
ENSMUSG00000104904	6.40261	-1.09832	0.395271	-2.77866	0.00545834	0.0165544	9330198I05Rik			ENSMUSG00000096792	3.8707	-1.13848	0.462939	-2.45924	0.0139233	0.036647	Gm21956
ENSMUSG00000027355	40.5168	-1.09586	0.173552	-6.31431	2.71e-10	2.26e-09	Tmco5			ENSMUSG00000110236	29.7562	-1.13843	0.191905	-5.93227	2.98773e-09	2.15152e-08	Gm40493
ENSMUSG00000113076	77.4537	-1.09564	0.224032	-4.89054	1.01e-06	5.69e-06	Gm47088			ENSMUSG00000021708	2027.81	-1.13795	0.0898468	-12.6655	9.18721e-37	3.09662e-35	Rasgrf2
ENSMUSG00000020599	704.299	-1.09545	0.109478	-10.0061	1.43e-23	3.07e-22	Rgs9			ENSMUSG00000026141	569.441	-1.13778	0.0554455	-20.5207	1.40737e-93	2.35813e-91	Col19a1
ENSMUSG00000024553	34.5617	-1.0947	0.165769	-6.60377	4.01e-11	3.61e-10	Galr1			ENSMUSG00000021360	2953.54	-1.13657	0.0853261	-13.3203	1.76353e-40	6.9174e-39	Gcnt2
ENSMUSG00000118210	10.5506	-1.09423	0.260515	-4.20026	2.67e-05	0.00012471	Gm50394			ENSMUSG00000106028	5.5413	-1.1361	0.415879	-2.73181	0.00629876	0.0180706	Gm8493
ENSMUSG00000027955	311.422	-1.09421	0.0975167	-11.2208	3.22e-29	9.33e-28	Gask1b			ENSMUSG00000036273	8554.03	-1.13539	0.0665316	-17.0653	2.68776e-65	2.40463e-63	Lrrk2
ENSMUSG00000073795	15.2833	-1.09374	0.278435	-3.92816	8.56e-05	0.00036899	6430531B16Rik			ENSMUSG00000040866	6.26651	-1.13426	0.451645	-2.5114	0.0120254	0.0321481	Rsph6a
ENSMUSG00000107276	31.2849	-1.09369	0.232311	-4.70788	2.5e-06	1.35e-05	Gm42858			ENSMUSG00000044165	12.1078	-1.13372	0.305028	-3.71678	0.000201779	0.000782785	Bcl2l15
ENSMUSG00000049107	38.8068	-1.09314	0.141613	-7.71921	1.17e-14	1.44e-13	Ntf3			ENSMUSG00000115518	12.0015	-1.13356	0.255203	-4.44178	8.92169e-06	4.25211e-05	Gm10791
ENSMUSG00000072568	316.4	-1.09314	0.0736768	-14.8369	8.45e-50	5.08e-48	Lratd2			ENSMUSG00000000632	7386.06	-1.13281	0.0666001	-17.0091	7.0316e-65	6.21417e-63	Sez6
ENSMUSG00000029123	27.5293	-1.09185	0.212323	-5.14241	2.71e-07	1.64e-06	Stk32b			ENSMUSG00000103832	27.5709	-1.13044	0.195901	-5.77045	7.9058e-09	5.4488e-08	Gm37611
ENSMUSG00000017692	468.312	-1.09143	0.0722289	-15.1107	1.38e-51	8.84e-50	Rhbdl3			ENSMUSG00000019970	4137.69	-1.13037	0.134167	-8.4251	3.60441e-17	4.94244e-16	Sgk1
ENSMUSG00000050473	80.9303	-1.09124	0.185402	-5.88582	3.96e-09	2.95e-08	Slc35d3			ENSMUSG00000027400	3449.75	-1.12916	0.0852186	-13.2502	4.50002e-40	1.73923e-38	Pdyn
ENSMUSG00000001166	32.5972	-1.09081	0.154529	-7.05896	1.68e-12	1.73e-11	Oas1c			ENSMUSG00000057836	54.1369	-1.1289	0.193172	-5.844	5.09605e-09	3.58281e-08	Xlr3a
ENSMUSG00000020823	4778.93	-1.09073	0.0318031	-34.2965	8.86e-258	2.15e-254	Sec14l1			ENSMUSG00000073985	24.7044	-1.12874	0.199639	-5.65387	1.56873e-08	1.04583e-07	Gm10602
ENSMUSG00000097178	12.3785	-1.09068	0.275011	-3.96594	7.31e-05	0.00031911	2310002F09Rik			ENSMUSG00000030935	4.71063	-1.12851	0.409435	-2.75625	0.0058468	0.0169126	Acsm3
ENSMUSG00000112803	15.7906	-1.09046	0.242023	-4.5056	6.62e-06	3.38e-05	Gm36543			ENSMUSG00000042451	11.4907	-1.12531	0.297827	-3.77841	0.000157835	0.000623829	Mybph
ENSMUSG00000032589	11096.7	-1.0902	0.113811	-9.57904	9.8e-22	1.87e-20	Bsn			ENSMUSG00000005628	10.9911	-1.12406	0.453895	-2.47648	0.0132685	0.0351277	Tmod4
ENSMUSG00000026344	2703.99	-1.08847	0.046997	-23.1604	1.14e-118	3.42e-116	Lypd1			ENSMUSG00000113159	3.6976	-1.12314	0.47612	-2.35894	0.0183273	0.0466052	Gm48771
ENSMUSG00000070524	9.46881	-1.08844	0.305893	-3.55825	0.00037333	0.0014438	Fcrlb			ENSMUSG00000112404	73.819	-1.12276	0.120045	-9.35281	8.53517e-21	1.45449e-19	Gm32442
ENSMUSG00000070687	42.796	-1.08791	0.177273	-6.13692	8.41e-10	6.67e-09	Htr1d			ENSMUSG00000115555	40.4139	-1.12193	0.196451	-5.711	1.12316e-08	7.59616e-08	Gm49307
ENSMUSG00000067578	356.286	-1.0878	0.0782848	-13.8954	6.76e-44	3.43e-42	Cbln4			ENSMUSG00000028341	439.046	-1.12138	0.253089	-4.43078	9.38943e-06	4.4611e-05	Nr4a3
ENSMUSG00000073530	243.66	-1.08521	0.0861742	-12.5932	2.3e-36	8.85e-35	Pappa2			ENSMUSG00000034570	790.798	-1.11932	0.057853	-19.3476	2.13643e-83	2.78958e-81	Inpp5j
ENSMUSG00000103695	26.3542	-1.0847	0.19693	-5.50802	3.63e-08	2.43e-07	A830029E22Rik			ENSMUSG00000115360	42.0466	-1.11902	0.157938	-7.08515	1.38894e-12	1.3506e-11	Gm48932
ENSMUSG00000023034	1477.23	-1.08245	0.262394	-4.12528	3.7e-05	0.00016944	Nr4a1			ENSMUSG00000085889	5.61386	-1.11869	0.387984	-2.88335	0.00393466	0.0118473	1700054M17Rik
ENSMUSG00000042826	391.827	-1.0817	0.0612931	-17.6479	1.06e-69	1.14e-67	Fgf11			ENSMUSG00000055523	23.5999	-1.11862	0.327984	-3.41058	0.000648251	0.00229773	Gucy2g
ENSMUSG00000049871	13.3033	-1.0814	0.278227	-3.88676	0.00010159	0.00043229	Nlrc3			ENSMUSG00000110540	17.2619	-1.11849	0.2334	-4.79216	1.64995e-06	8.7982e-06	Gm45743
ENSMUSG00000112404	57.766	-1.08132	0.184026	-5.87588	4.21e-09	3.12e-08	Gm32442			ENSMUSG00000031906	7084.83	-1.11846	0.0576737	-19.3929	8.85328e-84	1.1665e-81	Smpd3
ENSMUSG00000029154	84.2466	-1.08024	0.100919	-10.704	9.75e-27	2.47e-25	Cwh43			ENSMUSG00000042804	535.038	-1.11756	0.0922793	-12.1106	9.28053e-34	2.86186e-32	Gpr153
ENSMUSG00000025519	7.3367	-1.08021	0.349382	-3.09177	0.00198965	0.00667356	Tktl2			ENSMUSG00000110980	255.466	-1.11656	0.0816374	-13.677	1.39274e-42	5.91087e-41	Gm47204
ENSMUSG00000062785	805.342	-1.0799	0.0738581	-14.6213	2.06e-48	1.19e-46	Kcnc3			ENSMUSG00000032561	6.26306	-1.11503	0.383289	-2.9091	0.0036247	0.0110078	Acpp
ENSMUSG00000058975	2538.98	-1.07937	0.066706	-16.1811	6.86e-59	5.4e-57	Kcnc1			ENSMUSG00000117286	1027.7	-1.11409	0.0855751	-13.0189	9.55841e-39	3.50721e-37	Gm1043
ENSMUSG00000117729	45.0739	-1.0791	0.171424	-6.29489	3.08e-10	2.55e-09	Gm5242			ENSMUSG00000029452	94.734	-1.11399	0.130407	-8.54241	1.31454e-17	1.84974e-16	Tmem116
ENSMUSG00000023031	40.4667	-1.07841	0.243087	-4.43631	9.15e-06	4.58e-05	Cela1			ENSMUSG00000020123	15.6692	-1.11271	0.384185	-2.8963	0.00377597	0.011411	Avpr1a
ENSMUSG00000070720	60.1574	-1.07633	0.164265	-6.5524	5.66e-11	5.04e-10	Tmem200b			ENSMUSG00000087213	15.3057	-1.11074	0.249581	-4.45042	8.5701e-06	4.09329e-05	2810408I11Rik
ENSMUSG00000030800	6.43341	-1.07517	0.37221	-2.8886	0.00386956	0.0121662	Prss8			ENSMUSG00000003469	8615.49	-1.11058	0.0473142	-23.4725	7.79025e-122	2.37701e-119	Phyhip
ENSMUSG00000074652	193.001	-1.07498	0.0933668	-11.5135	1.13e-30	3.49e-29	Myh7b			ENSMUSG00000028865	56.0969	-1.1105	0.137123	-8.09859	5.55996e-16	7.08113e-15	Cd164l2
ENSMUSG00000045555	41.0144	-1.07301	0.155053	-6.92027	4.51e-12	4.45e-11	Mettl24			ENSMUSG00000004849	4919.52	-1.10987	0.0514339	-21.5786	2.8525e-103	5.90609e-101	Ap1s1
ENSMUSG00000006356	1602.46	-1.07201	0.0631572	-16.9737	1.29e-64	1.19e-62	Crip2			ENSMUSG00000064722	13.4259	-1.10767	0.259185	-4.27368	1.92269e-05	8.75521e-05	Gm25857
ENSMUSG00000096606	37.8678	-1.07157	0.163459	-6.55558	5.54e-11	4.94e-10	Tpbgl			ENSMUSG00000106220	21.573	-1.10742	0.293605	-3.77181	0.000162066	0.000638983	Gm43288
ENSMUSG00000106354	110.756	-1.07154	0.282571	-3.79212	0.00014936	0.00062165	Gm42607			ENSMUSG00000085058	58.7824	-1.10696	0.142797	-7.75198	9.04685e-15	1.04229e-13	8030453O22Rik
ENSMUSG00000110727	10.1338	-1.071	0.413916	-2.58749	0.00966773	0.0275827	Gm48784			ENSMUSG00000085213	34.1925	-1.10693	0.15548	-7.11943	1.08375e-12	1.06562e-11	Gm13091
ENSMUSG00000086040	1140.38	-1.07002	0.106357	-10.0606	8.25e-24	1.8e-22	Wipf3			ENSMUSG00000106631	6.10292	-1.10345	0.346234	-3.187	0.00143755	0.00476449	Gm42669
ENSMUSG00000112276	15.8612	-1.06985	0.24456	-4.37458	1.22e-05	5.98e-05	5033421B08Rik			ENSMUSG00000110996	10.5361	-1.10342	0.340867	-3.23709	0.00120754	0.0040616	Gm36251
ENSMUSG00000087196	5.03833	-1.06963	0.416672	-2.56708	0.0102557	0.0290408	Gm13373			ENSMUSG00000087306	5.01031	-1.1028	0.42218	-2.61216	0.00899728	0.0248716	A230004M16Rik
ENSMUSG00000049511	312.419	-1.06824	0.0846465	-12.62	1.64e-36	6.35e-35	Htr1b			ENSMUSG00000024164	23.6054	-1.1027	0.218726	-5.04148	4.61936e-07	2.61987e-06	C3
ENSMUSG00000023403	10.5592	-1.06812	0.326543	-3.271	0.00107169	0.00379751	Stk31			ENSMUSG00000045967	14298.8	-1.10079	0.0482186	-22.8291	2.35742e-115	6.32728e-113	Gpr158
ENSMUSG00000027456	17.6863	-1.06782	0.200258	-5.33222	9.7e-08	6.21e-07	Sdcbp2			ENSMUSG00000030905	2353.89	-1.10076	0.0803625	-13.6975	1.05148e-42	4.47565e-41	Crym
ENSMUSG00000049530	7.30028	-1.06634	0.360745	-2.95593	0.00311725	0.010005	Clrn2			ENSMUSG00000052865	6.16791	-1.09964	0.374239	-2.93833	0.00329985	0.0101166	Gm13619
ENSMUSG00000024992	6.55918	-1.06584	0.351462	-3.03259	0.00242468	0.0079889	Pde6c			ENSMUSG00000004328	81.3872	-1.09937	0.166424	-6.60587	3.95201e-11	3.41655e-10	Hif3a
ENSMUSG00000107060	4.848	-1.06489	0.439929	-2.4206	0.0154948	0.0418072	Gm38901			ENSMUSG00000054162	19310.1	-1.09917	0.0644469	-17.0554	3.18625e-65	2.83313e-63	Spock3
ENSMUSG00000038418	2700.28	-1.063	0.188069	-5.65221	1.58e-08	1.1e-07	Egr1			ENSMUSG00000032091	15.5182	-1.09886	0.227072	-4.83926	1.30324e-06	7.04662e-06	Tmprss4
ENSMUSG00000021708	5518.02	-1.06293	0.0359932	-29.5315	1.14e-191	1.1e-188	Rasgrf2			ENSMUSG00000019990	8315.94	-1.09794	0.0678156	-16.1901	5.92607e-59	4.28696e-57	Pde7b
ENSMUSG00000088793	7.46356	-1.06282	0.359218	-2.9587	0.00308943	0.00992381	Gm22540			ENSMUSG00000028747	85.3532	-1.09674	0.122706	-8.93795	3.96469e-19	6.11625e-18	Htr6
ENSMUSG00000030688	914.152	-1.06246	0.0532649	-19.9468	1.6e-88	2.72e-86	Stard10			ENSMUSG00000024027	121.575	-1.09659	0.177808	-6.16727	6.948e-10	5.30144e-09	Glp1r
ENSMUSG00000028753	83.9276	-1.06175	0.118873	-8.93179	4.19e-19	6.93e-18	Vwa5b1			ENSMUSG00000111244	5.30149	-1.09604	0.412018	-2.66017	0.00781022	0.0219269	Gm47130
ENSMUSG00000025963	28.4752	-1.06054	0.165198	-6.41981	1.36e-10	1.17e-09	Mdh1b			ENSMUSG00000113186	21.794	-1.09593	0.283545	-3.86508	0.000111052	0.000449528	A330076C08Rik
ENSMUSG00000115406	38.5814	-1.05976	0.148411	-7.1407	9.29e-13	9.78e-12	Gm49300			ENSMUSG00000050150	6.62141	-1.09477	0.370334	-2.95616	0.00311493	0.00960662	Slc9b1
ENSMUSG00000025787	10.2301	-1.05876	0.266292	-3.97594	7.01e-05	0.00030734	Tgm4			ENSMUSG00000042388	5568.26	-1.09369	0.0784603	-13.9394	3.64875e-44	1.63725e-42	Dlgap3
ENSMUSG00000044646	110.35	-1.05827	0.104675	-10.1101	4.99e-24	1.1e-22	Zbtb7c			ENSMUSG00000062296	19142.2	-1.09356	0.0666659	-16.4035	1.80416e-60	1.36546e-58	Trank1
ENSMUSG00000097710	7.55294	-1.05819	0.360416	-2.93603	0.00332438	0.0105977	2310026I22Rik			ENSMUSG00000021379	8018.7	-1.09255	0.0643855	-16.969	1.39399e-64	1.21344e-62	Id4
ENSMUSG00000045877	10.531	-1.05773	0.280678	-3.76848	0.00016424	0.00067726	4933415A04Rik			ENSMUSG00000072214	1359.46	-1.09233	0.0526693	-20.7395	1.52462e-95	2.58445e-93	2022-09-05
ENSMUSG00000042834	1823.11	-1.05766	0.0596989	-17.7166	3.12e-70	3.44e-68	Nrep			ENSMUSG00000071665	20.8198	-1.0922	0.278456	-3.92234	8.76917e-05	0.000360556	Foxr2
ENSMUSG00000001053	277.779	-1.05677	0.085723	-12.3278	6.42e-35	2.35e-33	N4bp3			ENSMUSG00000099913	3.49986	-1.09183	0.455606	-2.39642	0.016556	0.0426738	Gm28551
ENSMUSG00000057948	23.2466	-1.05642	0.215575	-4.90046	9.56e-07	5.43e-06	Unc13d			ENSMUSG00000118140	40.9878	-1.09069	0.204613	-5.3305	9.79453e-08	5.98722e-07	Gm4949
ENSMUSG00000082100	36.1336	-1.05559	0.178748	-5.90543	3.52e-09	2.63e-08	Glns-ps1			ENSMUSG00000024952	876.259	-1.09044	0.064127	-17.0043	7.62675e-65	6.71965e-63	Rps6ka4
ENSMUSG00000091457	5.81456	-1.05309	0.38946	-2.70397	0.00685158	0.0203323	Gm17171			ENSMUSG00000115469	4.56173	-1.09043	0.452457	-2.41003	0.0159514	0.0413136	Gm49227
ENSMUSG00000038670	6.08983	-1.0529	0.396842	-2.65319	0.00797346	0.0232579	Mybpc2			ENSMUSG00000026360	6434.29	-1.09013	0.0998682	-10.9157	9.70065e-28	2.33162e-26	Rgs2
ENSMUSG00000030137	261.513	-1.05193	0.0788164	-13.3466	1.24e-40	5.53e-39	Tuba8			ENSMUSG00000006724	12.7751	-1.09011	0.247115	-4.41136	1.02723e-05	4.85667e-05	Cyp27b1
ENSMUSG00000111844	22.1219	-1.05192	0.252644	-4.16365	3.13e-05	0.00014508	Gm47097			ENSMUSG00000025170	1470.89	-1.08983	0.0445503	-24.4629	3.66516e-132	1.51774e-129	Rab40b
ENSMUSG00000026475	223.286	-1.05088	0.10704	-9.81762	9.46e-23	1.94e-21	Rgs16			ENSMUSG00000040972	542.93	-1.08951	0.167272	-6.51343	7.34553e-11	6.16994e-10	Igsf21
ENSMUSG00000106383	92.0958	-1.05068	0.108765	-9.6601	4.45e-22	8.69e-21	E330034L11Rik			ENSMUSG00000033633	10.624	-1.08945	0.459697	-2.36992	0.0177919	0.0454151	Clec18a
ENSMUSG00000097184	27.5869	-1.05055	0.168374	-6.23941	4.39e-10	3.57e-09	4632428C04Rik			ENSMUSG00000111061	17.0961	-1.08817	0.227136	-4.79081	1.6611e-06	8.85444e-06	Gm46102
ENSMUSG00000113387	8.8241	-1.05013	0.346267	-3.03271	0.00242365	0.00798732	Gm31508			ENSMUSG00000086537	30.7957	-1.08659	0.177472	-6.12261	9.20537e-10	6.93802e-09	Gnasas1
ENSMUSG00000107132	18.2304	-1.0492	0.214609	-4.88889	1.01e-06	5.73e-06	Gm15997			ENSMUSG00000106219	4.98117	-1.08606	0.407605	-2.66449	0.00771053	0.0216806	5830416I19Rik
ENSMUSG00000031980	283.634	-1.04869	0.121278	-8.64698	5.29e-18	8.16e-17	Agt			ENSMUSG00000043635	2410.95	-1.08557	0.0733362	-14.8027	1.40718e-49	7.6243e-48	Adamts3
ENSMUSG00000086534	9.01987	-1.04839	0.296856	-3.53165	0.00041298	0.00158512	Gm16758			ENSMUSG00000019772	70.65	-1.08526	0.242458	-4.47607	7.6029e-06	3.66881e-05	Vip
ENSMUSG00000040479	7276.52	-1.04814	0.036668	-28.5845	1.05e-179	8.7e-177	Dgkz			ENSMUSG00000027315	179.695	-1.08415	0.113296	-9.56921	1.07729e-21	1.92881e-20	Spint1
ENSMUSG00000108749	4.28481	-1.0479	0.424576	-2.46811	0.0135828	0.037264	Gm44767			ENSMUSG00000084843	22.7075	-1.08229	0.294816	-3.67108	0.000241525	0.000923381	B230312C02Rik
ENSMUSG00000114169	185.66	-1.04754	0.266728	-3.92738	8.59e-05	0.00037008	Gm47075			ENSMUSG00000110679	5.01785	-1.08129	0.394811	-2.73875	0.00616724	0.0177386	Rpl10-ps5
ENSMUSG00000044042	2251.39	-1.0474	0.0583754	-17.9425	5.49e-72	6.21e-70	Fmn1			ENSMUSG00000026259	13634	-1.08092	0.047651	-22.6841	6.42748e-114	1.64879e-111	Ngef
ENSMUSG00000037996	25063.4	-1.04642	0.0271136	-38.5938	0	0	Slc24a2			ENSMUSG00000046999	135.051	-1.08089	0.216104	-5.00174	5.68162e-07	3.1942e-06	1110032F04Rik
ENSMUSG00000117314	34.6543	-1.04621	0.162044	-6.45634	1.07e-10	9.27e-10	C030013G03Rik			ENSMUSG00000009681	7777.15	-1.08036	0.0537958	-20.0826	1.04759e-89	1.64143e-87	Bcr
ENSMUSG00000032193	614.217	-1.04529	0.0923632	-11.3172	1.08e-29	3.18e-28	Ldlr			ENSMUSG00000117655	11.5214	-1.07858	0.279284	-3.86194	0.000112491	0.000454844	6720468P15Rik
ENSMUSG00000040857	832.688	-1.0452	0.059535	-17.5561	5.34e-69	5.69e-67	Erf			ENSMUSG00000003273	5227.95	-1.07783	0.0486921	-22.1356	1.43706e-108	3.33249e-106	Car11
ENSMUSG00000049112	214.455	-1.04505	0.102337	-10.2118	1.75e-24	3.97e-23	Oxtr			ENSMUSG00000074939	57.8111	-1.07591	0.227328	-4.73284	2.214e-06	1.1599e-05	Chrm5
ENSMUSG00000024697	8.44841	-1.04463	0.370373	-2.82049	0.00479507	0.014707	Gna14			ENSMUSG00000085139	27.6342	-1.07469	0.341754	-3.14464	0.00166293	0.00544056	A730046J19Rik
ENSMUSG00000103492	31.1771	-1.04437	0.172702	-6.04727	1.47e-09	1.14e-08	Gm37412			ENSMUSG00000025197	20.5209	-1.07387	0.19433	-5.526	3.27611e-08	2.10518e-07	Cyp2c23
ENSMUSG00000110447	50.5016	-1.04377	0.147519	-7.07549	1.49e-12	1.54e-11	Gm31518			ENSMUSG00000029193	18.3888	-1.07384	0.334682	-3.20854	0.00133412	0.00444559	Cckar
ENSMUSG00000117521	23.8197	-1.04375	0.203877	-5.11952	3.06e-07	1.84e-06	Gm50024			ENSMUSG00000049649	142.084	-1.07284	0.182357	-5.88316	4.02507e-09	2.85477e-08	Gpr3
ENSMUSG00000052087	1150.64	-1.04329	0.0467876	-22.2984	3.83e-110	9.51e-108	Rgs14			ENSMUSG00000042834	1609.92	-1.07251	0.0659521	-16.2619	1.83986e-59	1.34677e-57	Nrep
ENSMUSG00000026479	672.191	-1.04323	0.055623	-18.7553	1.75e-78	2.3e-76	Lamc2			ENSMUSG00000115777	12.0589	-1.0717	0.264894	-4.04579	5.2148e-05	0.000222296	Gm32815
ENSMUSG00000105087	8.98169	-1.04278	0.406537	-2.56502	0.0103169	0.029194	Gm42552			ENSMUSG00000097727	13.2606	-1.07128	0.270735	-3.95693	7.59182e-05	0.000315776	F630040K05Rik
ENSMUSG00000078627	44.8049	-1.04238	0.181615	-5.7395	9.5e-09	6.76e-08	2023-03-10			ENSMUSG00000040838	37.6779	-1.07122	0.31761	-3.37276	0.00074419	0.0026075	Gm11639
ENSMUSG00000037613	10.499	-1.04196	0.325676	-3.19936	0.00137732	0.00477787	Tnfrsf23			ENSMUSG00000116121	7.6008	-1.07026	0.309015	-3.46347	0.000533265	0.00192404	Gm49486
ENSMUSG00000113391	12.6009	-1.04154	0.344626	-3.02223	0.00250919	0.008244	Gm48327			ENSMUSG00000028039	1031.32	-1.06902	0.0553679	-19.3075	4.64097e-83	5.97901e-81	Efna3
ENSMUSG00000068101	39.7548	-1.04057	0.166078	-6.26557	3.71e-10	3.05e-09	Cenpm			ENSMUSG00000061911	15114.1	-1.06842	0.0510551	-20.9267	3.05976e-97	5.47489e-95	Myt1l
ENSMUSG00000030549	14.7912	-1.04024	0.260858	-3.98776	6.67e-05	0.00029335	Rhcg			ENSMUSG00000035397	1754.75	-1.06774	0.046883	-22.7746	8.18742e-115	2.17733e-112	Klf16
ENSMUSG00000028004	256.591	-1.04011	0.0750348	-13.8617	1.08e-43	5.4e-42	Npy2r			ENSMUSG00000033083	945.238	-1.06758	0.0573756	-18.6069	2.82308e-77	3.3538e-75	Tbc1d4
ENSMUSG00000058620	20.6019	-1.0394	0.211744	-4.90875	9.17e-07	5.21e-06	Adra2b			ENSMUSG00000041351	10330.7	-1.06627	0.0414814	-25.7047	1.03457e-145	5.08288e-143	Rap1gap
ENSMUSG00000039133	51.7582	-1.03917	0.135056	-7.69436	1.42e-14	1.73e-13	9330171B17Rik			ENSMUSG00000030854	12835.3	-1.06571	0.0577481	-18.4544	4.8085e-76	5.64308e-74	Ptpn5
ENSMUSG00000034918	12.475	-1.03743	0.278623	-3.7234	0.00019656	0.00079952	Cdhr2			ENSMUSG00000017167	4790.73	-1.06566	0.0471892	-22.5827	6.41459e-113	1.63105e-110	Cntnap1
ENSMUSG00000024617	27263	-1.03695	0.0574836	-18.039	9.62e-73	1.11e-70	Camk2a			ENSMUSG00000046719	258.348	-1.06549	0.319807	-3.33168	0.000863227	0.00298989	Nxph3
ENSMUSG00000025400	109.379	-1.03689	0.124272	-8.34377	7.2e-17	1.02e-15	Tac2			ENSMUSG00000009216	308.518	-1.06536	0.113953	-9.34911	8.83878e-21	1.50535e-19	Fam163b
ENSMUSG00000045246	135.904	-1.03651	0.104975	-9.8739	5.4e-23	1.12e-21	Kcng4			ENSMUSG00000097086	12.5886	-1.06426	0.246963	-4.30941	1.63689e-05	7.5172e-05	Gm7672
ENSMUSG00000115388	6.68378	-1.03559	0.419303	-2.46979	0.0135194	0.037125	Eppk1			ENSMUSG00000087536	5.55087	-1.06402	0.443942	-2.39676	0.0165408	0.042642	Gm14246
ENSMUSG00000046159	2062.52	-1.03426	0.0405275	-25.5199	1.19e-143	6.16e-141	Chrm3			ENSMUSG00000000305	703.087	-1.06378	0.0799148	-13.3115	1.98537e-40	7.76651e-39	Cdh4
ENSMUSG00000105274	6.34509	-1.03387	0.331337	-3.1203	0.00180668	0.00611989	1700048F04Rik			ENSMUSG00000053070	219.194	-1.06328	0.0763324	-13.9296	4.18826e-44	1.8649e-42	Cfap300
ENSMUSG00000069588	9.50381	-1.03332	0.301024	-3.43268	0.00059765	0.00222373	Gm11733			ENSMUSG00000092627	10.5518	-1.06204	0.359431	-2.95477	0.00312902	0.00964596	D130058E05Rik
ENSMUSG00000085609	152.534	-1.03244	0.342592	-3.01362	0.00258155	0.00845117	1700016P03Rik			ENSMUSG00000041308	1979.5	-1.062	0.0823308	-12.8991	4.55122e-38	1.63073e-36	Sntb2
ENSMUSG00000062794	196.505	-1.03209	0.0790485	-13.0565	5.84e-39	2.48e-37	Zfp599			ENSMUSG00000026090	8949.92	-1.06109	0.0456573	-23.2402	1.78771e-119	5.23438e-117	2010300C02Rik
ENSMUSG00000102234	124.636	-1.03157	0.136975	-7.53111	5.03e-14	5.85e-13	Gm37885			ENSMUSG00000117731	6.31788	-1.061	0.437814	-2.42339	0.0153763	0.0399993	Gm50145
ENSMUSG00000041324	333.38	-1.03138	0.171932	-5.99877	1.99e-09	1.52e-08	Inhba			ENSMUSG00000054385	7.11229	-1.05997	0.333851	-3.17498	0.00149845	0.00494316	Ceacam2
ENSMUSG00000052301	918.603	-1.03122	0.051981	-19.8384	1.39e-87	2.28e-85	Doc2a			ENSMUSG00000072902	8.45785	-1.05996	0.337535	-3.14029	0.0016878	0.00551508	Gm10435
ENSMUSG00000083156	8.67781	-1.03029	0.334979	-3.07567	0.00210027	0.0070042	Gm12201			ENSMUSG00000032846	3510.68	-1.05957	0.0592906	-17.8708	1.99239e-71	2.09251e-69	Zswim6
ENSMUSG00000009734	94.2622	-1.02975	0.149304	-6.897	5.31e-12	5.2e-11	Pou6f2			ENSMUSG00000051177	21313.4	-1.05898	0.0482185	-21.9621	6.63601e-107	1.46838e-104	Plcb1
ENSMUSG00000025789	29.9143	-1.02944	0.215055	-4.78686	1.69e-06	9.36e-06	St8sia2			ENSMUSG00000025370	1940.86	-1.05861	0.0896971	-11.802	3.81e-32	1.09131e-30	Cdh9
ENSMUSG00000118440	5.90393	-1.02896	0.413151	-2.49052	0.0127558	0.035268	AC149067.1			ENSMUSG00000037996	25149.5	-1.05856	0.0532567	-19.8766	6.49369e-88	9.70271e-86	Slc24a2
ENSMUSG00000056665	501.043	-1.02747	0.0620946	-16.5469	1.69e-61	1.44e-59	Them6			ENSMUSG00000105218	367.493	-1.05792	0.0904731	-11.6932	1.38142e-31	3.86517e-30	Gm38413
ENSMUSG00000064201	29.1731	-1.02697	0.207123	-4.95825	7.11e-07	4.09e-06	Krt2			ENSMUSG00000100666	67.328	-1.05753	0.16457	-6.42607	1.30947e-10	1.06833e-09	1700007F19Rik
ENSMUSG00000097783	12.4821	-1.0269	0.260503	-3.94201	8.08e-05	0.00034998	Gm26747			ENSMUSG00000043671	2414.59	-1.05643	0.0479125	-22.0492	9.72428e-108	2.16829e-105	Dpy19l3
ENSMUSG00000028195	186.575	-1.02631	0.36981	-2.77525	0.00551598	0.0167135	Ccn1			ENSMUSG00000082576	10.0799	-1.0558	0.314627	-3.35572	0.000791595	0.00275594	Gm12058
ENSMUSG00000113865	4.32127	-1.0257	0.428547	-2.39343	0.0166917	0.0445731	Selenok-ps6			ENSMUSG00000021609	10.3596	-1.05566	0.278219	-3.79434	0.000148037	0.000587427	Slc6a3
ENSMUSG00000038057	8.46703	-1.02544	0.349776	-2.9317	0.00337115	0.010735	Dbil5			ENSMUSG00000069085	4.97573	-1.05555	0.387734	-2.72236	0.00648167	0.0185404	Dytn
ENSMUSG00000039349	1544.34	-1.02484	0.0738271	-13.8817	8.18e-44	4.12e-42	C130074G19Rik			ENSMUSG00000108093	7.17391	-1.05528	0.338163	-3.12063	0.00180463	0.0058697	Gm44102
ENSMUSG00000026259	7244.76	-1.02467	0.0348505	-29.402	5.18e-190	4.86e-187	Ngef			ENSMUSG00000103130	28.1466	-1.05503	0.256371	-4.11525	3.86765e-05	0.000168184	F830212C03Rik
ENSMUSG00000034402	2461.4	-1.02397	0.0387169	-26.4475	3.89e-154	2.41e-151	Kcnh5			ENSMUSG00000020566	104.981	-1.05451	0.1723	-6.12021	9.34515e-10	7.04154e-09	Atp6v1c2
ENSMUSG00000102423	18.5238	-1.02329	0.276208	-3.70476	0.00021159	0.0008554	Gm37465			ENSMUSG00000048988	310.674	-1.05447	0.163477	-6.45026	1.11656e-10	9.17136e-10	Elfn1
ENSMUSG00000115637	9.20305	-1.0221	0.321906	-3.17516	0.00149752	0.00515617	Gm30970			ENSMUSG00000037492	990.02	-1.05447	0.0579859	-18.1849	6.79995e-74	7.52328e-72	Zmat4
ENSMUSG00000000531	733.848	-1.02171	0.0577006	-17.7072	3.69e-70	4.05e-68	Grasp			ENSMUSG00000047259	67.513	-1.05444	0.171206	-6.15891	7.32459e-10	5.57557e-09	Mc4r
ENSMUSG00000107720	27.7677	-1.02166	0.316455	-3.22846	0.00124459	0.00435442	Gm43946			ENSMUSG00000030110	103.323	-1.05403	0.239119	-4.40799	1.04332e-05	4.92634e-05	Ret
ENSMUSG00000030302	23669.3	-1.02108	0.0538088	-18.9761	2.69e-80	3.65e-78	Atp2b2			ENSMUSG00000105542	6.817	-1.05401	0.372495	-2.82959	0.00466079	0.0137951	Gm34248
ENSMUSG00000020423	771.061	-1.02075	0.252615	-4.04072	5.33e-05	0.00023771	Btg2			ENSMUSG00000026676	101.915	-1.05372	0.152654	-6.90262	5.10533e-12	4.74473e-11	Ccdc3
ENSMUSG00000035274	521.743	-1.02066	0.0600098	-17.0082	7.14e-65	6.71e-63	Tpbg			ENSMUSG00000050315	534.936	-1.05337	0.121119	-8.697	3.40783e-18	4.95151e-17	Synpo2
ENSMUSG00000025221	1901.92	-1.02025	0.0473347	-21.554	4.86e-103	1.05e-100	Kcnip2			ENSMUSG00000110043	37.7053	-1.05325	0.175264	-6.0095	1.86101e-09	1.36806e-08	Gm7328
ENSMUSG00000097622	13.2262	-1.02021	0.248676	-4.10258	4.09e-05	0.00018571	A330033J07Rik			ENSMUSG00000049577	256.007	-1.05307	0.115942	-9.08265	1.05961e-19	1.69322e-18	Zfpm1
ENSMUSG00000034957	126.045	-1.01875	0.0934082	-10.9064	1.07e-27	2.86e-26	Cebpa			ENSMUSG00000083732	5.2509	-1.05192	0.399075	-2.63589	0.0083916	0.0233802	Gm14197
ENSMUSG00000021200	58.7839	-1.01693	0.122042	-8.33265	7.91e-17	1.12e-15	Asb2			ENSMUSG00000059852	48.1703	-1.05044	0.194037	-5.41362	6.17635e-08	3.86515e-07	Kcng2
ENSMUSG00000020067	85.3648	-1.01687	0.110771	-9.17993	4.31e-20	7.57e-19	Mypn			ENSMUSG00000019828	4116.08	-1.04844	0.051691	-20.2829	1.82094e-91	2.98213e-89	Grm1
ENSMUSG00000070461	342.275	-1.01621	0.089089	-11.4066	3.87e-30	1.17e-28	9230112E08Rik			ENSMUSG00000032586	731.353	-1.04843	0.0942763	-11.1208	9.93616e-29	2.49368e-27	Traip
ENSMUSG00000026141	1242.46	-1.01611	0.0570844	-17.8001	7.05e-71	7.82e-69	Col19a1			ENSMUSG00000036882	1667.91	-1.04835	0.0750836	-13.9624	2.64227e-44	1.19116e-42	Arhgap33
ENSMUSG00000103640	5.79022	-1.01584	0.394299	-2.57631	0.00998624	0.0283775	Gm31406			ENSMUSG00000036466	377.425	-1.04805	0.0858032	-12.2146	2.59911e-34	8.22492e-33	Megf11
ENSMUSG00000109366	31.6153	-1.01577	0.185112	-5.48734	4.08e-08	2.72e-07	Gm44698			ENSMUSG00000027358	126.321	-1.04788	0.117947	-8.88438	6.42769e-19	9.81662e-18	Bmp2
ENSMUSG00000070880	9498.84	-1.01577	0.0469497	-21.6353	8.36e-104	1.88e-101	Gad1			ENSMUSG00000032528	549.627	-1.04779	0.0707911	-14.8012	1.43997e-49	7.78741e-48	Vipr1
ENSMUSG00000043719	20.8428	-1.01571	0.2465	-4.12054	3.78e-05	0.00017273	Col6a6			ENSMUSG00000085885	4.33463	-1.04642	0.424616	-2.46438	0.0137249	0.0361775	Gm11906
ENSMUSG00000108129	5.54663	-1.01455	0.36889	-2.75029	0.00595431	0.0179129	4930417O13Rik			ENSMUSG00000001225	10.2403	-1.04621	0.321175	-3.25744	0.00112422	0.00381188	Slc26a3
ENSMUSG00000040659	3783.83	-1.01412	0.0591003	-17.1593	5.35e-66	5.33e-64	Efhd2			ENSMUSG00000112074	56.9749	-1.04621	0.162315	-6.44552	1.15202e-10	9.43859e-10	Gm48278
ENSMUSG00000050266	13.0068	-1.013	0.315558	-3.21019	0.00132646	0.00461308	Olfr690			ENSMUSG00000028197	72.269	-1.04585	0.255104	-4.09971	4.13664e-05	0.000179209	Col24a1
ENSMUSG00000101054	18.0962	-1.01233	0.226671	-4.46609	7.97e-06	4.02e-05	Gm18406			ENSMUSG00000064267	169.736	-1.04559	0.0906284	-11.5371	8.57372e-31	2.33797e-29	Hvcn1
ENSMUSG00000089959	11.3491	-1.01193	0.2769	-3.65449	0.00025769	0.00102889	Gm16268			ENSMUSG00000110062	19.4033	-1.04533	0.197888	-5.28242	1.27487e-07	7.6941e-07	B430319F04Rik
ENSMUSG00000002633	47.1	-1.01176	0.13686	-7.39265	1.44e-13	1.62e-12	Shh			ENSMUSG00000098674	8.34162	-1.04388	0.424002	-2.46198	0.0138173	0.0363945	Gm27813
ENSMUSG00000053414	613.988	-1.01144	0.110851	-9.12431	7.22e-20	1.26e-18	Hunk			ENSMUSG00000020189	19497.8	-1.04355	0.0580423	-17.9791	2.83918e-72	3.03687e-70	Osbpl8
ENSMUSG00000020814	189.605	-1.01113	0.0868853	-11.6375	2.66e-31	8.5e-30	Mxra7			ENSMUSG00000097848	8.34472	-1.04353	0.434391	-2.40229	0.0162929	0.0420947	Gm807
ENSMUSG00000030008	217.566	-1.01106	0.0743665	-13.5956	4.25e-42	1.99e-40	Pradc1			ENSMUSG00000039131	140.177	-1.04163	0.133782	-7.78601	6.91563e-15	8.03782e-14	Gipc2
ENSMUSG00000107684	4.98366	-1.01066	0.422511	-2.39202	0.0167559	0.0447239	Rab5a-ps			ENSMUSG00000105613	28.2152	-1.04121	0.198527	-5.24467	1.56564e-07	9.35158e-07	Gm43684
ENSMUSG00000028979	20.0247	-1.01011	0.368962	-2.73772	0.00618673	0.0185372	Masp2			ENSMUSG00000040412	2080.31	-1.0406	0.0397544	-26.1757	5.02425e-151	2.80073e-148	5330417C22Rik
ENSMUSG00000066438	57.8486	-1.00975	0.129337	-7.80708	5.85e-15	7.3e-14	Plekhd1			ENSMUSG00000020007	142.374	-1.0404	0.110666	-9.40126	5.39146e-21	9.29698e-20	Il20ra
ENSMUSG00000003273	2495.32	-1.00911	0.0434984	-23.1988	4.68e-119	1.43e-116	Car11			ENSMUSG00000096606	82.1269	-1.03988	0.173511	-5.99314	2.05823e-09	1.50358e-08	Tpbgl
ENSMUSG00000086022	160.754	-1.00843	0.115781	-8.70987	3.04e-18	4.76e-17	Rad51ap2			ENSMUSG00000001988	50.2772	-1.03974	0.195119	-5.32873	9.88994e-08	6.043e-07	Npas1
ENSMUSG00000112095	7.16361	-1.00497	0.364949	-2.75372	0.00589221	0.0177426	A130077B15Rik			ENSMUSG00000097876	17.9682	-1.03793	0.233879	-4.43787	9.08536e-06	4.32655e-05	Gm16892
ENSMUSG00000039646	248.751	-1.0042	0.107081	-9.37793	6.73e-21	1.23e-19	Vasn			ENSMUSG00000015568	3798.16	-1.03764	0.183318	-5.66032	1.51091e-08	1.00984e-07	Lpl
ENSMUSG00000022041	13.9179	-1.00373	0.229183	-4.3796	1.19e-05	5.85e-05	Chrna2			ENSMUSG00000107008	31.327	-1.0376	0.257472	-4.02995	5.57879e-05	0.000236629	Gm2762
ENSMUSG00000050164	468.368	-1.00334	0.0592817	-16.9249	2.95e-64	2.71e-62	Mchr1			ENSMUSG00000108973	10.3525	-1.03759	0.373405	-2.77871	0.00545748	0.0158831	Gm44555
ENSMUSG00000056306	659.069	-1.00302	0.060058	-16.7009	1.29e-62	1.14e-60	Sertm1			ENSMUSG00000023262	705.555	-1.03746	0.0620826	-16.7109	1.09166e-62	8.96429e-61	Acy1
ENSMUSG00000066687	1500.18	-1.00268	0.0830529	-12.0728	1.47e-33	5.13e-32	Zbtb16			ENSMUSG00000086098	47.4452	-1.03732	0.14097	-7.35846	1.8604e-13	1.95886e-12	Gm14291
ENSMUSG00000022758	45.7264	-1.0023	0.143194	-6.99958	2.57e-12	2.6e-11	P2rx6			ENSMUSG00000024957	33.0557	-1.03731	0.232142	-4.46846	7.87864e-06	3.78737e-05	Kcnk4
ENSMUSG00000102985	19.488	-1.00025	0.225431	-4.43706	9.12e-06	4.57e-05	4930456G14Rik			ENSMUSG00000021991	10530	-1.03624	0.0635857	-16.2967	1.04175e-59	7.70336e-58	Cacna2d3
ENSMUSG00000029406	3606.79	-0.999935	0.0586336	-17.054	3.27e-65	3.13e-63	Pitpnm2			ENSMUSG00000032034	62.6624	-1.03574	0.182341	-5.68024	1.34508e-08	9.04009e-08	Kcnj5
ENSMUSG00000006649	25.9524	-0.999676	0.180707	-5.53204	3.17e-08	2.14e-07	Nphs1			ENSMUSG00000037872	177.858	-1.03565	0.121099	-8.55211	1.20863e-17	1.70319e-16	Ackr1
ENSMUSG00000059674	116.501	-0.998709	0.107656	-9.27682	1.75e-20	3.12e-19	Cdh24			ENSMUSG00000082100	28.8951	-1.03487	0.262923	-3.93602	8.28438e-05	0.00034242	Glns-ps1
ENSMUSG00000092035	568.717	-0.998331	0.0860873	-11.5967	4.28e-31	1.36e-29	Peg10			ENSMUSG00000036264	677.328	-1.03483	0.0645917	-16.0211	9.10911e-58	6.27187e-56	Fstl4
ENSMUSG00000097848	6.43682	-0.998019	0.397908	-2.50817	0.012136	0.0337533	Gm807			ENSMUSG00000091556	20.6043	-1.03425	0.240198	-4.3058	1.66381e-05	7.63234e-05	Gm14569
ENSMUSG00000029544	1871.21	-0.997151	0.0518818	-19.2197	2.53e-82	3.66e-80	Cabp1			ENSMUSG00000017400	213.511	-1.03354	0.151047	-6.84249	7.78298e-12	7.12138e-11	Stac2
ENSMUSG00000022416	2869.68	-0.997082	0.0599958	-16.6192	5.06e-62	4.4e-60	Cacna1i			ENSMUSG00000027347	22404.7	-1.03345	0.0527875	-19.5776	2.39975e-85	3.32831e-83	Rasgrp1
ENSMUSG00000086779	9.19212	-0.996375	0.28825	-3.45664	0.00054696	0.00204932	Gm13562			ENSMUSG00000107019	337.846	-1.03258	0.0761675	-13.5567	7.22836e-42	2.98474e-40	Gm43682
ENSMUSG00000032012	729.264	-0.993775	0.0755324	-13.1569	1.55e-39	6.7e-38	Nectin1			ENSMUSG00000099054	7.16428	-1.03178	0.362887	-2.84326	0.00446548	0.0132746	Gm27242
ENSMUSG00000049225	6160.17	-0.993528	0.0532562	-18.6556	1.14e-77	1.47e-75	Pdp1			ENSMUSG00000049404	29.9223	-1.0314	0.209961	-4.91233	8.99993e-07	4.94843e-06	Rarres1
ENSMUSG00000050860	28.7342	-0.993121	0.173168	-5.73501	9.75e-09	6.93e-08	Phospho1			ENSMUSG00000005672	1243.38	-1.0313	0.0520023	-19.8319	1.58019e-87	2.34897e-85	Kit
ENSMUSG00000087075	19.8485	-0.991897	0.221276	-4.48262	7.37e-06	3.74e-05	Lbhd2			ENSMUSG00000030276	150.933	-1.03047	0.14285	-7.21361	5.44881e-13	5.5033e-12	Ttll3
ENSMUSG00000085603	9.32201	-0.99058	0.279358	-3.54591	0.00039126	0.00150792	Gm11346			ENSMUSG00000109160	84.4476	-1.02996	0.132621	-7.76621	8.08679e-15	9.33911e-14	4930598N05Rik
ENSMUSG00000041046	230.778	-0.989702	0.101096	-9.78975	1.25e-22	2.53e-21	Ramp3			ENSMUSG00000083718	7.04076	-1.0299	0.357969	-2.87707	0.00401383	0.0120594	Ccnb2-ps
ENSMUSG00000029361	1201.77	-0.989609	0.102673	-9.63848	5.5e-22	1.07e-20	Nos1			ENSMUSG00000114529	10.7709	-1.02951	0.282922	-3.63884	0.000273873	0.00103829	Gm4939
ENSMUSG00000099343	4.85765	-0.988545	0.413627	-2.38995	0.0168509	0.044932	Gm28836			ENSMUSG00000081303	5.41014	-1.02879	0.42245	-2.4353	0.0148796	0.0388853	Gm16011
ENSMUSG00000038537	5.00289	-0.987694	0.407733	-2.42241	0.0154181	0.0416168	Mc3r			ENSMUSG00000101501	14.0476	-1.02803	0.264628	-3.88481	0.000102411	0.000416529	Rps27a-ps1
ENSMUSG00000087652	4.55466	-0.986611	0.420054	-2.34877	0.0188353	0.049497	Gm15918			ENSMUSG00000021846	1496.97	-1.02776	0.0524252	-19.6044	1.4187e-85	1.98666e-83	Peli2
ENSMUSG00000100120	10.5349	-0.985413	0.296665	-3.32164	0.0008949	0.0032225	Gm553			ENSMUSG00000028337	352.384	-1.02699	0.118397	-8.67414	4.16672e-18	6.01497e-17	Coro2a
ENSMUSG00000024972	11.9688	-0.985369	0.264947	-3.71912	0.00019992	0.00081205	Lgals12			ENSMUSG00000112368	23.9052	-1.02579	0.193259	-5.30785	1.10924e-07	6.72947e-07	Gm49376
ENSMUSG00000042351	10.3451	-0.98526	0.283293	-3.47788	0.00050539	0.00190585	Grap2			ENSMUSG00000044461	201.751	-1.02498	0.133219	-7.69391	1.42709e-14	1.62478e-13	Shisa2
ENSMUSG00000058966	294.217	-0.984734	0.0709154	-13.8861	7.7e-44	3.88e-42	Fam57b			ENSMUSG00000024210	24.6866	-1.02478	0.261668	-3.91631	8.99133e-05	0.000369114	Ip6k3
ENSMUSG00000057054	40.156	-0.983666	0.170202	-5.77941	7.5e-09	5.41e-08	Inca1			ENSMUSG00000062200	10.2818	-1.02468	0.295005	-3.47345	0.000513818	0.00186083	Vmn2r7
ENSMUSG00000057836	29.7428	-0.981805	0.278904	-3.52023	0.00043118	0.00164865	Xlr3a			ENSMUSG00000116604	7.88753	-1.02189	0.376027	-2.71759	0.00657594	0.0187874	Gm49745
ENSMUSG00000084843	23.3642	-0.981017	0.279063	-3.51539	0.00043911	0.00167632	B230312C02Rik			ENSMUSG00000066438	70.9493	-1.0213	0.138638	-7.36667	1.74941e-13	1.84468e-12	Plekhd1
ENSMUSG00000084052	5.39652	-0.978807	0.411489	-2.3787	0.0173739	0.0461489	Gm11745			ENSMUSG00000033863	11201.8	-1.02129	0.0715444	-14.2749	3.13723e-46	1.50312e-44	Klf9
ENSMUSG00000057457	24.0494	-0.978075	0.17731	-5.51617	3.46e-08	2.33e-07	Phex			ENSMUSG00000037703	11011.4	-1.02101	0.0487705	-20.935	2.57053e-97	4.65699e-95	Lzts3
ENSMUSG00000030256	808.425	-0.9771	0.0591384	-16.5223	2.54e-61	2.13e-59	Bhlhe41			ENSMUSG00000086931	30.2209	-1.02062	0.155333	-6.57055	5.01311e-11	4.28405e-10	Gm14532
ENSMUSG00000114851	44.0187	-0.976724	0.153672	-6.35588	2.07e-10	1.74e-09	Gm46409			ENSMUSG00000051111	6806.72	-1.02017	0.0674068	-15.1346	9.58306e-52	5.5446e-50	Sv2c
ENSMUSG00000026322	169.084	-0.976618	0.0839449	-11.634	2.77e-31	8.84e-30	Htr4			ENSMUSG00000010651	20.263	-1.01991	0.290596	-3.50974	0.00044855	0.00163796	Acaa1b
ENSMUSG00000104908	5.91548	-0.976534	0.414269	-2.35724	0.0184112	0.0485625	1700015C17Rik			ENSMUSG00000036533	1135.21	-1.01915	0.0703346	-14.49	1.40087e-47	7.0376e-46	Cdc42ep3
ENSMUSG00000047139	157.509	-0.975743	0.105811	-9.22158	2.93e-20	5.18e-19	Cd24a			ENSMUSG00000101693	23.9626	-1.01873	0.199868	-5.09702	3.45041e-07	1.98841e-06	Gm19461
ENSMUSG00000078722	20.0929	-0.975704	0.316198	-3.08574	0.00203049	0.0067941	Gm12394			ENSMUSG00000112589	20.8214	-1.01866	0.273441	-3.72534	0.000195051	0.000758817	Gm48280
ENSMUSG00000043079	3192.66	-0.974248	0.0507004	-19.2158	2.73e-82	3.93e-80	Synpo			ENSMUSG00000032010	1694.17	-1.0184	0.0635893	-16.0152	1.0003e-57	6.87102e-56	Usp2
ENSMUSG00000026725	10.8976	-0.973341	0.260283	-3.73955	0.00018435	0.00075407	Tnn			ENSMUSG00000020251	58.7958	-1.01821	0.280655	-3.62798	0.000285643	0.00108037	Glt8d2
ENSMUSG00000020566	49.3932	-0.972392	0.177803	-5.46893	4.53e-08	3e-07	Atp6v1c2			ENSMUSG00000109622	73.862	-1.01805	0.172365	-5.90636	3.49755e-09	2.491e-08	Gm45517
ENSMUSG00000028794	8.24353	-0.971585	0.314205	-3.0922	0.00198677	0.00666672	A3galt2			ENSMUSG00000028487	43.3581	-1.01788	0.192225	-5.29525	1.18855e-07	7.19709e-07	Bnc2
ENSMUSG00000027398	10.3611	-0.971293	0.303757	-3.1976	0.00138577	0.00480497	Il1b			ENSMUSG00000031837	4168.75	-1.01753	0.0482629	-21.0831	1.13689e-98	2.16809e-96	Necab2
ENSMUSG00000054901	40.2366	-0.971194	0.168127	-5.77654	7.63e-09	5.5e-08	Arhgef33			ENSMUSG00000079033	6.37995	-1.01715	0.419543	-2.42441	0.0153331	0.039905	Mef2b
ENSMUSG00000097637	7.89485	-0.970009	0.313667	-3.09248	0.00198494	0.00666238	4933417D19Rik			ENSMUSG00000109674	10.9591	-1.01581	0.314077	-3.23426	0.00121958	0.00409972	Gm45470
ENSMUSG00000117545	8.30157	-0.969946	0.319432	-3.03647	0.00239369	0.00790114	Gm30794			ENSMUSG00000107096	670.079	-1.01522	0.0486889	-20.8511	1.48926e-96	2.61632e-94	Gm43597
ENSMUSG00000026841	276.85	-0.969724	0.0868585	-11.1644	6.09e-29	1.74e-27	Fibcd1			ENSMUSG00000078308	65.3094	-1.01519	0.135843	-7.47325	7.82404e-14	8.45621e-13	Gm47854
ENSMUSG00000022594	10204.8	-0.969481	0.0538164	-18.0146	1.5e-72	1.71e-70	Lynx1			ENSMUSG00000101621	133.439	-1.01429	0.121131	-8.37344	5.59603e-17	7.58355e-16	Gm28905
ENSMUSG00000087341	21.8315	-0.969279	0.253101	-3.82961	0.00012835	0.00053951	0610040F04Rik			ENSMUSG00000034040	985.627	-1.01403	0.0613605	-16.5258	2.39192e-61	1.85884e-59	Galnt17
ENSMUSG00000086358	18.3399	-0.968528	0.214737	-4.5103	6.47e-06	3.31e-05	Gm13270			ENSMUSG00000027955	343.031	-1.0122	0.142357	-7.11026	1.15826e-12	1.13619e-11	Gask1b
ENSMUSG00000117604	179.598	-0.968508	0.0835483	-11.5922	4.51e-31	1.43e-29	Gm33228			ENSMUSG00000036492	11.3657	-1.01122	0.3634	-2.78266	0.00539148	0.0157084	Rnf39
ENSMUSG00000036915	162.003	-0.967946	0.0994988	-9.72822	2.29e-22	4.53e-21	Kirrel2			ENSMUSG00000032261	1761.6	-1.0092	0.107572	-9.38164	6.49541e-21	1.11542e-19	Sh3bgrl2
ENSMUSG00000074968	7238.82	-0.966653	0.0409977	-23.5782	6.45e-123	2.26e-120	Ano3			ENSMUSG00000114019	839.456	-1.00894	0.0616592	-16.3632	3.50137e-60	2.62938e-58	Gm47155
ENSMUSG00000112375	6.58929	-0.966148	0.340145	-2.8404	0.00450574	0.0139195	Gm38560			ENSMUSG00000070720	303.585	-1.00881	0.0887238	-11.3702	5.88366e-30	1.54764e-28	Tmem200b
ENSMUSG00000024907	5.81135	-0.965958	0.36628	-2.63721	0.00835914	0.0242514	Gal			ENSMUSG00000021721	175.338	-1.0088	0.250561	-4.02617	5.6693e-05	0.000240363	Htr1a
ENSMUSG00000044139	7.47627	-0.964658	0.323522	-2.98174	0.00286614	0.00927831	Prss53			ENSMUSG00000046337	10.4444	-1.00779	0.340183	-2.96249	0.00305166	0.00944013	Fam178b
ENSMUSG00000045875	685.016	-0.963782	0.0529799	-18.1915	6.03e-74	7.13e-72	Adra1a			ENSMUSG00000078640	100.153	-1.00673	0.103	-9.77406	1.45507e-22	2.72293e-21	Gm11627
ENSMUSG00000034579	46.8501	-0.963593	0.176999	-5.44407	5.21e-08	3.42e-07	Pla2g3			ENSMUSG00000043549	13.7266	-1.00577	0.299711	-3.35578	0.000791402	0.0027556	Fam90a1b
ENSMUSG00000021609	8.69783	-0.963415	0.291772	-3.30194	0.00096017	0.00343711	Slc6a3			ENSMUSG00000118440	8.62858	-1.0047	0.34586	-2.90495	0.00367314	0.0111327	AC149067.1
ENSMUSG00000026315	375.817	-0.962933	0.094062	-10.2372	1.35e-24	3.07e-23	Serpinb8			ENSMUSG00000042708	90.7347	-1.00433	0.112208	-8.95066	3.5337e-19	5.47469e-18	Shcbp1l
ENSMUSG00000052861	306.505	-0.960609	0.322957	-2.97442	0.00293542	0.0094815	Dnah6			ENSMUSG00000113167	163.486	-1.0034	0.084628	-11.8566	1.98866e-32	5.77029e-31	Gm48482
ENSMUSG00000051067	685.983	-0.95996	0.0641416	-14.9663	1.22e-50	7.59e-49	Lingo3			ENSMUSG00000019848	27.5742	-1.00332	0.178561	-5.61891	1.92168e-08	1.26859e-07	Popdc3
ENSMUSG00000007594	1961.79	-0.959848	0.0772397	-12.4269	1.87e-35	6.93e-34	Hapln4			ENSMUSG00000022537	1722.62	-1.00314	0.0578852	-17.3299	2.79811e-67	2.67685e-65	Tmem44
ENSMUSG00000061751	23403.2	-0.959082	0.030392	-31.5571	1.43e-218	1.98e-215	Kalrn			ENSMUSG00000022766	154.05	-1.00287	0.137607	-7.28789	3.14845e-13	3.25363e-12	Serpind1
ENSMUSG00000031910	73.1811	-0.958994	0.164284	-5.83743	5.3e-09	3.89e-08	Has3			ENSMUSG00000037306	780.668	-1.00278	0.0707339	-14.1768	1.27473e-45	5.95976e-44	Man1c1
ENSMUSG00000045903	655.45	-0.958547	0.392824	-2.44015	0.0146813	0.0398825	Npas4			ENSMUSG00000097405	4.58044	-1.00273	0.401315	-2.49861	0.0124683	0.0332073	D630044L22Rik
ENSMUSG00000001349	6.71808	-0.958344	0.356954	-2.68478	0.00725778	0.0213957	Cnn1			ENSMUSG00000036095	29193.2	-1.00249	0.0610064	-16.4326	1.11761e-60	8.52528e-59	Dgkb
ENSMUSG00000108351	15.5968	-0.958235	0.250143	-3.83075	0.00012776	0.00053712	Gm36736			ENSMUSG00000028072	188.896	-1.00141	0.101076	-9.90749	3.86227e-23	7.47367e-22	Ntrk1
ENSMUSG00000060735	85.5375	-0.958234	0.100164	-9.56668	1.1e-21	2.11e-20	Rxfp3			ENSMUSG00000087102	14.0531	-1.00135	0.244797	-4.09055	4.30359e-05	0.000185859	Gm13661
ENSMUSG00000116294	13.6343	-0.957371	0.241993	-3.95619	7.62e-05	0.00033123	Gm49415			ENSMUSG00000021990	2843.11	-1.00094	0.0693515	-14.4329	3.21411e-47	1.58718e-45	Spata13
ENSMUSG00000045036	97.351	-0.956647	0.114323	-8.36795	5.86e-17	8.38e-16	Tmem232			ENSMUSG00000066026	408.608	-1.00006	0.0798374	-12.5262	5.36468e-36	1.77316e-34	Dhrs3
ENSMUSG00000025795	1166.44	-0.956243	0.0562136	-17.0109	6.82e-65	6.44e-63	Rassf3			ENSMUSG00000109413	8.9044	-0.999982	0.350684	-2.85152	0.00435112	0.0129693	Gm45165
ENSMUSG00000019737	21.7141	-0.955947	0.229515	-4.16508	3.11e-05	0.0001442	Syne4			ENSMUSG00000005973	3642.64	-0.998958	0.115957	-8.61488	7.00174e-18	1.00079e-16	Rcn1
ENSMUSG00000040086	16.0163	-0.955905	0.223537	-4.27627	1.9e-05	9.09e-05	Tnni3k			ENSMUSG00000072591	40.1397	-0.99889	0.159972	-6.24417	4.26056e-10	3.32707e-09	Fzd10os
ENSMUSG00000071537	7.34946	-0.954284	0.365075	-2.61394	0.00895052	0.0257436	Klrg2			ENSMUSG00000048458	2991.77	-0.998297	0.0955478	-10.4482	1.4941e-25	3.22003e-24	Inka2
ENSMUSG00000039252	3232.12	-0.953622	0.0886993	-10.7512	5.85e-27	1.5e-25	Lgi2			ENSMUSG00000035021	368.564	-0.997307	0.105211	-9.4791	2.56484e-21	4.50588e-20	Baz1a
ENSMUSG00000038370	1198.69	-0.953477	0.0614862	-15.5072	3.1e-54	2.1e-52	Pcp4l1			ENSMUSG00000114618	4.77143	-0.996964	0.415873	-2.39728	0.0165172	0.0425926	Gm41183
ENSMUSG00000010651	18.3438	-0.953346	0.27911	-3.41567	0.00063625	0.00235893	Acaa1b			ENSMUSG00000025519	5.8912	-0.996114	0.385389	-2.5847	0.00974641	0.0267006	Tktl2
ENSMUSG00000022490	1584.7	-0.953345	0.0504408	-18.9003	1.13e-79	1.53e-77	Ppp1r1a			ENSMUSG00000042680	1502.06	-0.995557	0.0668188	-14.8994	3.32759e-50	1.84783e-48	Garem1
ENSMUSG00000109130	9.40232	-0.952716	0.352217	-2.70491	0.00683225	0.0202832	Gm45187			ENSMUSG00000012123	42.2351	-0.995073	0.170482	-5.8368	5.32117e-09	3.73293e-08	Crybg2
ENSMUSG00000085071	84.1445	-0.952684	0.114123	-8.34788	6.95e-17	9.89e-16	Gm14066			ENSMUSG00000020080	25.5012	-0.993555	0.307277	-3.23342	0.00122317	0.00410989	Hkdc1
ENSMUSG00000057899	31.5654	-0.952659	0.189038	-5.0395	4.67e-07	2.75e-06	Adgrf2			ENSMUSG00000040164	191.287	-0.992688	0.0772278	-12.854	8.16574e-38	2.86562e-36	Kcns1
ENSMUSG00000031549	26.013	-0.952613	0.184687	-5.15797	2.5e-07	1.52e-06	Ido2			ENSMUSG00000079481	3766.93	-0.991938	0.0606976	-16.3423	4.93512e-60	3.68697e-58	Nhsl2
ENSMUSG00000036131	40.4841	-0.952242	0.266304	-3.57577	0.0003492	0.00135971	Frmd7			ENSMUSG00000022947	820.83	-0.991915	0.0774001	-12.8154	1.34395e-37	4.68797e-36	Cbr3
ENSMUSG00000003949	3601.53	-0.951136	0.0558982	-17.0155	6.3e-65	5.97e-63	Hlf			ENSMUSG00000072572	49.1014	-0.991498	0.219923	-4.50839	6.53201e-06	3.1817e-05	Slc39a2
ENSMUSG00000118074	40.5406	-0.950806	0.175606	-5.41442	6.15e-08	4.01e-07	Gm31907			ENSMUSG00000086697	10.9449	-0.990432	0.301757	-3.28221	0.00102997	0.00351698	4933427G23Rik
ENSMUSG00000047257	7.67582	-0.950399	0.338787	-2.8053	0.00502698	0.0153519	Prss45			ENSMUSG00000033287	4822.51	-0.990388	0.0420298	-23.5639	9.03431e-123	2.87778e-120	Kctd17
ENSMUSG00000029452	65.8444	-0.9492	0.138263	-6.86518	6.64e-12	6.45e-11	Tmem116			ENSMUSG00000038976	17959.5	-0.989847	0.0433552	-22.8311	2.25311e-115	6.10382e-113	Ppp1r9b
ENSMUSG00000087141	6537.35	-0.948489	0.0503516	-18.8373	3.73e-79	4.98e-77	Plcxd2			ENSMUSG00000065876	17.522	-0.989426	0.271651	-3.64227	0.000270243	0.0010252	Gm25682
ENSMUSG00000087102	6.75039	-0.948276	0.379813	-2.49669	0.0125357	0.0347256	Gm13661			ENSMUSG00000033453	367.154	-0.989339	0.362724	-2.72753	0.00638109	0.0182793	Adamts15
ENSMUSG00000068735	1151.88	-0.947712	0.0529343	-17.9035	1.11e-71	1.24e-69	Trp53i11			ENSMUSG00000060735	41.6029	-0.988916	0.421362	-2.34695	0.0189279	0.0479475	Rxfp3
ENSMUSG00000030711	172.666	-0.947034	0.21694	-4.36542	1.27e-05	6.22e-05	Sult1a1			ENSMUSG00000104904	6.56671	-0.988794	0.39359	-2.51224	0.0119966	0.0320799	9330198I05Rik
ENSMUSG00000025094	14.0667	-0.946655	0.255718	-3.70195	0.00021395	0.0008636	Slc18a2			ENSMUSG00000025867	40204.7	-0.988047	0.0372697	-26.5107	7.29664e-155	4.59799e-152	Cplx2
ENSMUSG00000032776	121.616	-0.944658	0.100963	-9.35643	8.25e-21	1.5e-19	Mctp2			ENSMUSG00000106729	8.95035	-0.985545	0.366178	-2.69143	0.00711454	0.0201455	Gm43165
ENSMUSG00000027071	27.6715	-0.944455	0.20288	-4.65524	3.24e-06	1.72e-05	P2rx3			ENSMUSG00000058743	41.5147	-0.985509	0.142617	-6.91017	4.84079e-12	4.51335e-11	Kcnj14
ENSMUSG00000090203	8.28534	-0.943416	0.361589	-2.60908	0.00907849	0.0260652	AU015336			ENSMUSG00000086825	33.4604	-0.984409	0.252157	-3.90396	9.46327e-05	0.000387282	Gm15675
ENSMUSG00000022375	235.691	-0.943354	0.0949391	-9.93641	2.89e-23	6.1e-22	Lrrc6			ENSMUSG00000035314	980.921	-0.984223	0.0682219	-14.4268	3.51007e-47	1.73038e-45	Gdpd5
ENSMUSG00000027776	55.114	-0.943183	0.139806	-6.74636	1.52e-11	1.42e-10	Il12a			ENSMUSG00000057246	73.9412	-0.984198	0.156865	-6.27418	3.5148e-10	2.76557e-09	BC051142
ENSMUSG00000038530	13293.5	-0.943117	0.0482205	-19.5584	3.5e-85	5.41e-83	Rgs4			ENSMUSG00000086401	54.8994	-0.983997	0.123181	-7.98825	1.36865e-15	1.6947e-14	Gm15559
ENSMUSG00000038264	3289.15	-0.94305	0.0414493	-22.7519	1.38e-114	3.7e-112	Sema7a			ENSMUSG00000021870	7393.07	-0.982902	0.0504582	-19.4795	1.63839e-84	2.22967e-82	Slmap
ENSMUSG00000108067	60.0199	-0.942089	0.249615	-3.77416	0.00016054	0.00066362	Gm43953			ENSMUSG00000029544	973.81	-0.982885	0.0661636	-14.8554	6.42201e-50	3.52566e-48	Cabp1
ENSMUSG00000097433	10.3528	-0.941662	0.288433	-3.26475	0.00109559	0.00387368	Gm26781			ENSMUSG00000073424	250.239	-0.982761	0.0954933	-10.2914	7.70403e-25	1.60659e-23	Cyp4f15
ENSMUSG00000090063	955.834	-0.94136	0.0744179	-12.6496	1.12e-36	4.4e-35	Dlx6os1			ENSMUSG00000032936	20305.8	-0.982507	0.0390241	-25.1769	7.1681e-140	3.40626e-137	Camkv
ENSMUSG00000102808	15.5986	-0.940321	0.359822	-2.61329	0.00896742	0.0257897	5430420F09Rik			ENSMUSG00000108522	47.5726	-0.981309	0.186828	-5.25247	1.50075e-07	8.99181e-07	Gm44664
ENSMUSG00000075012	1126.13	-0.939411	0.0584899	-16.0611	4.78e-58	3.66e-56	Fjx1			ENSMUSG00000106994	21.3319	-0.981284	0.254017	-3.86306	0.000111975	0.00045301	Gm10829
ENSMUSG00000021185	198.834	-0.938289	0.0855505	-10.9677	5.47e-28	1.47e-26	Dglucy			ENSMUSG00000111620	9.30475	-0.981231	0.363323	-2.70071	0.00691917	0.0196652	Gm31848
ENSMUSG00000050271	513.485	-0.937389	0.0934338	-10.0327	1.1e-23	2.37e-22	Prag1			ENSMUSG00000027276	626.379	-0.981167	0.0602557	-16.2834	1.29498e-59	9.52732e-58	Jag1
ENSMUSG00000074505	15873.9	-0.936913	0.0294042	-31.8633	8.62e-223	1.32e-219	Fat3			ENSMUSG00000027134	2026.72	-0.980357	0.0451184	-21.7286	1.10221e-104	2.3321e-102	Lpcat4
ENSMUSG00000015316	9.85656	-0.936777	0.294317	-3.18289	0.00145815	0.00503193	Slamf1			ENSMUSG00000031803	8.5267	-0.979877	0.327784	-2.9894	0.0027953	0.00871826	B3gnt3
ENSMUSG00000117286	601.947	-0.936692	0.108606	-8.62469	6.43e-18	9.84e-17	Gm1043			ENSMUSG00000032515	251.065	-0.97893	0.0960407	-10.1929	2.13391e-24	4.35604e-23	Csrnp1
ENSMUSG00000031972	205.743	-0.935997	0.0766867	-12.2055	2.91e-34	1.04e-32	Acta1			ENSMUSG00000045294	2010.08	-0.978438	0.056754	-17.24	1.33072e-66	1.24431e-64	Insig1
ENSMUSG00000097612	5.00696	-0.935634	0.39732	-2.35486	0.0185296	0.0488304	Gm26509			ENSMUSG00000095023	7.43973	-0.977447	0.376492	-2.59619	0.00942633	0.0259193	Gm24019
ENSMUSG00000039208	144.511	-0.935428	0.088689	-10.5473	5.23e-26	1.27e-24	Metrnl			ENSMUSG00000021200	98.1065	-0.977069	0.115216	-8.48031	2.24586e-17	3.12084e-16	Asb2
ENSMUSG00000032323	61.3779	-0.935181	0.129958	-7.196	6.2e-13	6.65e-12	Cyp11a1			ENSMUSG00000007682	2427.81	-0.976354	0.0800001	-12.2044	2.9439e-34	9.29573e-33	Dio2
ENSMUSG00000024736	5868.44	-0.934336	0.0453912	-20.5841	3.81e-94	7.15e-92	Tmem132a			ENSMUSG00000086779	13.34	-0.976157	0.295198	-3.30679	0.000943717	0.00324464	Gm13562
ENSMUSG00000024055	129.115	-0.933513	0.0965867	-9.66503	4.25e-22	8.3e-21	Cyp4f13			ENSMUSG00000040136	410.084	-0.974967	0.0614207	-15.8736	9.65432e-57	6.43333e-55	Abcc8
ENSMUSG00000084873	28.8646	-0.93209	0.169618	-5.49522	3.9e-08	2.6e-07	C030047K22Rik			ENSMUSG00000082329	10.5948	-0.974063	0.329203	-2.95885	0.0030879	0.00953541	Gm14287
ENSMUSG00000074776	96.9024	-0.931723	0.126998	-7.33653	2.19e-13	2.43e-12	Gm10754			ENSMUSG00000047161	14.2095	-0.973598	0.316406	-3.07705	0.00209059	0.00670581	Chst9
ENSMUSG00000028885	75.8039	-0.931124	0.112316	-8.29021	1.13e-16	1.59e-15	Smpdl3b			ENSMUSG00000060371	19938.8	-0.973156	0.0496302	-19.6082	1.3173e-85	1.85361e-83	Caln1
ENSMUSG00000090098	9.63318	-0.931004	0.313873	-2.96618	0.00301519	0.00971055	Alms1-ps2			ENSMUSG00000028656	10915.9	-0.972302	0.0345245	-28.1627	1.67631e-174	1.67556e-171	Cap1
ENSMUSG00000019734	28.6043	-0.930985	0.224749	-4.14233	3.44e-05	0.0001582	Tmc4			ENSMUSG00000050321	7311.7	-0.971932	0.0462586	-21.0108	5.21976e-98	9.63727e-96	Neto1
ENSMUSG00000086999	6.47468	-0.930255	0.38415	-2.4216	0.0154526	0.0417008	Bcas1os2			ENSMUSG00000075296	11.2995	-0.971392	0.359743	-2.70024	0.00692892	0.0196833	Aldh3b2
ENSMUSG00000097268	114.294	-0.929686	0.0792598	-11.7296	8.99e-32	2.92e-30	Gm26805			ENSMUSG00000019960	1533.08	-0.971134	0.153249	-6.33699	2.34304e-10	1.87255e-09	Dusp6
ENSMUSG00000048142	7571.99	-0.929539	0.0471081	-19.732	1.14e-86	1.84e-84	Nat8l			ENSMUSG00000029134	19.721	-0.970512	0.240517	-4.03511	5.45763e-05	0.000231897	Plb1
ENSMUSG00000050138	137.276	-0.929234	0.13917	-6.67696	2.44e-11	2.24e-10	Kcnk12			ENSMUSG00000101860	70.3692	-0.970215	0.146742	-6.61168	3.79973e-11	3.28981e-10	Mindy4b-ps
ENSMUSG00000031727	11.7789	-0.929084	0.285926	-3.24939	0.00115654	0.00407234	Pmfbp1			ENSMUSG00000027327	1695.62	-0.97008	0.0567088	-17.1063	1.33108e-65	1.21716e-63	1700037H04Rik
ENSMUSG00000098475	8.64595	-0.929081	0.372654	-2.49315	0.0126616	0.0350409	Mir6982			ENSMUSG00000094595	148.543	-0.969112	0.102551	-9.45001	3.38813e-21	5.92351e-20	Fsbp
ENSMUSG00000028730	34.0504	-0.927748	0.178279	-5.2039	1.95e-07	1.2e-06	Cfap57			ENSMUSG00000031604	2395.9	-0.968437	0.0560866	-17.2668	8.36235e-67	7.87011e-65	Msmo1
ENSMUSG00000040136	763.634	-0.927731	0.0571824	-16.2241	3.41e-59	2.73e-57	Abcc8			ENSMUSG00000006356	2294.89	-0.968437	0.043884	-22.0681	6.39947e-108	1.438e-105	Crip2
ENSMUSG00000070003	1093.65	-0.927172	0.0596427	-15.5454	1.71e-54	1.17e-52	Ssbp4			ENSMUSG00000108317	39.9255	-0.967816	0.208417	-4.64365	3.42303e-06	1.73893e-05	Gm44663
ENSMUSG00000053368	44.5744	-0.927015	0.126766	-7.31278	2.62e-13	2.89e-12	Rxfp2			ENSMUSG00000098760	69.1206	-0.967687	0.167469	-5.77832	7.54518e-09	5.21239e-08	Gm2164
ENSMUSG00000044165	12.2639	-0.926779	0.317433	-2.9196	0.00350479	0.0111228	Bcl2l15			ENSMUSG00000048251	10539.3	-0.967367	0.057241	-16.8999	4.50698e-64	3.8652e-62	Bcl11b
ENSMUSG00000103803	8.37397	-0.926233	0.342137	-2.7072	0.00678533	0.0201604	Gm37064			ENSMUSG00000047205	660.231	-0.967217	0.0683431	-14.1524	1.80579e-45	8.40199e-44	Dusp18
ENSMUSG00000089798	30.1553	-0.925482	0.184019	-5.02928	4.92e-07	2.89e-06	1700028K03Rik			ENSMUSG00000103742	7.96638	-0.967075	0.380127	-2.54409	0.0109564	0.0295848	Gm38240
ENSMUSG00000022441	314.462	-0.9252	0.0605802	-15.2723	1.17e-52	7.57e-51	Efcab6			ENSMUSG00000040287	24.9112	-0.966378	0.185271	-5.21602	1.82812e-07	1.0839e-06	Stac3
ENSMUSG00000029392	1294.39	-0.925142	0.0546561	-16.9266	2.86e-64	2.64e-62	Rilpl1			ENSMUSG00000109366	30.2356	-0.966239	0.177665	-5.43856	5.37137e-08	3.37744e-07	Gm44698
ENSMUSG00000004864	9.49167	-0.922959	0.303271	-3.04334	0.00233965	0.00773593	Mapk13			ENSMUSG00000035594	33.6199	-0.965702	0.287006	-3.36474	0.000766149	0.002677	Chrna5
ENSMUSG00000029798	461.254	-0.922158	0.0728037	-12.6664	9.08e-37	3.58e-35	Herc6			ENSMUSG00000097268	131.044	-0.96514	0.0876083	-11.0165	3.18057e-28	7.79335e-27	Gm26805
ENSMUSG00000040495	566.573	-0.922048	0.0821193	-11.2281	2.97e-29	8.61e-28	Chrm4			ENSMUSG00000111922	4.44903	-0.964013	0.408886	-2.35766	0.0183907	0.0467542	Gm47760
ENSMUSG00000030605	3407.74	-0.921601	0.0601247	-15.3281	4.96e-53	3.27e-51	Mfge8			ENSMUSG00000046223	29.4556	-0.962564	0.180797	-5.32401	1.01504e-07	6.19319e-07	Plaur
ENSMUSG00000040935	10.5693	-0.921095	0.29696	-3.10175	0.00192378	0.00647935	Padi6			ENSMUSG00000036907	36.2978	-0.962339	0.196829	-4.88921	1.01241e-06	5.52669e-06	C1ql2
ENSMUSG00000050821	7123.16	-0.920451	0.0501843	-18.3414	3.87e-75	4.7e-73	Fam131a			ENSMUSG00000112323	8.60922	-0.962214	0.376059	-2.55868	0.0105071	0.0285285	Gm32828
ENSMUSG00000019787	28.8349	-0.920019	0.179636	-5.12158	3.03e-07	1.83e-06	Trdn			ENSMUSG00000113666	8.77134	-0.962115	0.336081	-2.86275	0.00419983	0.0125661	Gm35725
ENSMUSG00000007944	1766.59	-0.918759	0.0716956	-12.8147	1.36e-37	5.53e-36	Ttc9b			ENSMUSG00000059203	338.478	-0.961716	0.0577285	-16.6593	2.59093e-62	2.10374e-60	Il1rapl2
ENSMUSG00000034919	28.1389	-0.918508	0.1761	-5.21583	1.83e-07	1.13e-06	Ttc22			ENSMUSG00000079645	56.6008	-0.960738	0.163804	-5.86518	4.48648e-09	3.16885e-08	Gm17193
ENSMUSG00000059003	15569.6	-0.917427	0.0433635	-21.1566	2.4e-99	4.94e-97	Grin2a			ENSMUSG00000027346	4478.62	-0.960442	0.052546	-18.2781	1.23593e-74	1.39945e-72	Gpcpd1
ENSMUSG00000117694	19.4701	-0.917274	0.223544	-4.10333	4.07e-05	0.00018516	Snhg4			ENSMUSG00000023150	15769.5	-0.960349	0.0503923	-19.0575	5.69765e-81	7.08832e-79	Ivns1abp
ENSMUSG00000044707	57.6101	-0.916324	0.146106	-6.27162	3.57e-10	2.94e-09	Ccnjl			ENSMUSG00000082675	5.70104	-0.960152	0.390851	-2.45657	0.0140272	0.0368903	Gm6382
ENSMUSG00000086291	95.8205	-0.916282	0.159546	-5.74306	9.3e-09	6.63e-08	Gm15513			ENSMUSG00000032625	7794.94	-0.95985	0.0723438	-13.2679	3.55467e-40	1.37753e-38	Thsd7a
ENSMUSG00000117900	11.5657	-0.916227	0.274138	-3.34221	0.00083115	0.00301046	Gm50323			ENSMUSG00000094050	12.226	-0.958976	0.242494	-3.95464	7.66505e-05	0.000318639	Gm23472
ENSMUSG00000089809	2222.96	-0.915716	0.0467473	-19.5886	1.93e-85	3e-83	Rasgef1b			ENSMUSG00000037548	24.9747	-0.958654	0.299039	-3.20578	0.00134698	0.0044838	H2-DMb2
ENSMUSG00000038738	2910.65	-0.914955	0.150968	-6.06059	1.36e-09	1.06e-08	Shank1			ENSMUSG00000105686	122.98	-0.958025	0.1512	-6.33615	2.35581e-10	1.88121e-09	Gm35394
ENSMUSG00000037593	304.385	-0.913881	0.0949181	-9.6281	6.08e-22	1.18e-20	Rskr			ENSMUSG00000040606	935.303	-0.957936	0.0758919	-12.6224	1.58964e-36	5.32703e-35	Kazn
ENSMUSG00000061414	85.6665	-0.913554	0.122499	-7.45764	8.81e-14	1e-12	Cracr2a			ENSMUSG00000041592	540.494	-0.957865	0.17431	-5.49517	3.9033e-08	2.48834e-07	Sdk2
ENSMUSG00000109873	31.2992	-0.9134	0.319304	-2.8606	0.00422842	0.0131762	Gm45407			ENSMUSG00000032303	19.3473	-0.957663	0.254166	-3.76787	0.000164649	0.000648064	Chrna3
ENSMUSG00000053861	19.3424	-0.913354	0.244288	-3.73884	0.00018487	0.00075574	Gm9925			ENSMUSG00000047940	16.0902	-0.957364	0.267135	-3.58383	0.000338595	0.00126464	Stpg2
ENSMUSG00000026226	9.20455	-0.913327	0.271857	-3.35959	0.00078058	0.00283897	Spata3			ENSMUSG00000111462	33.2313	-0.956492	0.230793	-4.14437	3.40747e-05	0.000149564	Gm49317
ENSMUSG00000029151	1803.31	-0.912628	0.0533323	-17.1121	1.21e-65	1.18e-63	Slc30a3			ENSMUSG00000031833	2143.57	-0.956455	0.059197	-16.1571	1.01142e-58	7.20341e-57	Mast3
ENSMUSG00000010825	20.1148	-0.912429	0.192215	-4.74693	2.07e-06	1.13e-05	Grid2ip			ENSMUSG00000045875	418.505	-0.956416	0.0759873	-12.5865	2.50463e-36	8.34503e-35	Adra1a
ENSMUSG00000116250	13.171	-0.91215	0.243067	-3.75267	0.00017496	0.0007179	Gm34939			ENSMUSG00000093862	19.6802	-0.955847	0.218852	-4.36756	1.25643e-05	5.85722e-05	Gm5117
ENSMUSG00000046318	124.516	-0.911968	0.129636	-7.03483	2e-12	2.04e-11	Ccbe1			ENSMUSG00000023439	5.66652	-0.95504	0.399832	-2.3886	0.0169125	0.0434535	Gnb3
ENSMUSG00000045404	181.303	-0.911615	0.0992926	-9.1811	4.27e-20	7.49e-19	Kcnk13			ENSMUSG00000114305	9.72989	-0.954963	0.353885	-2.69852	0.00696494	0.0197663	Gm48437
ENSMUSG00000037703	4776.06	-0.910274	0.036991	-24.608	1.04e-133	4.43e-131	Lzts3			ENSMUSG00000114774	45.9142	-0.954643	0.148574	-6.42537	1.3155e-10	1.07295e-09	Gm35281
ENSMUSG00000020734	732.095	-0.909494	0.061031	-14.9022	3.19e-50	1.95e-48	Grin2c			ENSMUSG00000098129	14.1722	-0.954123	0.269934	-3.53465	0.000408313	0.00150334	Gm27040
ENSMUSG00000022537	2018.23	-0.908571	0.0294297	-30.8725	2.79e-209	3.38e-206	Tmem44			ENSMUSG00000057897	28791.7	-0.953895	0.0366438	-26.0315	2.17836e-149	1.16934e-146	Camk2b
ENSMUSG00000115469	5.35966	-0.908436	0.385859	-2.35432	0.0185564	0.0488758	Gm49227			ENSMUSG00000013766	10.9217	-0.953033	0.32223	-2.95761	0.00310029	0.00956375	Ly6g6e
ENSMUSG00000021974	627.431	-0.908324	0.0469109	-19.3627	1.59e-83	2.36e-81	Fgf9			ENSMUSG00000087200	21.0304	-0.952525	0.19808	-4.80879	1.51846e-06	8.14651e-06	Lrp8os3
ENSMUSG00000027716	503.761	-0.908071	0.0614778	-14.7707	2.26e-49	1.34e-47	Trpc3			ENSMUSG00000020734	896.089	-0.952037	0.0512327	-18.5826	4.44421e-77	5.25813e-75	Grin2c
ENSMUSG00000010080	21.1215	-0.907809	0.235946	-3.84752	0.00011932	0.00050322	Epn3			ENSMUSG00000063659	5035.7	-0.951948	0.0699785	-13.6034	3.82028e-42	1.60027e-40	Zbtb18
ENSMUSG00000026090	5301.63	-0.907549	0.0372377	-24.3718	3.41e-131	1.38e-128	2010300C02Rik			ENSMUSG00000001053	305.154	-0.951079	0.0759991	-12.5143	6.2319e-36	2.05745e-34	N4bp3
ENSMUSG00000102650	54.6416	-0.907458	0.205471	-4.41648	1e-05	4.99e-05	Gm19863			ENSMUSG00000028033	5319.58	-0.95098	0.0465167	-20.4439	6.81412e-93	1.12869e-90	Kcnq5
ENSMUSG00000035279	12.1417	-0.906937	0.265434	-3.4168	0.00063361	0.00234943	Ssc5d			ENSMUSG00000090098	10.1851	-0.950829	0.312252	-3.04507	0.00232627	0.00738169	Alms1-ps2
ENSMUSG00000050022	400.204	-0.906838	0.0676797	-13.399	6.13e-41	2.76e-39	Amz1			ENSMUSG00000095892	12.3882	-0.950601	0.293189	-3.24229	0.00118575	0.00399388	Rnu5g
ENSMUSG00000042453	5669.8	-0.906553	0.040545	-22.3592	9.84e-111	2.51e-108	Reln			ENSMUSG00000047842	8484.23	-0.95036	0.0530628	-17.9101	9.83608e-72	1.04058e-69	Diras2
ENSMUSG00000053214	444.797	-0.906192	0.0488997	-18.5317	1.15e-76	1.44e-74	Gm9899			ENSMUSG00000087058	5.22634	-0.950138	0.388509	-2.4456	0.0144611	0.0379044	Gm12301
ENSMUSG00000048978	6463.53	-0.905806	0.0454709	-19.9206	2.7e-88	4.53e-86	Nrsn1			ENSMUSG00000024553	88.0034	-0.949939	0.140148	-6.77812	1.21748e-11	1.09532e-10	Galr1
ENSMUSG00000064125	310.686	-0.905751	0.105783	-8.56236	1.11e-17	1.66e-16	Prr36			ENSMUSG00000026819	2542.77	-0.949493	0.0736784	-12.887	5.32787e-38	1.9043e-36	Slc25a25
ENSMUSG00000021508	1315.34	-0.905523	0.0546444	-16.5712	1.13e-61	9.71e-60	Cxcl14			ENSMUSG00000037003	270.278	-0.949488	0.109569	-8.6657	4.48763e-18	6.45252e-17	Tns2
ENSMUSG00000066189	1332.94	-0.904006	0.0470778	-19.2024	3.54e-82	5.06e-80	Cacng3			ENSMUSG00000029135	703.731	-0.949374	0.160336	-5.92115	3.19689e-09	2.29093e-08	Fosl2
ENSMUSG00000091007	18.245	-0.903945	0.200624	-4.50567	6.62e-06	3.38e-05	D630036H23Rik			ENSMUSG00000110308	525.75	-0.948664	0.119824	-7.91718	2.42959e-15	2.93078e-14	Gm45516
ENSMUSG00000036882	1069.19	-0.903055	0.073986	-12.2058	2.9e-34	1.04e-32	Arhgap33			ENSMUSG00000029070	308.285	-0.948123	0.240669	-3.93953	8.16411e-05	0.000337843	Mxra8
ENSMUSG00000020000	267.954	-0.902918	0.0695714	-12.9783	1.62e-38	6.84e-37	Moxd1			ENSMUSG00000038296	1281.98	-0.947807	0.0453666	-20.8922	6.30683e-97	1.12157e-94	Galnt18
ENSMUSG00000110915	9.94091	-0.902364	0.29347	-3.0748	0.00210642	0.00702147	Gm36198			ENSMUSG00000025481	12.1577	-0.946253	0.254423	-3.71921	0.000199847	0.000775704	Urah
ENSMUSG00000060166	598.234	-0.902135	0.0578522	-15.5938	8.02e-55	5.57e-53	Zdhhc8			ENSMUSG00000053368	36.582	-0.946226	0.196506	-4.81524	1.47021e-06	7.89934e-06	Rxfp2
ENSMUSG00000020218	26.2335	-0.901876	0.184648	-4.8843	1.04e-06	5.87e-06	Wif1			ENSMUSG00000009551	17.854	-0.945969	0.228461	-4.14061	3.46385e-05	0.000151786	6330409D20Rik
ENSMUSG00000031364	32.1422	-0.901616	0.168317	-5.35665	8.48e-08	5.45e-07	Grpr			ENSMUSG00000048483	581.186	-0.945826	0.131395	-7.19837	6.09386e-13	6.12917e-12	Zdhhc22
ENSMUSG00000111110	18.3356	-0.901054	0.251672	-3.58027	0.00034324	0.00133881	Gm36855			ENSMUSG00000022070	92.624	-0.943121	0.113308	-8.32353	8.53843e-17	1.14744e-15	Bora
ENSMUSG00000080816	13.0682	-0.900444	0.244833	-3.67779	0.00023526	0.00094453	Gm12447			ENSMUSG00000030510	12.9756	-0.943093	0.266121	-3.54385	0.000394328	0.0014561	Cers3
ENSMUSG00000086716	12.496	-0.899951	0.286704	-3.13896	0.00169548	0.00577552	Gm11629			ENSMUSG00000030747	3444.67	-0.943001	0.063625	-14.8212	1.06805e-49	5.80852e-48	Dgat2
ENSMUSG00000028971	91.391	-0.899672	0.185211	-4.85756	1.19e-06	6.68e-06	Cort			ENSMUSG00000020121	1659.66	-0.942961	0.0678027	-13.9074	5.71052e-44	2.53105e-42	Srgap1
ENSMUSG00000104339	54.149	-0.898937	0.277023	-3.24499	0.00117456	0.00413177	C130089K02Rik			ENSMUSG00000040536	6956.17	-0.942932	0.0519823	-18.1395	1.5545e-73	1.70038e-71	Necab1
ENSMUSG00000022197	1819.98	-0.898676	0.0806382	-11.1445	7.61e-29	2.16e-27	Pdzd2			ENSMUSG00000037995	206.913	-0.942467	0.125004	-7.53948	4.71859e-14	5.17901e-13	Igsf9
ENSMUSG00000030236	6.79305	-0.898037	0.362155	-2.4797	0.0131491	0.0362246	Slco1b2			ENSMUSG00000015843	2801.47	-0.942404	0.0794362	-11.8637	1.82799e-32	5.31473e-31	Rxrg
ENSMUSG00000110218	9.15109	-0.897536	0.336886	-2.66422	0.0077168	0.0225954	Gm20219			ENSMUSG00000045349	3935.32	-0.942208	0.0543686	-17.33	2.79331e-67	2.67685e-65	Sh2d5
ENSMUSG00000026077	860.313	-0.897409	0.0573122	-15.6583	2.92e-55	2.06e-53	Npas2			ENSMUSG00000117592	10.5541	-0.942026	0.382878	-2.46038	0.013879	0.0365371	Gm46603
ENSMUSG00000045509	75.3493	-0.896999	0.142916	-6.27642	3.46e-10	2.85e-09	Gpr150			ENSMUSG00000013974	11.707	-0.94192	0.289413	-3.25459	0.00113558	0.00384499	Mcemp1
ENSMUSG00000102600	151.111	-0.896102	0.342781	-2.61421	0.0089434	0.0257308	Gm37266			ENSMUSG00000056708	1497.98	-0.941539	0.0649847	-14.4886	1.43004e-47	7.17174e-46	Ier5
ENSMUSG00000097915	276.057	-0.895586	0.0617294	-14.5083	1.07e-47	6.1e-46	A330009N23Rik			ENSMUSG00000106746	228.859	-0.941102	0.0899588	-10.4615	1.29815e-25	2.80608e-24	2900064F13Rik
ENSMUSG00000085566	620.411	-0.895262	0.0628615	-14.2418	5.04e-46	2.74e-44	A730017L22Rik			ENSMUSG00000001672	29.6755	-0.940693	0.187601	-5.01432	5.32205e-07	3.00136e-06	Marveld3
ENSMUSG00000117222	7.03538	-0.89464	0.374125	-2.39129	0.0167895	0.0447873	Gm49906			ENSMUSG00000020027	527.772	-0.939528	0.0704674	-13.3328	1.49197e-40	5.89204e-39	Socs2
ENSMUSG00000033032	618.319	-0.893741	0.0712511	-12.5435	4.31e-36	1.64e-34	Afap1l1			ENSMUSG00000030134	10824.6	-0.938285	0.0416365	-22.5352	1.87753e-112	4.65163e-110	Rasgef1a
ENSMUSG00000074737	44.6355	-0.893488	0.159271	-5.60985	2.03e-08	1.4e-07	C530025M09Rik			ENSMUSG00000059864	189.627	-0.938174	0.130387	-7.19532	6.23144e-13	6.26103e-12	Olfr1393
ENSMUSG00000026831	30.4594	-0.893021	0.17221	-5.18564	2.15e-07	1.32e-06	1700007K13Rik			ENSMUSG00000059237	51.1892	-0.937798	0.167525	-5.59796	2.1689e-08	1.42369e-07	Ppp1r2-ps4
ENSMUSG00000074934	43.0517	-0.892614	0.146975	-6.07326	1.25e-09	9.81e-09	Grem1			ENSMUSG00000002633	75.2454	-0.936558	0.138398	-6.76715	1.31348e-11	1.17985e-10	Shh
ENSMUSG00000117004	22.8949	-0.892197	0.205841	-4.3344	1.46e-05	7.11e-05	Gm38593			ENSMUSG00000026765	188.503	-0.935069	0.17778	-5.25971	1.44283e-07	8.65546e-07	Lypd6b
ENSMUSG00000072572	37.9832	-0.89177	0.214259	-4.16212	3.15e-05	0.00014594	Slc39a2			ENSMUSG00000097643	10.4504	-0.934825	0.275289	-3.39579	0.000684298	0.00241428	A130051J06Rik
ENSMUSG00000072919	30.7971	-0.891768	0.17493	-5.09786	3.44e-07	2.06e-06	Noxred1			ENSMUSG00000031530	112.927	-0.93414	0.145847	-6.40494	1.50426e-10	1.21935e-09	Dusp4
ENSMUSG00000026833	17255.1	-0.891316	0.0263222	-33.8617	2.44e-251	5.07e-248	Olfm1			ENSMUSG00000042353	95.479	-0.932991	0.203881	-4.57615	4.73618e-06	2.35687e-05	Frem3
ENSMUSG00000024027	69.9103	-0.890238	0.155093	-5.74005	9.47e-09	6.73e-08	Glp1r			ENSMUSG00000109088	145.993	-0.931934	0.131955	-7.06253	1.63494e-12	1.58237e-11	Gm44593
ENSMUSG00000052889	19089.4	-0.890024	0.0244961	-36.3333	4.83e-289	1.75e-285	Prkcb			ENSMUSG00000026639	177.901	-0.931834	0.260648	-3.57506	0.000350147	0.00130392	Lamb3
ENSMUSG00000025727	11.4132	-0.889836	0.294714	-3.01932	0.00253344	0.00831521	A930017K11Rik			ENSMUSG00000111793	10.6649	-0.931714	0.278055	-3.35082	0.00080573	0.00280212	Gm47950
ENSMUSG00000086075	109.508	-0.888181	0.0841263	-10.5577	4.68e-26	1.14e-24	Gm15728			ENSMUSG00000058816	5.40419	-0.931532	0.382176	-2.43744	0.0147915	0.0386898	Ppp1r2-ps3
ENSMUSG00000107369	8.42209	-0.887728	0.325817	-2.72462	0.00643757	0.0192155	Gstm2-ps1			ENSMUSG00000073067	22.6542	-0.931506	0.229582	-4.0574	4.96217e-05	0.000212214	9130019P16Rik
ENSMUSG00000018822	22.8219	-0.887285	0.235293	-3.77097	0.00016261	0.00067131	Sfrp5			ENSMUSG00000079330	20.1817	-0.930837	0.232508	-4.00346	6.24219e-05	0.000262959	Lemd1
ENSMUSG00000028573	441.295	-0.886827	0.0639203	-13.8739	9.11e-44	4.58e-42	Fggy			ENSMUSG00000038665	9153.29	-0.92989	0.0593046	-15.6799	2.07541e-55	1.34285e-53	Dgki
ENSMUSG00000017390	16412	-0.885809	0.0807241	-10.9733	5.14e-28	1.38e-26	Aldoc			ENSMUSG00000116589	17.603	-0.929564	0.252275	-3.68472	0.000228951	0.000878789	Gm31323
ENSMUSG00000041670	4263.96	-0.88536	0.042012	-21.074	1.38e-98	2.75e-96	Rims1			ENSMUSG00000035954	7681.89	-0.928841	0.0619202	-15.0006	7.27459e-51	4.12658e-49	Dock4
ENSMUSG00000116946	11.0945	-0.885338	0.305148	-2.90134	0.00371572	0.0117256	Gm41442			ENSMUSG00000041762	7444.49	-0.928816	0.0718288	-12.931	3.01004e-38	1.08793e-36	Gpr155
ENSMUSG00000073650	25.7276	-0.885197	0.211379	-4.18772	2.82e-05	0.00013138	Catip			ENSMUSG00000086770	21.3131	-0.928026	0.196012	-4.73453	2.19559e-06	1.15109e-05	Gm15351
ENSMUSG00000028957	1315.54	-0.884437	0.0546068	-16.1965	5.34e-59	4.25e-57	Per3			ENSMUSG00000029075	24.3698	-0.927684	0.189959	-4.88359	1.0417e-06	5.68124e-06	Tnfrsf4
ENSMUSG00000031790	295.495	-0.883615	0.0834827	-10.5844	3.52e-26	8.67e-25	Mmp15			ENSMUSG00000072919	41.015	-0.927077	0.157266	-5.89494	3.74809e-09	2.6655e-08	Noxred1
ENSMUSG00000024042	358.775	-0.881546	0.109172	-8.07486	6.76e-16	9.04e-15	Sik1			ENSMUSG00000039488	1607.22	-0.927	0.0632662	-14.6524	1.30121e-48	6.80832e-47	Cntn5
ENSMUSG00000035686	264.413	-0.881	0.11544	-7.63169	2.32e-14	2.77e-13	Thrsp			ENSMUSG00000028463	31.6493	-0.926354	0.274674	-3.37256	0.000744723	0.00260905	Car9
ENSMUSG00000086236	17.4119	-0.879894	0.240952	-3.65174	0.00026047	0.0010394	5830418P13Rik			ENSMUSG00000020461	9.66967	-0.925658	0.309368	-2.9921	0.0027707	0.00865073	Clhc1
ENSMUSG00000055003	1203.95	-0.87905	0.0497515	-17.6688	7.29e-70	7.94e-68	Lrtm2			ENSMUSG00000032827	37521.8	-0.924185	0.0524263	-17.6283	1.49475e-69	1.49925e-67	Ppp1r9a
ENSMUSG00000013846	494.084	-0.878987	0.0820519	-10.7126	8.89e-27	2.26e-25	St3gal1			ENSMUSG00000024544	1577.47	-0.923545	0.0536507	-17.2141	2.08334e-66	1.9418e-64	Ldlrad4
ENSMUSG00000040838	173.476	-0.878077	0.114809	-7.64815	2.04e-14	2.45e-13	Gm11639			ENSMUSG00000075410	54.4155	-0.922921	0.274981	-3.35631	0.000789896	0.00275102	Prcd
ENSMUSG00000103358	222.339	-0.877422	0.346733	-2.53054	0.0113886	0.0319115	Gm37593			ENSMUSG00000025885	2408.28	-0.922915	0.0531221	-17.3735	1.31042e-67	1.26617e-65	Myo5b
ENSMUSG00000040016	207.548	-0.877005	0.0811241	-10.8107	3.06e-27	7.96e-26	Ptger3			ENSMUSG00000029123	31.1077	-0.92269	0.259271	-3.55879	0.000372566	0.0013812	Stk32b
ENSMUSG00000035735	1932.08	-0.876983	0.0531423	-16.5025	3.52e-61	2.95e-59	Dagla			ENSMUSG00000017692	1192.89	-0.921642	0.0503471	-18.3058	7.44529e-75	8.49672e-73	Rhbdl3
ENSMUSG00000083305	13.5729	-0.876959	0.344582	-2.54499	0.010928	0.0307378	Gm13315			ENSMUSG00000030584	1480.82	-0.921343	0.0416527	-22.1196	2.04647e-108	4.67095e-106	Dpf1
ENSMUSG00000027490	270.082	-0.876514	0.084885	-10.3259	5.38e-25	1.24e-23	E2f1			ENSMUSG00000084347	12.6746	-0.921199	0.253606	-3.63241	0.000280791	0.00106313	Akt2-ps
ENSMUSG00000031146	72.9525	-0.876413	0.130818	-6.69948	2.09e-11	1.93e-10	Plp2			ENSMUSG00000038560	61.1722	-0.921048	0.349208	-2.63754	0.00835105	0.0232806	Sp6
ENSMUSG00000037224	1401.03	-0.876324	0.0458886	-19.0968	2.68e-81	3.77e-79	Zfyve28			ENSMUSG00000031778	14139.1	-0.920779	0.028005	-32.8791	4.37131e-237	1.05593e-233	Cx3cl1
ENSMUSG00000107019	354.579	-0.876183	0.0685799	-12.7761	2.23e-37	8.95e-36	Gm43682			ENSMUSG00000082049	9.62111	-0.920752	0.360445	-2.55448	0.0106345	0.0288366	Gm12105
ENSMUSG00000075569	123.632	-0.875028	0.0970731	-9.01411	1.98e-19	3.35e-18	Rsph10b			ENSMUSG00000113495	7.69133	-0.920557	0.378081	-2.43482	0.0148993	0.0389298	Gm19792
ENSMUSG00000066797	15.3292	-0.875013	0.266773	-3.27999	0.0010381	0.00369107	Zfp648			ENSMUSG00000037126	8942.32	-0.920128	0.0474269	-19.401	7.57358e-84	1.00244e-81	Psd
ENSMUSG00000054892	7.78477	-0.874406	0.327999	-2.66588	0.00767872	0.0224952	Txk			ENSMUSG00000036545	215.902	-0.920103	0.117344	-7.84111	4.46586e-15	5.27729e-14	Adamts2
ENSMUSG00000037336	13.3821	-0.873371	0.318433	-2.74271	0.00609342	0.0182878	Mfsd2b			ENSMUSG00000021318	816.933	-0.919879	0.0592191	-15.5335	2.05862e-54	1.29163e-52	Gli3
ENSMUSG00000048616	131.987	-0.873188	0.0894485	-9.76191	1.64e-22	3.3e-21	Nog			ENSMUSG00000114649	6.47336	-0.919801	0.370542	-2.48231	0.0130532	0.0346116	3110006O06Rik
ENSMUSG00000049551	81.3604	-0.873169	0.0958549	-9.10927	8.29e-20	1.44e-18	Fzd9			ENSMUSG00000034023	124.627	-0.918788	0.130012	-7.06696	1.58365e-12	1.53427e-11	Fancd2
ENSMUSG00000021613	744.465	-0.871152	0.047518	-18.3331	4.51e-75	5.43e-73	Hapln1			ENSMUSG00000113191	7.45288	-0.918481	0.385855	-2.38038	0.0172947	0.0443098	Gm48343
ENSMUSG00000085007	1112.83	-0.870862	0.0519912	-16.7502	5.65e-63	5.05e-61	Gm11549			ENSMUSG00000022623	3158.72	-0.918306	0.0658812	-13.9388	3.68041e-44	1.6489e-42	Shank3
ENSMUSG00000028865	46.4863	-0.870691	0.15096	-5.76769	8.04e-09	5.77e-08	Cd164l2			ENSMUSG00000110020	67.4443	-0.918301	0.127186	-7.22012	5.19409e-13	5.2607e-12	Gm45441
ENSMUSG00000022705	26.8587	-0.87057	0.207608	-4.19333	2.75e-05	0.00012836	Drd3			ENSMUSG00000066279	10.8787	-0.918279	0.371651	-2.47081	0.0134807	0.0356149	Chrna10
ENSMUSG00000005089	86978.7	-0.870186	0.062957	-13.8219	1.88e-43	9.33e-42	Slc1a2			ENSMUSG00000109384	17.6664	-0.91766	0.300153	-3.05731	0.00223335	0.0071101	Gm17931
ENSMUSG00000086855	21.3525	-0.869555	0.220611	-3.94157	8.09e-05	0.00035046	Gm13844			ENSMUSG00000001156	1342.94	-0.917569	0.0558556	-16.4275	1.21536e-60	9.24662e-59	Mxd1
ENSMUSG00000107722	6.32188	-0.869465	0.368878	-2.35705	0.0184207	0.0485831	2900060B14Rik			ENSMUSG00000025372	11699.3	-0.917468	0.0461495	-19.8803	6.02338e-88	9.04661e-86	Baiap2
ENSMUSG00000021478	1152.39	-0.869376	0.0833822	-10.4264	1.88e-25	4.46e-24	Drd1			ENSMUSG00000035279	15.0241	-0.916718	0.272533	-3.3637	0.000769049	0.0026868	Ssc5d
ENSMUSG00000021125	43.1517	-0.869339	0.16341	-5.31998	1.04e-07	6.61e-07	Arg2			ENSMUSG00000038583	26.4117	-0.916297	0.208333	-4.39823	1.09139e-05	5.13655e-05	Pln
ENSMUSG00000074259	175.599	-0.869116	0.101713	-8.54477	1.29e-17	1.93e-16	Gramd2			ENSMUSG00000054453	913.206	-0.915517	0.0678548	-13.4923	1.73605e-41	7.05792e-40	Sytl5
ENSMUSG00000037568	77.9936	-0.868666	0.124942	-6.95253	3.59e-12	3.57e-11	Vash2			ENSMUSG00000107219	37.2747	-0.915207	0.175387	-5.21821	1.80661e-07	1.07224e-06	Gm42738
ENSMUSG00000037306	898.135	-0.868462	0.0472323	-18.387	1.67e-75	2.05e-73	Man1c1			ENSMUSG00000030688	1726.2	-0.912691	0.060519	-15.081	2.15819e-51	1.2388e-49	Stard10
ENSMUSG00000015134	35.2468	-0.867983	0.159865	-5.42947	5.65e-08	3.7e-07	Aldh1a3			ENSMUSG00000027456	19.3007	-0.912559	0.198253	-4.60299	4.16463e-06	2.08642e-05	Sdcbp2
ENSMUSG00000028328	1140.14	-0.867195	0.0471058	-18.4095	1.1e-75	1.36e-73	Tmod1			ENSMUSG00000041920	639.949	-0.912537	0.0969889	-9.40868	5.02392e-21	8.67869e-20	Slc16a6
ENSMUSG00000059742	10420.7	-0.86714	0.0454673	-19.0717	4.34e-81	6.03e-79	Kcnh7			ENSMUSG00000046487	9.78222	-0.912472	0.353785	-2.57917	0.00990367	0.02707	Mospd4
ENSMUSG00000027489	1334.61	-0.86663	0.065271	-13.2774	3.13e-40	1.37e-38	Necab3			ENSMUSG00000041852	17248.4	-0.912457	0.0334638	-27.267	1.04517e-163	8.41564e-161	Tcf20
ENSMUSG00000050556	9354.86	-0.866288	0.0518718	-16.7006	1.3e-62	1.15e-60	Kcnb1			ENSMUSG00000025795	779.395	-0.911812	0.0767598	-11.8788	1.52604e-32	4.4592e-31	Rassf3
ENSMUSG00000037843	731.946	-0.866271	0.0557637	-15.5347	2.02e-54	1.38e-52	Vstm2l			ENSMUSG00000110195	730.588	-0.911342	0.0755848	-12.0572	1.77689e-33	5.41406e-32	Pde2a
ENSMUSG00000003657	516.757	-0.86419	0.0838367	-10.308	6.48e-25	1.49e-23	Calb2			ENSMUSG00000088902	8.2266	-0.910943	0.331275	-2.74981	0.00596299	0.0172229	Gm25435
ENSMUSG00000115936	66.5925	-0.864182	0.13414	-6.44237	1.18e-10	1.01e-09	4833415N18Rik			ENSMUSG00000102844	122.419	-0.910522	0.148376	-6.1366	8.43089e-10	6.37751e-09	Gm38034
ENSMUSG00000094597	9.80394	-0.863878	0.299851	-2.88102	0.00396385	0.0124317	Gm4810			ENSMUSG00000043301	270.03	-0.910139	0.205552	-4.42778	9.52083e-06	4.51982e-05	Kcnj6
ENSMUSG00000079056	3129.33	-0.86387	0.0577083	-14.9696	1.16e-50	7.24e-49	Kcnip3			ENSMUSG00000032530	13.1989	-0.90996	0.289101	-3.14755	0.00164644	0.00538785	Lyzl4
ENSMUSG00000032523	254.453	-0.86372	0.0829743	-10.4095	2.24e-25	5.3e-24	Hhatl			ENSMUSG00000023571	450.393	-0.909859	0.0964433	-9.43413	3.94235e-21	6.86761e-20	C1qtnf12
ENSMUSG00000079499	284.061	-0.863388	0.102636	-8.41217	4.02e-17	5.81e-16	6530402F18Rik			ENSMUSG00000027375	12313.3	-0.909316	0.0674651	-13.4783	2.09819e-41	8.50632e-40	Mal
ENSMUSG00000116505	11.96	-0.862503	0.277	-3.11372	0.00184742	0.00624406	Gm10865			ENSMUSG00000090173	30.5027	-0.909192	0.250644	-3.62742	0.000286264	0.00108244	Fbxw10
ENSMUSG00000027849	743.131	-0.862409	0.0624371	-13.8124	2.14e-43	1.06e-41	Syt6			ENSMUSG00000043948	21.6955	-0.909099	0.198036	-4.59058	4.42009e-06	2.20867e-05	Olfr691
ENSMUSG00000023393	8.01171	-0.862152	0.295598	-2.91664	0.00353824	0.0112179	Slc17a9			ENSMUSG00000049537	7.13919	-0.909046	0.361554	-2.51428	0.0119277	0.0319133	Tecrl
ENSMUSG00000043301	1281.66	-0.862033	0.0693147	-12.4365	1.66e-35	6.17e-34	Kcnj6			ENSMUSG00000021255	29.6072	-0.908714	0.230776	-3.93765	8.22833e-05	0.000340395	Esrrb
ENSMUSG00000075266	121.413	-0.861701	0.102994	-8.3665	5.94e-17	8.47e-16	Cenpw			ENSMUSG00000019761	547.914	-0.90759	0.071608	-12.6744	8.19602e-37	2.77221e-35	Krt10
ENSMUSG00000062309	224.149	-0.861619	0.0735489	-11.7149	1.07e-31	3.45e-30	Rpp25			ENSMUSG00000041046	116.663	-0.90748	0.152456	-5.95242	2.64214e-09	1.9123e-08	Ramp3
ENSMUSG00000078307	5179.64	-0.860737	0.0534981	-16.0891	3.04e-58	2.36e-56	AI593442			ENSMUSG00000109744	1133.96	-0.907312	0.0909792	-9.97274	2.00621e-23	3.92667e-22	Gm45461
ENSMUSG00000074771	89.3721	-0.860715	0.108028	-7.96749	1.62e-15	2.1e-14	Ankef1			ENSMUSG00000017453	122.081	-0.907302	0.0972119	-9.33324	1.02679e-20	1.74056e-19	Pipox
ENSMUSG00000012123	35.4027	-0.86055	0.163179	-5.27364	1.34e-07	8.39e-07	Crybg2			ENSMUSG00000008658	12742.2	-0.906765	0.0655212	-13.8393	1.47729e-43	6.43941e-42	Rbfox1
ENSMUSG00000115928	20.1352	-0.860488	0.198516	-4.33459	1.46e-05	7.1e-05	Gm18930			ENSMUSG00000059898	28.8381	-0.904483	0.272786	-3.31573	0.000914051	0.00315198	Dsc3
ENSMUSG00000031557	582.443	-0.859835	0.0492135	-17.4715	2.36e-68	2.43e-66	Plekha2			ENSMUSG00000021750	6303.61	-0.904447	0.0862358	-10.4881	9.80158e-26	2.13142e-24	Fam107a
ENSMUSG00000073889	485.197	-0.859554	0.0534911	-16.0691	4.2e-58	3.23e-56	Il11ra1			ENSMUSG00000103761	51.9955	-0.904445	0.144049	-6.27875	3.41316e-10	2.68925e-09	Gm37859
ENSMUSG00000046275	16.7029	-0.858715	0.228739	-3.75412	0.00017395	0.00071416	Trarg1			ENSMUSG00000045534	862.98	-0.902312	0.058336	-15.4675	5.75081e-54	3.57723e-52	Kcna5
ENSMUSG00000025537	479.868	-0.858271	0.0630433	-13.614	3.31e-42	1.55e-40	Phkg1			ENSMUSG00000106383	113.261	-0.901856	0.0957746	-9.41644	4.66629e-21	8.08015e-20	E330034L11Rik
ENSMUSG00000040298	17.5544	-0.857712	0.233404	-3.67479	0.00023804	0.0009549	Btbd16			ENSMUSG00000025776	565.346	-0.901785	0.0829407	-10.8727	1.55604e-27	3.7032e-26	Crispld1
ENSMUSG00000046952	26.8246	-0.85754	0.171141	-5.01073	5.42e-07	3.17e-06	Gm5815			ENSMUSG00000066607	3731.99	-0.90176	0.0661394	-13.6342	2.50636e-42	1.05599e-40	Insyn1
ENSMUSG00000087362	5.99553	-0.857262	0.352996	-2.42853	0.0151602	0.041035	Gm13710			ENSMUSG00000050957	23.3108	-0.901413	0.199491	-4.51856	6.22616e-06	3.04244e-05	Insl6
ENSMUSG00000007617	10536	-0.856721	0.0773833	-11.0711	1.73e-28	4.79e-27	Homer1			ENSMUSG00000055866	1114.03	-0.90108	0.108247	-8.32429	8.48389e-17	1.14064e-15	Per2
ENSMUSG00000040164	407.569	-0.856576	0.0728885	-11.7519	6.91e-32	2.25e-30	Kcns1			ENSMUSG00000112015	87.7918	-0.900576	0.193252	-4.66012	3.16021e-06	1.61276e-05	Gm47592
ENSMUSG00000034324	310.845	-0.85573	0.0697696	-12.2651	1.39e-34	5.05e-33	Tmem132c			ENSMUSG00000030222	755.781	-0.900131	0.116135	-7.75076	9.13461e-15	1.05199e-13	Rerg
ENSMUSG00000035397	934.803	-0.855695	0.0434129	-19.7106	1.75e-86	2.76e-84	Klf16			ENSMUSG00000072568	804.203	-0.899635	0.112589	-7.99041	1.3449e-15	1.66815e-14	Lratd2
ENSMUSG00000038128	3978.26	-0.855619	0.0436611	-19.5968	1.65e-85	2.57e-83	Camk4			ENSMUSG00000035745	9.75151	-0.898909	0.297651	-3.02	0.00252771	0.00795167	Grin3b
ENSMUSG00000087470	17.6096	-0.854791	0.215406	-3.96827	7.24e-05	0.00031639	A630031M04Rik			ENSMUSG00000024292	142.584	-0.898576	0.185543	-4.84295	1.27927e-06	6.92476e-06	Cyp4f14
ENSMUSG00000105692	121.889	-0.854597	0.149761	-5.7064	1.15e-08	8.15e-08	Gm43737			ENSMUSG00000056073	8515.46	-0.89833	0.0507599	-17.6976	4.37306e-70	4.43224e-68	Grik2
ENSMUSG00000068744	162.892	-0.854094	0.0772078	-11.0623	1.91e-28	5.27e-27	Psrc1			ENSMUSG00000053617	2499.25	-0.898212	0.0620068	-14.4857	1.49197e-47	7.46937e-46	Sh3pxd2a
ENSMUSG00000039110	48.7806	-0.853057	0.184375	-4.62676	3.71e-06	1.96e-05	Mycbpap			ENSMUSG00000118364	9.9103	-0.898145	0.317783	-2.82628	0.0047092	0.013922	AC124502.1
ENSMUSG00000034394	7.90341	-0.852874	0.317821	-2.68351	0.0072854	0.0214641	Lif			ENSMUSG00000087148	13.8037	-0.897795	0.279745	-3.20933	0.00133043	0.00443429	1700030C14Rik
ENSMUSG00000107448	39.7615	-0.852842	0.254292	-3.35379	0.00079714	0.00289413	Gm43947			ENSMUSG00000093738	68.9528	-0.897546	0.159609	-5.62341	1.87229e-08	1.23796e-07	AI606473
ENSMUSG00000036151	17.6683	-0.851159	0.267701	-3.17951	0.00147523	0.00508424	Tm6sf2			ENSMUSG00000037336	19.8753	-0.8975	0.250743	-3.57936	0.000344442	0.00128482	Mfsd2b
ENSMUSG00000029195	6.21658	-0.850609	0.352228	-2.41494	0.0157379	0.0423685	Klb			ENSMUSG00000055003	2153.21	-0.897438	0.0612681	-14.6477	1.39301e-48	7.2755e-47	Lrtm2
ENSMUSG00000026837	339.554	-0.849641	0.0903653	-9.4023	5.34e-21	9.8e-20	Col5a1			ENSMUSG00000034310	626.484	-0.897024	0.123589	-7.25815	3.92428e-13	4.01954e-12	Tmem132d
ENSMUSG00000010797	145.65	-0.849555	0.0776684	-10.9382	7.57e-28	2.03e-26	Wnt2			ENSMUSG00000081683	28.2614	-0.896937	0.204059	-4.39549	1.10525e-05	5.19423e-05	Fzd10
ENSMUSG00000038020	2981.13	-0.848292	0.0419948	-20.1999	9.8e-91	1.72e-88	Rapgefl1			ENSMUSG00000111110	52.446	-0.896916	0.182631	-4.91109	9.05694e-07	4.97694e-06	Gm36855
ENSMUSG00000087063	6.33993	-0.84793	0.345641	-2.45321	0.0141589	0.0386474	Gm15857			ENSMUSG00000113536	119.675	-0.896649	0.0953011	-9.40858	5.02866e-21	8.68171e-20	Gm49327
ENSMUSG00000015484	129.247	-0.847574	0.0926449	-9.14863	5.77e-20	1.01e-18	Fam163a			ENSMUSG00000039103	1462.4	-0.896646	0.0965457	-9.28727	1.583e-20	2.65393e-19	Nexn
ENSMUSG00000036617	3796.05	-0.847455	0.0484314	-17.498	1.48e-68	1.54e-66	Etl4			ENSMUSG00000083700	6.6542	-0.895997	0.345433	-2.59384	0.00949116	0.0260679	Gm2986
ENSMUSG00000031530	284.134	-0.846704	0.0888601	-9.5285	1.6e-21	3.03e-20	Dusp4			ENSMUSG00000020393	969.521	-0.895594	0.0770438	-11.6245	3.09488e-31	8.59303e-30	Kremen1
ENSMUSG00000043903	52.2663	-0.846529	0.168404	-5.02678	4.99e-07	2.93e-06	Zfp469			ENSMUSG00000035735	1637.54	-0.895549	0.0552432	-16.211	4.21444e-59	3.06944e-57	Dagla
ENSMUSG00000035283	606.337	-0.846316	0.0842216	-10.0487	9.31e-24	2.02e-22	Adrb1			ENSMUSG00000086291	152.894	-0.894634	0.105936	-8.44502	3.03995e-17	4.18816e-16	Gm15513
ENSMUSG00000045915	22.5161	-0.846176	0.185382	-4.5645	5.01e-06	2.6e-05	Ccdc42			ENSMUSG00000032564	916.952	-0.89445	0.110552	-8.09076	5.92915e-16	7.53147e-15	Cpne4
ENSMUSG00000047945	1496.91	-0.846083	0.0707704	-11.9553	6.09e-33	2.07e-31	Marcksl1			ENSMUSG00000025658	11394.4	-0.894051	0.0573135	-15.5993	7.36016e-55	4.67871e-53	Cnksr2
ENSMUSG00000091378	7.00695	-0.846082	0.353193	-2.39552	0.0165968	0.0443522	Gm4219			ENSMUSG00000056812	12517.2	-0.89399	0.0531781	-16.8112	2.01879e-63	1.69129e-61	St8sia3
ENSMUSG00000037278	344.535	-0.845595	0.0852342	-9.92083	3.38e-23	7.1e-22	Tmem97			ENSMUSG00000078442	7.60299	-0.8938	0.356712	-2.50566	0.0122223	0.0326291	Ccdc105
ENSMUSG00000026765	377.242	-0.84557	0.061592	-13.7286	6.85e-43	3.32e-41	Lypd6b			ENSMUSG00000103543	11.4813	-0.893442	0.266028	-3.35845	0.000783821	0.00273281	Gm37669
ENSMUSG00000113429	123.662	-0.845341	0.125333	-6.74477	1.53e-11	1.44e-10	Gm20063			ENSMUSG00000027221	3308.8	-0.893035	0.033261	-26.8493	8.5965e-159	6.22967e-156	Chst1
ENSMUSG00000032402	1965.25	-0.845002	0.0369138	-22.8912	5.69e-116	1.6e-113	Smad3			ENSMUSG00000024871	15.7868	-0.89265	0.243321	-3.66862	0.000243864	0.000931834	Doc2g
ENSMUSG00000000202	330.635	-0.844932	0.0672969	-12.5553	3.72e-36	1.42e-34	Btbd17			ENSMUSG00000112153	359.577	-0.89165	0.147185	-6.05801	1.37813e-09	1.02562e-08	Gm47591
ENSMUSG00000037106	8.6797	-0.844643	0.323752	-2.60892	0.00908283	0.0260751	Fer1l6			ENSMUSG00000021596	10644.8	-0.891263	0.0813027	-10.9623	5.8025e-28	1.40516e-26	Mctp1
ENSMUSG00000110404	13.9053	-0.844101	0.243305	-3.46931	0.0005218	0.00196365	Rnf223			ENSMUSG00000056987	22.9345	-0.891064	0.207603	-4.29215	1.76951e-05	8.09288e-05	Fam71d
ENSMUSG00000118295	11.4724	-0.84389	0.277844	-3.03728	0.00238728	0.00788185	Gm8437			ENSMUSG00000044772	17.7107	-0.890838	0.218877	-4.07004	4.70041e-05	0.000201973	Sntn
ENSMUSG00000029790	191.372	-0.843654	0.0775769	-10.8751	1.52e-27	4.03e-26	Cep41			ENSMUSG00000058589	14430.6	-0.890609	0.0385954	-23.0755	8.15306e-118	2.27243e-115	Anks1b
ENSMUSG00000003279	14106.8	-0.843326	0.0353573	-23.8516	9.75e-126	3.59e-123	Dlgap1			ENSMUSG00000091476	650.515	-0.890021	0.13056	-6.81695	9.2994e-12	8.46348e-11	Catspere2
ENSMUSG00000057729	18.1314	-0.843269	0.205901	-4.09551	4.21e-05	0.00019096	Prtn3			ENSMUSG00000020674	2916.39	-0.889521	0.0611713	-14.5415	6.61356e-48	3.3692e-46	Pxdn
ENSMUSG00000114200	9.90375	-0.842571	0.27677	-3.0443	0.00233223	0.00771493	Gm34721			ENSMUSG00000107276	49.4501	-0.889159	0.159799	-5.56422	2.63329e-08	1.71031e-07	Gm42858
ENSMUSG00000021675	22.1001	-0.842102	0.195215	-4.31372	1.61e-05	7.75e-05	F2rl2			ENSMUSG00000021057	15619.9	-0.888555	0.0530831	-16.7389	6.81921e-63	5.66385e-61	Akap5
ENSMUSG00000028600	62.1458	-0.840385	0.127284	-6.60244	4.04e-11	3.64e-10	Podn			ENSMUSG00000093334	11.8292	-0.887945	0.309135	-2.87235	0.00407428	0.0122173	Gm22118
ENSMUSG00000003974	5226.98	-0.840377	0.0362192	-23.2026	4.29e-119	1.33e-116	Grm3			ENSMUSG00000045555	27.9433	-0.885549	0.214677	-4.12503	3.70679e-05	0.00016165	Mettl24
ENSMUSG00000045009	1033.56	-0.840151	0.0526059	-15.9706	2.05e-57	1.54e-55	Prrt3			ENSMUSG00000055976	46.2476	-0.885462	0.193856	-4.56762	4.93292e-06	2.44805e-05	Cldn23
ENSMUSG00000111761	23.02	-0.839928	0.207734	-4.04329	5.27e-05	0.00023526	9230112J17Rik			ENSMUSG00000094655	584.215	-0.885149	0.193398	-4.57683	4.72077e-06	2.35041e-05	Gm25360
ENSMUSG00000114014	10.3022	-0.839553	0.312213	-2.68904	0.00716582	0.021159	Gm48350			ENSMUSG00000086417	15.675	-0.88475	0.289865	-3.05229	0.00227104	0.00722144	Gm12996
ENSMUSG00000109876	7.44233	-0.83919	0.341105	-2.46021	0.0138857	0.0380231	Gm45449			ENSMUSG00000029658	16.179	-0.884605	0.210173	-4.20893	2.56587e-05	0.000114761	Wdr95
ENSMUSG00000036036	120.599	-0.839053	0.128075	-6.55124	5.71e-11	5.08e-10	Zfp57			ENSMUSG00000117694	20.1905	-0.883994	0.237479	-3.72241	0.000197332	0.000766868	Snhg4
ENSMUSG00000054459	11399.9	-0.838095	0.0377934	-22.1757	5.9e-109	1.43e-106	Vsnl1			ENSMUSG00000097714	7.91248	-0.883323	0.332644	-2.65546	0.00792008	0.022188	Gm20109
ENSMUSG00000100396	66.1689	-0.838051	0.115153	-7.2777	3.4e-13	3.71e-12	Gm29367			ENSMUSG00000034579	49.5681	-0.882264	0.162151	-5.44099	5.29838e-08	3.33444e-07	Pla2g3
ENSMUSG00000111092	15.4196	-0.837957	0.208103	-4.02665	5.66e-05	0.00025138	Gm17875			ENSMUSG00000064342	489.087	-0.88218	0.129861	-6.79327	1.09618e-11	9.91114e-11	mt-Ti
ENSMUSG00000027315	33.7028	-0.837752	0.205321	-4.08021	4.5e-05	0.00020324	Spint1			ENSMUSG00000040860	1372.65	-0.881008	0.118196	-7.45378	9.07047e-14	9.74882e-13	Crocc
ENSMUSG00000100257	7.43037	-0.837267	0.319679	-2.61909	0.00881656	0.0254086	C4bp-ps1			ENSMUSG00000026185	2309.87	-0.880886	0.0684278	-12.8732	6.36898e-38	2.2597e-36	Igfbp5
ENSMUSG00000060257	85.0648	-0.836676	0.125832	-6.64917	2.95e-11	2.68e-10	Scrt2			ENSMUSG00000084771	112.055	-0.880753	0.0853571	-10.3185	5.81543e-25	1.21889e-23	A230072E10Rik
ENSMUSG00000030518	1251.11	-0.836627	0.0591168	-14.1521	1.81e-45	9.7e-44	Fam189a1			ENSMUSG00000050052	1022.25	-0.880705	0.0575538	-15.3023	7.38024e-53	4.4384e-51	Tdrp
ENSMUSG00000029436	3820.96	-0.836302	0.0317957	-26.3023	1.8e-152	1.07e-149	Mmp17			ENSMUSG00000073077	264.332	-0.880538	0.109669	-8.02902	9.8251e-16	1.22706e-14	Cfap47
ENSMUSG00000097482	13.1835	-0.836287	0.233664	-3.57902	0.00034488	0.00134414	Gm17634			ENSMUSG00000031220	15.4683	-0.879855	0.270863	-3.24834	0.0011608	0.00391985	Awat2
ENSMUSG00000025420	119.892	-0.836044	0.0899561	-9.29392	1.49e-20	2.67e-19	Katnal2			ENSMUSG00000042251	65.4125	-0.879711	0.232632	-3.78156	0.000155848	0.000616566	Pm20d1
ENSMUSG00000049580	58.5372	-0.835371	0.129313	-6.46009	1.05e-10	9.06e-10	Tsku			ENSMUSG00000041468	872.523	-0.879624	0.0733963	-11.9846	4.27963e-33	1.28553e-31	Gpr12
ENSMUSG00000033590	120.77	-0.83513	0.115786	-7.21273	5.48e-13	5.9e-12	Myo5c			ENSMUSG00000011877	3439.34	-0.879557	0.0456722	-19.258	1.2092e-82	1.5441e-80	Git1
ENSMUSG00000032269	150.392	-0.835126	0.127308	-6.55989	5.38e-11	4.8e-10	Htr3a			ENSMUSG00000048240	16819	-0.879032	0.0654175	-13.4373	3.65718e-41	1.4602e-39	Gng7
ENSMUSG00000028214	64.2433	-0.83512	0.129983	-6.42484	1.32e-10	1.13e-09	Gem			ENSMUSG00000108402	24.0932	-0.878503	0.197094	-4.45728	8.30072e-06	3.97445e-05	9430064I24Rik
ENSMUSG00000098129	17.1183	-0.835102	0.246324	-3.39027	0.00069825	0.00256904	Gm27040			ENSMUSG00000099343	15.7732	-0.87827	0.245681	-3.57485	0.000350432	0.00130482	Gm28836
ENSMUSG00000033774	37.2501	-0.83456	0.17616	-4.73752	2.16e-06	1.18e-05	Npbwr1			ENSMUSG00000035262	11.5605	-0.878178	0.276128	-3.18034	0.00147105	0.00486495	Amh
ENSMUSG00000026463	9927.32	-0.834162	0.0491383	-16.9758	1.24e-64	1.16e-62	Atp2b4			ENSMUSG00000026525	70.3807	-0.878081	0.108704	-8.07773	6.5981e-16	8.35557e-15	Opn3
ENSMUSG00000047759	48.6181	-0.833971	0.127992	-6.51581	7.23e-11	6.36e-10	Hs3st3a1			ENSMUSG00000056296	8787.82	-0.87706	0.0480555	-18.251	2.03286e-74	2.27515e-72	Synpr
ENSMUSG00000085667	44.798	-0.83366	0.12761	-6.53285	6.45e-11	5.7e-10	Gm12992			ENSMUSG00000037139	150.446	-0.876343	0.103947	-8.43071	3.43574e-17	4.71552e-16	Myom3
ENSMUSG00000087695	11.7544	-0.833163	0.295797	-2.81667	0.00485247	0.0148706	Gm16291			ENSMUSG00000005089	72727.8	-0.876323	0.0443934	-19.7399	9.79305e-87	1.41229e-84	Slc1a2
ENSMUSG00000032530	34.6931	-0.832859	0.149923	-5.55524	2.77e-08	1.88e-07	Lyzl4			ENSMUSG00000109431	8.23323	-0.876063	0.366034	-2.39339	0.0166933	0.0429703	Gm45161
ENSMUSG00000102179	95.6737	-0.831952	0.181522	-4.5832	4.58e-06	2.39e-05	Gm37868			ENSMUSG00000003872	1096.46	-0.875987	0.0519538	-16.8609	8.72624e-64	7.46158e-62	Lin7b
ENSMUSG00000040860	761.433	-0.831785	0.0912699	-9.11347	7.98e-20	1.38e-18	Crocc			ENSMUSG00000020827	10037.9	-0.875534	0.0326108	-26.8479	8.91304e-159	6.30152e-156	Mink1
ENSMUSG00000090671	102.557	-0.831429	0.0984626	-8.44411	3.06e-17	4.49e-16	Gm5067			ENSMUSG00000046844	5461.17	-0.874403	0.0761317	-11.4854	1.5622e-30	4.20849e-29	Vat1l
ENSMUSG00000027257	697.486	-0.830885	0.0420007	-19.7826	4.2e-87	6.78e-85	Pacsin3			ENSMUSG00000019464	53.5	-0.873953	0.130902	-6.67641	2.44872e-11	2.15552e-10	Ptger1
ENSMUSG00000061762	839.106	-0.830752	0.115971	-7.16346	7.87e-13	8.34e-12	Tac1			ENSMUSG00000101054	141.117	-0.873752	0.104804	-8.33701	7.61934e-17	1.02631e-15	Gm18406
ENSMUSG00000018648	1360.78	-0.828962	0.0762754	-10.868	1.64e-27	4.33e-26	Dusp14			ENSMUSG00000093843	2868.75	-0.873711	0.146747	-5.95386	2.61899e-09	1.89602e-08	Gm25939
ENSMUSG00000006205	2570.1	-0.828658	0.0719787	-11.5125	1.14e-30	3.52e-29	Htra1			ENSMUSG00000068373	5538.31	-0.87334	0.0546722	-15.9741	1.93563e-57	1.31401e-55	D430041D05Rik
ENSMUSG00000053716	1675.05	-0.828041	0.0356194	-23.2469	1.53e-119	4.78e-117	Dusp7			ENSMUSG00000102548	34.6909	-0.873313	0.180704	-4.83283	1.34608e-06	7.26878e-06	Gm16701
ENSMUSG00000019990	1253.23	-0.827495	0.0549467	-15.0599	2.97e-51	1.89e-49	Pde7b			ENSMUSG00000003378	3237.67	-0.873202	0.0509072	-17.1528	5.98866e-66	5.5109e-64	Grik5
ENSMUSG00000021187	9.22281	-0.826997	0.286114	-2.89045	0.00384688	0.0121028	Tc2n			ENSMUSG00000108752	127.418	-0.873184	0.137185	-6.365	1.95284e-10	1.57286e-09	Gm45191
ENSMUSG00000021676	1115.6	-0.826963	0.103336	-8.00265	1.22e-15	1.6e-14	Iqgap2			ENSMUSG00000030350	2269.38	-0.873045	0.0446613	-19.5481	4.27777e-85	5.87677e-83	Prmt8
ENSMUSG00000030069	6.37243	-0.826755	0.352572	-2.34492	0.019031	0.0498988	Prok2			ENSMUSG00000077323	169.193	-0.8729	0.179069	-4.87466	1.08997e-06	5.93669e-06	Rnu11
ENSMUSG00000068740	6253.62	-0.826557	0.0767018	-10.7762	4.46e-27	1.15e-25	Celsr2			ENSMUSG00000048721	235.044	-0.872253	0.12165	-7.17017	7.4905e-13	7.47426e-12	Fndc9
ENSMUSG00000097906	17.7643	-0.826491	0.276247	-2.99186	0.00277285	0.00900742	Gm9625			ENSMUSG00000043857	1761.88	-0.869837	0.0558096	-15.5858	9.09375e-55	5.71802e-53	Mgat5b
ENSMUSG00000056501	83.0888	-0.825594	0.0962214	-8.58015	9.47e-18	1.43e-16	Cebpb			ENSMUSG00000020684	10421.4	-0.869611	0.0376537	-23.095	5.20267e-118	1.46417e-115	Rasl10b
ENSMUSG00000068696	1832.55	-0.825567	0.098049	-8.41995	3.77e-17	5.47e-16	Gpr88			ENSMUSG00000109873	72.3283	-0.868987	0.181645	-4.78399	1.71853e-06	9.13368e-06	Gm45407
ENSMUSG00000042429	4878.7	-0.824985	0.0446823	-18.4633	4.07e-76	5.08e-74	Adora1			ENSMUSG00000009075	407.546	-0.867886	0.14305	-6.067	1.30318e-09	9.72087e-09	Cabp7
ENSMUSG00000031250	20.9308	-0.824755	0.197502	-4.17594	2.97e-05	0.00013799	Tnmd			ENSMUSG00000108749	5.84009	-0.867632	0.347248	-2.4986	0.0124686	0.0332073	Gm44767
ENSMUSG00000033688	6.80084	-0.824527	0.351519	-2.34561	0.0189959	0.0498244	1300017J02Rik			ENSMUSG00000040706	31.7068	-0.867557	0.192078	-4.51669	6.2814e-06	3.06685e-05	Agmat
ENSMUSG00000086175	13.5639	-0.824101	0.321454	-2.56367	0.0103573	0.0292911	Gm15802			ENSMUSG00000021613	706.473	-0.867336	0.0571788	-15.1688	5.68706e-52	3.32361e-50	Hapln1
ENSMUSG00000056771	491.086	-0.823295	0.0451197	-18.2469	2.19e-74	2.6e-72	Gm10010			ENSMUSG00000071341	289.621	-0.866525	0.199923	-4.3343	1.46227e-05	6.75382e-05	Egr4
ENSMUSG00000040121	27.8202	-0.823102	0.221879	-3.70969	0.00020751	0.0008403	Rep15			ENSMUSG00000025499	4048.38	-0.866459	0.0304473	-28.4577	3.91737e-178	4.36741e-175	Hras
ENSMUSG00000074923	1329.25	-0.823021	0.0645432	-12.7515	3.06e-37	1.22e-35	Pak6			ENSMUSG00000105736	105.336	-0.866388	0.132846	-6.52175	6.94923e-11	5.84723e-10	Gm42456
ENSMUSG00000056486	29308.1	-0.822859	0.0421039	-19.5435	4.68e-85	7.16e-83	Chn1			ENSMUSG00000020846	296.933	-0.865934	0.0752951	-11.5005	1.31099e-30	3.54492e-29	Rflnb
ENSMUSG00000066026	370.276	-0.82271	0.0711058	-11.5702	5.83e-31	1.83e-29	Dhrs3			ENSMUSG00000033953	22381.4	-0.865104	0.0546223	-15.8379	1.70357e-56	1.13001e-54	Ppp3r1
ENSMUSG00000053166	810.978	-0.82235	0.0477137	-17.2351	1.45e-66	1.45e-64	Cdh22			ENSMUSG00000022114	2006.75	-0.864088	0.0650814	-13.277	3.14645e-40	1.2226e-38	Spry2
ENSMUSG00000116081	396.727	-0.822007	0.0488678	-16.821	1.71e-63	1.56e-61	Gm49593			ENSMUSG00000085105	77.0033	-0.863786	0.12071	-7.1559	8.31279e-13	8.26347e-12	Gm12758
ENSMUSG00000099760	95.4772	-0.821721	0.107206	-7.66489	1.79e-14	2.16e-13	Gm28800			ENSMUSG00000037681	81.0647	-0.863196	0.138842	-6.21711	5.06401e-10	3.91768e-09	Esyt3
ENSMUSG00000020805	301.237	-0.821672	0.0720688	-11.4012	4.12e-30	1.24e-28	Slc13a5			ENSMUSG00000063430	2528.84	-0.862833	0.058706	-14.6975	6.68508e-49	3.56214e-47	Wscd2
ENSMUSG00000053886	15.0301	-0.821583	0.251964	-3.26071	0.00111133	0.00392562	Sh2d4a			ENSMUSG00000090693	13.0236	-0.862732	0.293099	-2.94349	0.00324537	0.00996332	Trim43a
ENSMUSG00000070695	3877.16	-0.820411	0.0390136	-21.0288	3.57e-98	7.02e-96	Cntnap5a			ENSMUSG00000062778	146.198	-0.862404	0.119181	-7.23608	4.61826e-13	4.70006e-12	Chia1
ENSMUSG00000034271	906.621	-0.820231	0.0469666	-17.4641	2.69e-68	2.76e-66	Jdp2			ENSMUSG00000087579	51.9526	-0.862337	0.130225	-6.62191	3.54578e-11	3.07821e-10	Hectd2os
ENSMUSG00000084941	33.44	-0.819136	0.164813	-4.9701	6.69e-07	3.86e-06	Gm11944			ENSMUSG00000086414	25.8354	-0.861845	0.237275	-3.63226	0.000280949	0.00106359	Gm15645
ENSMUSG00000022377	3750.37	-0.818854	0.046662	-17.5486	6.09e-69	6.47e-67	Asap1			ENSMUSG00000025946	20.8926	-0.86169	0.285136	-3.02203	0.00251087	0.007906	Pth2r
ENSMUSG00000033491	134.068	-0.818437	0.102913	-7.95267	1.83e-15	2.36e-14	Prss35			ENSMUSG00000020000	232.129	-0.860891	0.110436	-7.79538	6.4217e-15	7.49379e-14	Moxd1
ENSMUSG00000002459	496.85	-0.818289	0.105588	-7.74981	9.2e-15	1.14e-13	Rgs20			ENSMUSG00000108455	118.093	-0.860792	0.193046	-4.45901	8.23399e-06	3.94641e-05	Gm44745
ENSMUSG00000026637	29.0464	-0.818231	0.185897	-4.40152	1.07e-05	5.33e-05	Traf5			ENSMUSG00000090939	9.41351	-0.860104	0.320954	-2.67983	0.00736592	0.0207879	Gm17147
ENSMUSG00000107879	824.752	-0.817482	0.0500304	-16.3397	5.15e-60	4.22e-58	9330102E08Rik			ENSMUSG00000053465	798.44	-0.85978	0.0610209	-14.0899	4.38047e-45	2.00913e-43	Hs6st3
ENSMUSG00000040125	9673.36	-0.81748	0.057649	-14.1803	1.21e-45	6.53e-44	Gpr26			ENSMUSG00000084230	17.1182	-0.858995	0.243728	-3.5244	0.00042444	0.00155777	Gm14388
ENSMUSG00000074517	23.4316	-0.817365	0.191952	-4.25818	2.06e-05	9.8e-05	Gm10710			ENSMUSG00000113623	36.8796	-0.858781	0.168504	-5.09651	3.45964e-07	1.99333e-06	Gm48691
ENSMUSG00000022231	1924.62	-0.817102	0.056501	-14.4617	2.11e-47	1.19e-45	Sema5a			ENSMUSG00000025582	1655.29	-0.858605	0.325742	-2.63584	0.00839291	0.0233816	Nptx1
ENSMUSG00000045287	1300.42	-0.81589	0.0503684	-16.1984	5.17e-59	4.13e-57	Rtn4rl1			ENSMUSG00000107369	9.02145	-0.858436	0.351376	-2.44307	0.014563	0.0381405	Gstm2-ps1
ENSMUSG00000050534	33.047	-0.815434	0.205258	-3.97272	7.11e-05	0.0003112	Htr5b			ENSMUSG00000024064	746.146	-0.858124	0.0615851	-13.934	3.93856e-44	1.75912e-42	Galnt14
ENSMUSG00000020431	33600.3	-0.815082	0.0333853	-24.4144	1.2e-131	4.92e-129	Adcy1			ENSMUSG00000024556	2054.31	-0.857764	0.060899	-14.085	4.69455e-45	2.14639e-43	Me2
ENSMUSG00000047205	672.826	-0.814934	0.0443451	-18.3771	2e-75	2.45e-73	Dusp18			ENSMUSG00000035513	106.84	-0.857534	0.191158	-4.486	7.25737e-06	3.50967e-05	Ntng2
ENSMUSG00000020908	117.871	-0.814583	0.101009	-8.06445	7.36e-16	9.8e-15	Myh3			ENSMUSG00000106547	19.5788	-0.857531	0.224783	-3.81492	0.000136227	0.000543466	B230303O12Rik
ENSMUSG00000033717	234.046	-0.814583	0.070502	-11.554	7.04e-31	2.2e-29	Adra2a			ENSMUSG00000073795	17.8118	-0.857085	0.256095	-3.34675	0.000817658	0.00284156	6430531B16Rik
ENSMUSG00000029419	925.199	-0.814535	0.0636652	-12.794	1.77e-37	7.16e-36	Ajm1			ENSMUSG00000020374	590.5	-0.85681	0.0711122	-12.0487	1.97003e-33	5.97336e-32	Rasgef1c
ENSMUSG00000055053	696.109	-0.814172	0.0781505	-10.418	2.05e-25	4.86e-24	Nfic			ENSMUSG00000078868	316.766	-0.855966	0.14072	-6.08275	1.1814e-09	8.83523e-09	Gm14412
ENSMUSG00000020090	40.8205	-0.814104	0.135814	-5.99427	2.04e-09	1.56e-08	Npffr1			ENSMUSG00000042429	4155.49	-0.855638	0.0520109	-16.4511	8.23146e-61	6.29566e-59	Adora1
ENSMUSG00000109561	14.1365	-0.814017	0.252373	-3.22546	0.00125771	0.0043961	Ankrd31			ENSMUSG00000116760	126.92	-0.854944	0.0990781	-8.629	6.1893e-18	8.86847e-17	Gm1604a
ENSMUSG00000035104	248.735	-0.813864	0.0777682	-10.4653	1.25e-25	3e-24	Eva1a			ENSMUSG00000047976	4742.76	-0.85489	0.0381679	-22.3982	4.10214e-111	9.90906e-109	Kcna1
ENSMUSG00000014361	1114.41	-0.81332	0.0707715	-11.4922	1.44e-30	4.44e-29	Mertk			ENSMUSG00000116250	32.9485	-0.854594	0.153494	-5.56761	2.58251e-08	1.67921e-07	Gm34939
ENSMUSG00000108076	66.432	-0.813225	0.226083	-3.59702	0.00032189	0.00126233	9530086O07Rik			ENSMUSG00000026271	16.9158	-0.854432	0.252687	-3.38139	0.000721206	0.00253493	Gpr35
ENSMUSG00000107838	56.8571	-0.812712	0.159082	-5.10878	3.24e-07	1.95e-06	Gm45769			ENSMUSG00000079055	2250.97	-0.854326	0.0468026	-18.2538	1.92918e-74	2.16749e-72	Slc8a3
ENSMUSG00000063564	347.91	-0.811557	0.0681914	-11.9012	1.17e-32	3.94e-31	Col23a1			ENSMUSG00000059003	10450.5	-0.853816	0.0515718	-16.5559	1.45235e-61	1.13475e-59	Grin2a
ENSMUSG00000035429	37.8368	-0.811539	0.150099	-5.40671	6.42e-08	4.18e-07	Ptprh			ENSMUSG00000117410	12.0371	-0.853691	0.250207	-3.41194	0.000645024	0.00228741	Gm50304
ENSMUSG00000030376	5397.35	-0.810981	0.052047	-15.5817	9.69e-55	6.69e-53	Slc8a2			ENSMUSG00000096351	55.6142	-0.852456	0.18082	-4.71439	2.4244e-06	1.26373e-05	Samd11
ENSMUSG00000071665	22.2056	-0.810519	0.19739	-4.10617	4.02e-05	0.00018316	Foxr2			ENSMUSG00000115686	64.3449	-0.851913	0.179034	-4.75839	1.9514e-06	1.02996e-05	Gm49310
ENSMUSG00000017376	4055.98	-0.810026	0.0236182	-34.2966	8.8e-258	2.15e-254	Nlk			ENSMUSG00000042350	12924.5	-0.851498	0.0462727	-18.4017	1.27231e-75	1.47522e-73	Arel1
ENSMUSG00000052759	14.4222	-0.809794	0.30768	-2.63194	0.00848992	0.0245842	Gpr25			ENSMUSG00000036225	2547.2	-0.851134	0.0397667	-21.4032	1.24757e-101	2.47693e-99	Kctd1
ENSMUSG00000054204	35.6501	-0.808166	0.151597	-5.33103	9.77e-08	6.25e-07	Alkal2			ENSMUSG00000042828	10.2344	-0.850347	0.3011	-2.82413	0.00474085	0.014007	Trim72
ENSMUSG00000091742	10.4826	-0.807966	0.289349	-2.79236	0.00523257	0.0159362	Gm5093			ENSMUSG00000020053	110.614	-0.850242	0.123196	-6.90156	5.1434e-12	4.77858e-11	Igf1
ENSMUSG00000112515	7.19892	-0.807577	0.316353	-2.55278	0.0106868	0.0301411	Gm4928			ENSMUSG00000023949	18.8088	-0.850167	0.244572	-3.47614	0.000508682	0.00184268	Tcte1
ENSMUSG00000106024	24.5946	-0.807442	0.323462	-2.49625	0.0125515	0.0347658	A530083M17Rik			ENSMUSG00000028755	16.9154	-0.85007	0.222409	-3.8221	0.000132321	0.000529073	Cda
ENSMUSG00000097280	14.3464	-0.807384	0.216654	-3.72661	0.00019408	0.00079042	AI849053			ENSMUSG00000025915	1907.24	-0.849854	0.0635393	-13.3752	8.4372e-41	3.34568e-39	Sgk3
ENSMUSG00000002104	8.44151	-0.807362	0.341266	-2.36579	0.0179918	0.0475598	Rapsn			ENSMUSG00000064247	866.332	-0.849348	0.0801316	-10.5994	2.99827e-26	6.70608e-25	Plcxd1
ENSMUSG00000015312	250.668	-0.807312	0.121139	-6.66436	2.66e-11	2.43e-10	Gadd45b			ENSMUSG00000111348	141.331	-0.849243	0.0991403	-8.56607	1.07074e-17	1.51551e-16	Gm19531
ENSMUSG00000059791	33.7911	-0.806769	0.178025	-4.53178	5.85e-06	3.01e-05	Nrm			ENSMUSG00000022421	2089.39	-0.849239	0.156443	-5.42842	5.68552e-08	3.56569e-07	Nptxr
ENSMUSG00000093843	3197.53	-0.806648	0.0885662	-9.10786	8.4e-20	1.45e-18	Gm25939			ENSMUSG00000089809	4172.19	-0.848923	0.0583081	-14.5593	5.10087e-48	2.62627e-46	Rasgef1b
ENSMUSG00000049134	39.9602	-0.806253	0.162488	-4.96192	6.98e-07	4.02e-06	Nrap			ENSMUSG00000022812	11975.4	-0.848102	0.0554107	-15.3057	7.00034e-53	4.21869e-51	Gsk3b
ENSMUSG00000022144	9.49197	-0.806008	0.29871	-2.69829	0.00696958	0.0206466	Gdnf			ENSMUSG00000059479	7.93486	-0.847943	0.349924	-2.42322	0.0153835	0.0400109	B3gnt8
ENSMUSG00000086417	7.71934	-0.805674	0.334647	-2.40753	0.0160606	0.0431017	Gm12996			ENSMUSG00000027660	8664.97	-0.847659	0.0569209	-14.8919	3.72249e-50	2.05531e-48	Skil
ENSMUSG00000020953	937.724	-0.805552	0.0915127	-8.80263	1.34e-18	2.14e-17	Coch			ENSMUSG00000040372	308.195	-0.847637	0.0875382	-9.68305	3.55926e-22	6.51752e-21	Gpr63
ENSMUSG00000042129	213.851	-0.803759	0.0902217	-8.90871	5.16e-19	8.48e-18	Rassf4			ENSMUSG00000097241	10.8639	-0.84704	0.331092	-2.55832	0.0105179	0.028555	Gm26907
ENSMUSG00000029177	45.8334	-0.803737	0.125591	-6.39963	1.56e-10	1.33e-09	Cenpa			ENSMUSG00000028807	315.59	-0.845999	0.0705853	-11.9855	4.23406e-33	1.27316e-31	Zbtb8a
ENSMUSG00000097057	18.0054	-0.80348	0.20873	-3.84938	0.00011842	0.00049979	Gm17638			ENSMUSG00000065836	38.3921	-0.845889	0.331241	-2.5537	0.0106585	0.0288881	Gm23502
ENSMUSG00000036962	6.80643	-0.803191	0.339727	-2.36423	0.0180677	0.0477474	Cfap221			ENSMUSG00000075036	17.1015	-0.84574	0.204479	-4.13607	3.53305e-05	0.000154585	Gm10805
ENSMUSG00000090665	7.12885	-0.802434	0.310601	-2.58348	0.0097808	0.0278642	Gad1-ps			ENSMUSG00000060961	14423.8	-0.844898	0.0528224	-15.9951	1.3832e-57	9.43409e-56	Slc4a4
ENSMUSG00000098121	16.1047	-0.802044	0.239319	-3.35136	0.00080415	0.00291703	Gm27038			ENSMUSG00000051650	187.666	-0.843934	0.182315	-4.629	3.67436e-06	1.8562e-05	B3gnt2
ENSMUSG00000043673	251.086	-0.801993	0.0721128	-11.1214	9.87e-29	2.79e-27	Kcns3			ENSMUSG00000022752	24764.3	-0.843555	0.0463492	-18.2	5.16301e-74	5.73411e-72	Tomm70a
ENSMUSG00000055994	18.4634	-0.801301	0.200431	-3.99789	6.39e-05	0.00028181	Nod2			ENSMUSG00000021062	6283.83	-0.842857	0.0314501	-26.7998	3.24691e-158	2.24091e-155	Rab15
ENSMUSG00000003476	27.5963	-0.800798	0.214185	-3.73882	0.00018488	0.00075574	Crhr2			ENSMUSG00000003526	388.068	-0.842651	0.0969555	-8.69111	3.58914e-18	5.20192e-17	Prodh
ENSMUSG00000056313	36.6394	-0.800424	0.183499	-4.362	1.29e-05	6.31e-05	Tcim			ENSMUSG00000064389	12.6156	-0.842112	0.253228	-3.32551	0.00088258	0.00304927	Gm26446
ENSMUSG00000071379	948.304	-0.799472	0.0552332	-14.4745	1.76e-47	9.89e-46	Hpcal1			ENSMUSG00000018822	60.2229	-0.841855	0.278409	-3.0238	0.00249618	0.007864	Sfrp5
ENSMUSG00000027107	10.7545	-0.799455	0.299458	-2.66967	0.00759253	0.0222674	Chrna1			ENSMUSG00000032366	7079.19	-0.841511	0.0513524	-16.387	2.3686e-60	1.78798e-58	Tpm1
ENSMUSG00000020607	2368.03	-0.799202	0.0329089	-24.2853	2.81e-130	1.1e-127	Lratd1			ENSMUSG00000104597	9997.03	-0.841097	0.0618786	-13.5927	4.4255e-42	1.84844e-40	B230334C09Rik
ENSMUSG00000027358	70.5362	-0.799165	0.108767	-7.34753	2.02e-13	2.24e-12	Bmp2			ENSMUSG00000003974	6054.23	-0.84043	0.0377251	-22.2777	6.07795e-110	1.43237e-107	Grm3
ENSMUSG00000003526	290.546	-0.799107	0.0946494	-8.44281	3.1e-17	4.53e-16	Prodh			ENSMUSG00000005087	139.206	-0.840414	0.0903436	-9.30242	1.3728e-20	2.31087e-19	Cd44
ENSMUSG00000097927	10.4345	-0.798986	0.25726	-3.10575	0.00189798	0.00640007	Gm6999			ENSMUSG00000084941	48.5073	-0.840179	0.122151	-6.87822	6.0606e-12	5.59665e-11	Gm11944
ENSMUSG00000068373	6875.44	-0.798754	0.0540632	-14.7745	2.14e-49	1.27e-47	D430041D05Rik			ENSMUSG00000022269	124.651	-0.840003	0.106122	-7.91544	2.46386e-15	2.97088e-14	2022-03-11
ENSMUSG00000045662	28.3966	-0.798396	0.184674	-4.32328	1.54e-05	7.44e-05	Henmt1			ENSMUSG00000029819	1137.52	-0.839453	0.0780206	-10.7594	5.35277e-27	1.24427e-25	Npy
ENSMUSG00000034936	471.404	-0.797732	0.190218	-4.19377	2.74e-05	0.00012815	Arl4d			ENSMUSG00000029878	5351.81	-0.838713	0.060534	-13.8552	1.18259e-43	5.17822e-42	Dbpht2
ENSMUSG00000007682	2725.41	-0.797464	0.0650246	-12.264	1.41e-34	5.11e-33	Dio2			ENSMUSG00000102376	23.6168	-0.838674	0.213837	-3.92203	8.78066e-05	0.000360926	Gm37975
ENSMUSG00000041852	13465.7	-0.796268	0.0294382	-27.0488	3.94e-161	2.73e-158	Tcf20			ENSMUSG00000002459	1250.05	-0.838505	0.112433	-7.45783	8.79622e-14	9.46458e-13	Rgs20
ENSMUSG00000089736	20.1408	-0.796079	0.212934	-3.73862	0.00018504	0.00075624	Tgfbr3l			ENSMUSG00000110296	32.1724	-0.837946	0.175968	-4.76193	1.91752e-06	1.01337e-05	Gm45533
ENSMUSG00000050447	714.493	-0.795802	0.0540176	-14.7323	4e-49	2.34e-47	Lypd6			ENSMUSG00000080626	14.3315	-0.83749	0.248289	-3.37304	0.000743432	0.0026054	Mir1192
ENSMUSG00000076497	10.1915	-0.795585	0.300129	-2.65081	0.00802982	0.0234023	Trbj2-7			ENSMUSG00000035509	459.861	-0.837477	0.0687985	-12.1729	4.33417e-34	1.35821e-32	Fbxl21
ENSMUSG00000055409	2553.96	-0.79429	0.0795749	-9.98167	1.83e-23	3.91e-22	Nell1			ENSMUSG00000047379	22.7205	-0.837314	0.201832	-4.14857	3.34565e-05	0.000147004	B4gat1
ENSMUSG00000028785	9734.34	-0.793322	0.0527737	-15.0325	4.5e-51	2.84e-49	Hpca			ENSMUSG00000117757	7.48306	-0.83698	0.319293	-2.62135	0.00875825	0.024292	Gm50169
ENSMUSG00000087400	29.5917	-0.791598	0.163984	-4.82728	1.38e-06	7.72e-06	Gm15270			ENSMUSG00000055805	679.061	-0.836495	0.0822844	-10.1659	2.81532e-24	5.71883e-23	Fmnl1
ENSMUSG00000000983	12.8323	-0.79152	0.284093	-2.78613	0.0053341	0.0162165	Wfdc18			ENSMUSG00000026885	1163.92	-0.836463	0.0505006	-16.5634	1.281e-61	1.00903e-59	Ttll11
ENSMUSG00000022565	5547.64	-0.791482	0.0725502	-10.9094	1.04e-27	2.77e-26	Plec			ENSMUSG00000090039	12.7501	-0.836356	0.248973	-3.35922	0.000781636	0.00272651	Gm15894
ENSMUSG00000020363	184.273	-0.791082	0.0790752	-10.0042	1.46e-23	3.13e-22	Gfpt2			ENSMUSG00000102607	27.4582	-0.836171	0.231472	-3.61241	0.000303362	0.00114128	Gm37265
ENSMUSG00000027347	17512.7	-0.790821	0.0284274	-27.819	2.56e-170	1.96e-167	Rasgrp1			ENSMUSG00000115146	42.549	-0.835541	0.146132	-5.71773	1.07957e-08	7.32867e-08	Gm4681
ENSMUSG00000044201	11.8455	-0.79076	0.256183	-3.08669	0.00202397	0.00677538	Cdc25c			ENSMUSG00000088299	11.2419	-0.83551	0.29335	-2.84816	0.00439723	0.0130892	Gm26414
ENSMUSG00000019437	370.351	-0.790201	0.0666385	-11.858	1.96e-32	6.52e-31	Tlcd1			ENSMUSG00000073758	39.6344	-0.834765	0.14301	-5.83712	5.31116e-09	3.72681e-08	Sh3d21
ENSMUSG00000011877	3835.17	-0.789989	0.0478053	-16.5251	2.42e-61	2.04e-59	Git1			ENSMUSG00000033182	38.0516	-0.834126	0.159286	-5.23666	1.63507e-07	9.74218e-07	Kbtbd12
ENSMUSG00000045238	12.0425	-0.789693	0.268251	-2.94386	0.00324151	0.0103587	A730035I17Rik			ENSMUSG00000018821	654.01	-0.834053	0.0568904	-14.6607	1.15109e-48	6.06667e-47	Avpi1
ENSMUSG00000110249	1179.24	-0.789659	0.0713984	-11.0599	1.96e-28	5.39e-27	9330121K16Rik			ENSMUSG00000026663	4574.35	-0.833772	0.0353457	-23.5891	4.98939e-123	1.62503e-120	Atf6
ENSMUSG00000033174	4969.44	-0.788595	0.0421366	-18.7152	3.72e-78	4.85e-76	Mgll			ENSMUSG00000036760	1085.56	-0.833693	0.167648	-4.97288	6.59644e-07	3.67926e-06	Kcnk9
ENSMUSG00000048826	1598.64	-0.78797	0.0661914	-11.9044	1.12e-32	3.79e-31	Dact2			ENSMUSG00000082474	10.5954	-0.833246	0.347236	-2.39965	0.0164107	0.0423481	Gm8213
ENSMUSG00000068762	51.7635	-0.787324	0.272993	-2.88405	0.00392595	0.0123222	Gstm6			ENSMUSG00000030785	89.104	-0.832788	0.137173	-6.07107	1.2706e-09	9.48031e-09	Cox6a2
ENSMUSG00000008136	1138.17	-0.786559	0.0514013	-15.3023	7.38e-53	4.81e-51	Fhl2			ENSMUSG00000085225	12.6373	-0.832513	0.271494	-3.06642	0.00216642	0.00692601	Gm14637
ENSMUSG00000022075	3286.76	-0.786506	0.0410207	-19.1734	6.17e-82	8.75e-80	Rhobtb2			ENSMUSG00000085336	8.65301	-0.832102	0.344205	-2.41746	0.0156294	0.0405558	Gm11732
ENSMUSG00000024112	980.562	-0.786455	0.0742308	-10.5947	3.15e-26	7.81e-25	Cacna1h			ENSMUSG00000087163	6.07082	-0.831956	0.347969	-2.39089	0.0168075	0.043222	Gm16230
ENSMUSG00000033960	4869.24	-0.786176	0.0404365	-19.4422	3.39e-84	5.13e-82	Jcad			ENSMUSG00000049583	27048.1	-0.831021	0.0479702	-17.3237	3.11724e-67	2.96261e-65	Grm5
ENSMUSG00000058498	79.2524	-0.786166	0.118964	-6.60846	3.88e-11	3.5e-10	Rnf207			ENSMUSG00000036712	20891.8	-0.830992	0.0542481	-15.3184	5.76537e-53	3.48169e-51	Cyld
ENSMUSG00000017978	5209.15	-0.784448	0.0371854	-21.0956	8.72e-99	1.76e-96	Cadps2			ENSMUSG00000045404	426.626	-0.830785	0.0709791	-11.7046	1.20668e-31	3.38606e-30	Kcnk13
ENSMUSG00000005580	2659.03	-0.783944	0.0399717	-19.6125	1.21e-85	1.9e-83	Adcy9			ENSMUSG00000041930	149.559	-0.830434	0.0869017	-9.55601	1.22387e-21	2.1845e-20	Fam222a
ENSMUSG00000107412	18.6754	-0.783818	0.224884	-3.48543	0.00049134	0.00185791	Gm20383			ENSMUSG00000003352	2501.03	-0.83028	0.0438437	-18.9373	5.62382e-80	6.93692e-78	Cacnb3
ENSMUSG00000087200	25.592	-0.783723	0.172846	-4.53424	5.78e-06	2.97e-05	Lrp8os3			ENSMUSG00000111602	64.6149	-0.829402	0.160437	-5.16963	2.3456e-07	1.37607e-06	Gm32014
ENSMUSG00000028545	271.01	-0.783122	0.0526662	-14.8695	5.2e-50	3.17e-48	Bend5			ENSMUSG00000022371	56.6908	-0.829157	0.227139	-3.65045	0.000261785	0.000995977	Col14a1
ENSMUSG00000032890	5964.58	-0.781805	0.0421003	-18.5701	5.61e-77	7.15e-75	Rims3			ENSMUSG00000096225	297.069	-0.828875	0.134371	-6.16858	6.89078e-10	5.26055e-09	Lhx8
ENSMUSG00000025170	890.72	-0.78167	0.0526681	-14.8414	7.91e-50	4.76e-48	Rab40b			ENSMUSG00000089798	33.2962	-0.828717	0.169358	-4.89329	9.91662e-07	5.41955e-06	1700028K03Rik
ENSMUSG00000030956	1080.21	-0.781597	0.0458632	-17.0419	4.01e-65	3.82e-63	Fam53b			ENSMUSG00000046952	36.2126	-0.828252	0.148702	-5.56988	2.54917e-08	1.65902e-07	Gm5815
ENSMUSG00000022768	62.6763	-0.781524	0.134759	-5.79944	6.65e-09	4.84e-08	Ccdc116			ENSMUSG00000109461	94.4828	-0.828092	0.145643	-5.68577	1.30226e-08	8.76651e-08	Gm44848
ENSMUSG00000049357	18.699	-0.781488	0.202882	-3.85193	0.00011719	0.00049505	4933408B17Rik			ENSMUSG00000040385	7166	-0.828062	0.0426106	-19.4332	4.04276e-84	5.40035e-82	Ppp1ca
ENSMUSG00000071341	234.257	-0.781204	0.239809	-3.25761	0.00112356	0.00396629	Egr4			ENSMUSG00000043079	3081.46	-0.828047	0.0582011	-14.2273	6.20021e-46	2.93669e-44	Synpo
ENSMUSG00000021356	14.4874	-0.780968	0.222667	-3.50734	0.00045262	0.00172428	Irf4			ENSMUSG00000021180	4529.1	-0.827478	0.0628474	-13.1665	1.36861e-39	5.21997e-38	Rps6ka5
ENSMUSG00000113680	97.2165	-0.780743	0.263252	-2.96577	0.00301929	0.00972106	Gm47405			ENSMUSG00000029467	32413.5	-0.825929	0.0376091	-21.9609	6.81999e-107	1.49766e-104	Atp2a2
ENSMUSG00000043639	221.867	-0.779992	0.0663182	-11.7614	6.17e-32	2.02e-30	Rbm20			ENSMUSG00000056023	512.603	-0.825909	0.104616	-7.89466	2.911e-15	3.49116e-14	Gm9989
ENSMUSG00000090173	17.441	-0.779564	0.260843	-2.98863	0.00280228	0.00909083	Fbxw10			ENSMUSG00000085667	200.136	-0.825896	0.0910933	-9.06649	1.22909e-19	1.95542e-18	Gm12992
ENSMUSG00000014786	556.175	-0.779529	0.0631875	-12.3368	5.74e-35	2.1e-33	Slc9a5			ENSMUSG00000024810	1868.88	-0.825179	0.106329	-7.76064	8.45015e-15	9.75485e-14	Il33
ENSMUSG00000036225	1489.18	-0.779457	0.0391835	-19.8925	4.73e-88	7.9e-86	Kctd1			ENSMUSG00000059146	9915.67	-0.824052	0.0531225	-15.5123	2.86395e-54	1.78917e-52	Ntrk3
ENSMUSG00000024747	33.7258	-0.778408	0.185133	-4.20458	2.62e-05	0.00012249	Aldh1a7			ENSMUSG00000023018	3572.9	-0.824047	0.0392153	-21.0134	4.94689e-98	9.19201e-96	Smarcd1
ENSMUSG00000035262	9.19868	-0.778242	0.316447	-2.45931	0.0139205	0.0381148	Amh			ENSMUSG00000089708	7.6197	-0.824026	0.322342	-2.55637	0.0105771	0.0286964	5330439A09Rik
ENSMUSG00000004473	127.503	-0.778084	0.0878117	-8.86083	7.94e-19	1.29e-17	Clec11a			ENSMUSG00000021453	239.807	-0.82376	0.114775	-7.1772	7.11533e-13	7.11705e-12	Gadd45g
ENSMUSG00000105895	134.335	-0.7779	0.0769762	-10.1057	5.21e-24	1.15e-22	Gm42829			ENSMUSG00000039713	662.871	-0.823669	0.0865954	-9.5117	1.87571e-21	3.31532e-20	Plekhg5
ENSMUSG00000074766	137.765	-0.777888	0.0884319	-8.79647	1.41e-18	2.25e-17	Ism1			ENSMUSG00000032323	41.2487	-0.822605	0.146363	-5.62032	1.906e-08	1.2591e-07	Cyp11a1
ENSMUSG00000032515	306.344	-0.776945	0.109189	-7.11559	1.11e-12	1.17e-11	Csrnp1			ENSMUSG00000086544	19.3544	-0.822447	0.192347	-4.27585	1.90408e-05	8.67689e-05	Chn1os3
ENSMUSG00000021991	3626.74	-0.775151	0.0330136	-23.4798	6.57e-122	2.19e-119	Cacna2d3			ENSMUSG00000030256	1701.44	-0.822394	0.0539465	-15.2446	1.78786e-52	1.05765e-50	Bhlhe41
ENSMUSG00000026473	41469	-0.774651	0.0612486	-12.6476	1.15e-36	4.5e-35	Glul			ENSMUSG00000024107	42.0751	-0.822371	0.144998	-5.67159	1.41479e-08	9.48661e-08	Lhcgr
ENSMUSG00000092829	16.9442	-0.773558	0.285842	-2.70624	0.00680496	0.0202146	Gm23159			ENSMUSG00000040466	263.19	-0.822078	0.0638487	-12.8754	6.19113e-38	2.20199e-36	Blvrb
ENSMUSG00000097466	81.7265	-0.773432	0.156311	-4.94802	7.5e-07	4.3e-06	D430036J16Rik			ENSMUSG00000111951	58.6307	-0.821806	0.171156	-4.80149	1.57487e-06	8.42264e-06	Gm48755
ENSMUSG00000042700	8679.53	-0.773331	0.0698606	-11.0696	1.76e-28	4.87e-27	Sipa1l1			ENSMUSG00000051844	17.34	-0.821108	0.236011	-3.47911	0.000503081	0.00182445	B230319C09Rik
ENSMUSG00000034684	142.956	-0.773298	0.101062	-7.65174	1.98e-14	2.38e-13	Sema3f			ENSMUSG00000030231	5719.79	-0.820949	0.0532357	-15.421	1.18213e-53	7.24447e-52	Plekha5
ENSMUSG00000053560	160.417	-0.773258	0.233961	-3.30507	0.00094951	0.00340231	Ier2			ENSMUSG00000032578	161.712	-0.820502	0.106649	-7.69348	1.43186e-14	1.62957e-13	Cish
ENSMUSG00000102543	3106.83	-0.773108	0.0551982	-14.006	1.43e-44	7.44e-43	Pcdhgc5			ENSMUSG00000075012	983.854	-0.82022	0.0627898	-13.0629	5.36112e-39	1.97462e-37	Fjx1
ENSMUSG00000085105	45.5182	-0.77307	0.156513	-4.93932	7.84e-07	4.49e-06	Gm12758			ENSMUSG00000070461	339.681	-0.820146	0.0841863	-9.74204	1.99499e-22	3.7046e-21	9230112E08Rik
ENSMUSG00000110205	17.2558	-0.772897	0.21049	-3.6719	0.00024075	0.00096523	Gm33594			ENSMUSG00000023484	9.37593	-0.819636	0.325338	-2.51934	0.0117575	0.0315045	Prph
ENSMUSG00000037139	98.9005	-0.772724	0.0989482	-7.80938	5.75e-15	7.18e-14	Myom3			ENSMUSG00000028172	296.529	-0.819602	0.089207	-9.18764	4.01555e-20	6.56137e-19	Tacr3
ENSMUSG00000024525	148.505	-0.772389	0.0916896	-8.42395	3.64e-17	5.29e-16	Impa2			ENSMUSG00000005580	2689.34	-0.819486	0.041494	-19.7495	8.0977e-87	1.17954e-84	Adcy9
ENSMUSG00000035129	10.5638	-0.772344	0.290265	-2.66082	0.00779498	0.0228036	Gm6781			ENSMUSG00000035104	297.568	-0.819475	0.0627187	-13.0659	5.15844e-39	1.90239e-37	Eva1a
ENSMUSG00000105868	11.0318	-0.77212	0.260182	-2.96762	0.00300119	0.00967351	Gm43766			ENSMUSG00000041729	2399.66	-0.819383	0.050879	-16.1045	2.37074e-58	1.66394e-56	Coro2b
ENSMUSG00000042251	73.5969	-0.77172	0.158844	-4.85835	1.18e-06	6.65e-06	Pm20d1			ENSMUSG00000054871	2943.77	-0.817804	0.0737818	-11.0841	1.49869e-28	3.73861e-27	Tmem158
ENSMUSG00000017446	65.5469	-0.771171	0.151294	-5.09718	3.45e-07	2.06e-06	C1qtnf1			ENSMUSG00000024066	161.067	-0.817292	0.149076	-5.48238	4.19643e-08	2.667e-07	Xdh
ENSMUSG00000078234	492.519	-0.770864	0.0788241	-9.77954	1.38e-22	2.79e-21	Klhdc7a			ENSMUSG00000078234	582.406	-0.817237	0.124533	-6.5624	5.29493e-11	4.51424e-10	Klhdc7a
ENSMUSG00000086166	10.1569	-0.770838	0.290598	-2.6526	0.00798753	0.0232879	Gm14342			ENSMUSG00000110218	9.89998	-0.817166	0.262454	-3.11356	0.00184847	0.00599749	Gm20219
ENSMUSG00000113244	12.3572	-0.770748	0.267005	-2.88665	0.00389373	0.0122343	Gm31218			ENSMUSG00000039720	19.0745	-0.816802	0.307246	-2.65846	0.00784977	0.0220187	Got1l1
ENSMUSG00000082922	7.44418	-0.770733	0.314383	-2.45157	0.0142235	0.0387909	Gm6939			ENSMUSG00000109608	13.1281	-0.816215	0.240424	-3.39489	0.000686557	0.00242196	Gm45597
ENSMUSG00000025401	13.5618	-0.770615	0.23472	-3.28313	0.00102663	0.00365206	Myo1a			ENSMUSG00000026999	736.699	-0.816175	0.094094	-8.67404	4.17063e-18	6.01762e-17	Nup35
ENSMUSG00000118521	20.9681	-0.770579	0.192327	-4.0066	6.16e-05	0.00027203	AL928616.1			ENSMUSG00000100534	11.0478	-0.815898	0.335223	-2.43389	0.0149373	0.0390007	Gm816
ENSMUSG00000078612	67.3911	-0.770251	0.120818	-6.37528	1.83e-10	1.54e-09	Fyb2			ENSMUSG00000078137	3305.97	-0.815687	0.0589469	-13.8377	1.51024e-43	6.57319e-42	Ankrd63
ENSMUSG00000001988	112.293	-0.769629	0.0914327	-8.41744	3.85e-17	5.57e-16	Npas1			ENSMUSG00000050761	16.284	-0.815656	0.231623	-3.52149	0.000429133	0.0015732	Gp1bb
ENSMUSG00000025658	11653.7	-0.769607	0.0499443	-15.4093	1.42e-53	9.49e-52	Cnksr2			ENSMUSG00000109771	93.1516	-0.815446	0.110787	-7.36048	1.83254e-13	1.93023e-12	Gm35315
ENSMUSG00000075538	270.877	-0.769312	0.251916	-3.05384	0.00225933	0.00749422	Gm10855			ENSMUSG00000029608	3603.74	-0.815444	0.0549196	-14.848	7.17117e-50	3.92209e-48	Rph3a
ENSMUSG00000104157	22.6449	-0.769213	0.235715	-3.26331	0.00110118	0.00389248	Gm38101			ENSMUSG00000081386	12.2314	-0.814905	0.309621	-2.63194	0.00848981	0.0236175	Gm15160
ENSMUSG00000100150	12.6006	-0.769173	0.324107	-2.37321	0.0176342	0.0467548	Gm19585			ENSMUSG00000030518	689.972	-0.814064	0.0541614	-15.0303	4.64657e-51	2.64617e-49	Fam189a1
ENSMUSG00000073565	421.818	-0.769071	0.0683834	-11.2465	2.41e-29	7.03e-28	Prr16			ENSMUSG00000031410	31.1569	-0.813997	0.207424	-3.92432	8.69752e-05	0.000357966	Nxf7
ENSMUSG00000053310	9169.03	-0.769055	0.0429439	-17.9084	1.01e-71	1.14e-69	Nrgn			ENSMUSG00000078202	530.545	-0.813834	0.0632386	-12.8693	6.70463e-38	2.37009e-36	Nrarp
ENSMUSG00000070644	111.456	-0.768792	0.149402	-5.14579	2.66e-07	1.61e-06	Etnk2			ENSMUSG00000044139	10.7813	-0.813522	0.269388	-3.01989	0.0025287	0.00795349	Prss53
ENSMUSG00000041205	1047.56	-0.768747	0.0438413	-17.5348	7.77e-69	8.19e-67	Map6d1			ENSMUSG00000104621	126.084	-0.812791	0.157558	-5.15867	2.48704e-07	1.4554e-06	Gm43185
ENSMUSG00000041372	25.501	-0.767715	0.186884	-4.10798	3.99e-05	0.00018182	B4galnt3			ENSMUSG00000030329	1119.12	-0.812498	0.0526065	-15.4448	8.17635e-54	5.04272e-52	Pianp
ENSMUSG00000118202	2119.01	-0.767621	0.0458656	-16.7363	7.13e-63	6.34e-61	C030017B01Rik			ENSMUSG00000100053	19.7611	-0.812392	0.248949	-3.26328	0.00110129	0.00374027	Gm28154
ENSMUSG00000020434	10.3453	-0.767205	0.298946	-2.56636	0.0102771	0.0290928	4921536K21Rik			ENSMUSG00000103202	38.7686	-0.812331	0.177987	-4.56398	5.01925e-06	2.48876e-05	Gm37326
ENSMUSG00000114271	34.5455	-0.767126	0.159998	-4.79458	1.63e-06	9.02e-06	Gm32224			ENSMUSG00000102349	151.999	-0.812265	0.15635	-5.19518	2.04527e-07	1.20721e-06	Gm37376
ENSMUSG00000034765	237.802	-0.766919	0.127043	-6.03666	1.57e-09	1.22e-08	Dusp5			ENSMUSG00000117423	8.61541	-0.812221	0.313198	-2.59331	0.00950559	0.0261025	Gm33508
ENSMUSG00000108317	33.256	-0.766443	0.290905	-2.63469	0.00842144	0.0244103	Gm44663			ENSMUSG00000052105	3867.65	-0.811652	0.063128	-12.8572	7.83221e-38	2.75524e-36	Mtcl1
ENSMUSG00000023886	324.717	-0.765789	0.0675076	-11.3437	7.97e-30	2.37e-28	Smoc2			ENSMUSG00000109882	13.0786	-0.811488	0.256766	-3.16043	0.00157539	0.00517341	Gm18706
ENSMUSG00000048385	955.862	-0.765282	0.0724189	-10.5674	4.22e-26	1.03e-24	Scrt1			ENSMUSG00000025934	49.319	-0.811356	0.162142	-5.00399	5.61566e-07	3.15896e-06	Gsta3
ENSMUSG00000030043	90.0927	-0.76494	0.109195	-7.00528	2.46e-12	2.5e-11	Tacr1			ENSMUSG00000102800	14.5302	-0.811354	0.331782	-2.44544	0.0144675	0.0379176	Gm37479
ENSMUSG00000045534	142.434	-0.764557	0.0862363	-8.86584	7.59e-19	1.24e-17	Kcna5			ENSMUSG00000048602	199.293	-0.810685	0.117043	-6.92641	4.31667e-12	4.04289e-11	Morc2b
ENSMUSG00000022206	772.409	-0.764492	0.0509266	-15.0116	6.16e-51	3.86e-49	Npr3			ENSMUSG00000028957	2116.87	-0.810169	0.0731168	-11.0805	1.56034e-28	3.8857e-27	Per3
ENSMUSG00000117785	22.3104	-0.764331	0.265938	-2.87409	0.00405192	0.0126784	Gm5827			ENSMUSG00000033508	17.8596	-0.810065	0.21767	-3.72153	0.000198022	0.000769342	Asprv1
ENSMUSG00000022945	12.4471	-0.764047	0.248271	-3.07747	0.00208763	0.00696603	Chaf1b			ENSMUSG00000112941	620.848	-0.809968	0.0471956	-17.1619	5.11773e-66	4.73954e-64	Gm48623
ENSMUSG00000078640	59.9227	-0.76396	0.132172	-5.78006	7.47e-09	5.39e-08	Gm11627			ENSMUSG00000040298	35.0327	-0.809626	0.1959	-4.13286	3.58278e-05	0.00015669	Btbd16
ENSMUSG00000040287	23.7566	-0.763554	0.177083	-4.31185	1.62e-05	7.81e-05	Stac3			ENSMUSG00000037628	16.7527	-0.808623	0.232939	-3.4714	0.000517751	0.00187367	Cdkn3
ENSMUSG00000065422	41.032	-0.763097	0.193054	-3.95277	7.73e-05	0.00033555	Mir221			ENSMUSG00000045662	36.3944	-0.807828	0.234348	-3.44712	0.000566588	0.00203465	Henmt1
ENSMUSG00000032503	14282	-0.762949	0.0301105	-25.3383	1.21e-141	5.86e-139	Arpp21			ENSMUSG00000074505	22270.6	-0.807554	0.0444899	-18.1514	1.25171e-73	1.37437e-71	Fat3
ENSMUSG00000046750	14.4469	-0.761921	0.26813	-2.84161	0.00448867	0.0138741	Selenov			ENSMUSG00000012705	32.0482	-0.807499	0.163196	-4.94803	7.49685e-07	4.15271e-06	Retn
ENSMUSG00000064899	31.2023	-0.761223	0.236684	-3.2162	0.00129902	0.00452631	Snord118			ENSMUSG00000090071	1441.84	-0.806162	0.0605035	-13.3242	1.67392e-40	6.59265e-39	Cdk5r2
ENSMUSG00000081126	8.63582	-0.760814	0.294659	-2.58202	0.00982239	0.0279745	Gm15784			ENSMUSG00000032511	237.917	-0.804133	0.179682	-4.4753	7.63026e-06	3.68078e-05	Scn5a
ENSMUSG00000075270	170.365	-0.760703	0.0975421	-7.79871	6.25e-15	7.79e-14	Pde11a			ENSMUSG00000004110	17974.4	-0.804042	0.0550277	-14.6116	2.36977e-48	1.22885e-46	Cacna1e
ENSMUSG00000090958	49.7205	-0.760645	0.180744	-4.20841	2.57e-05	0.00012057	Lrrc32			ENSMUSG00000022565	4306.46	-0.803266	0.0814147	-9.86635	5.82476e-23	1.12113e-21	Plec
ENSMUSG00000097325	11.516	-0.76063	0.275423	-2.76168	0.00575047	0.0173553	Gm16897			ENSMUSG00000084241	16.5491	-0.802975	0.227931	-3.52289	0.000426873	0.0015659	Gm13416
ENSMUSG00000047787	1186.22	-0.760409	0.059396	-12.8024	1.59e-37	6.45e-36	Flrt1			ENSMUSG00000004661	257.45	-0.802397	0.066661	-12.037	2.27155e-33	6.8732e-32	Arid3b
ENSMUSG00000042256	520.227	-0.760274	0.0643266	-11.819	3.12e-32	1.03e-30	Ptchd4			ENSMUSG00000021680	99.9845	-0.802233	0.230087	-3.48665	0.000489111	0.00177712	Crhbp
ENSMUSG00000027346	3978.46	-0.760043	0.0478493	-15.8841	8.17e-57	6.01e-55	Gpcpd1			ENSMUSG00000031765	5691.79	-0.802081	0.0645957	-12.4169	2.11502e-35	6.91186e-34	Mt1
ENSMUSG00000096107	10.7996	-0.760023	0.300577	-2.52854	0.0114537	0.0320644	Gm16505			ENSMUSG00000042500	1030.28	-0.801984	0.0662085	-12.113	9.0132e-34	2.78535e-32	Ago4
ENSMUSG00000039058	4186.82	-0.759827	0.0332284	-22.8668	9.95e-116	2.75e-113	Ak5			ENSMUSG00000021259	3659.26	-0.801657	0.0545969	-14.6832	8.26124e-49	4.38587e-47	Cyp46a1
ENSMUSG00000093738	9.09508	-0.759731	0.305331	-2.48822	0.0128383	0.0354726	AI606473			ENSMUSG00000108375	9.08561	-0.801153	0.323391	-2.47735	0.0132363	0.0350489	Gm45003
ENSMUSG00000027375	4478.88	-0.759501	0.0725862	-10.4634	1.27e-25	3.05e-24	Mal			ENSMUSG00000025401	18.8503	-0.800182	0.217784	-3.67419	0.000238601	0.000913528	Myo1a
ENSMUSG00000016624	160.99	-0.759069	0.0886882	-8.55884	1.14e-17	1.71e-16	Phf21b			ENSMUSG00000021115	1316.56	-0.799844	0.0601029	-13.3079	2.08231e-40	8.12381e-39	Vrk1
ENSMUSG00000103885	21.9995	-0.75895	0.308875	-2.45714	0.0140047	0.0383024	Gm37006			ENSMUSG00000017491	4785.94	-0.799813	0.0589766	-13.5615	6.77151e-42	2.80408e-40	Rarb
ENSMUSG00000032773	3855.86	-0.758759	0.0340433	-22.2881	4.82e-110	1.18e-107	Chrm1			ENSMUSG00000022026	17.4934	-0.799607	0.245971	-3.25082	0.00115073	0.00388902	Olfm4
ENSMUSG00000037411	27.8394	-0.758752	0.19418	-3.90747	9.33e-05	0.00039897	Serpine1			ENSMUSG00000032174	4349.16	-0.799363	0.0697544	-11.4597	2.10282e-30	5.61274e-29	Icam5
ENSMUSG00000042388	3279.17	-0.758739	0.0533728	-14.2158	7.31e-46	3.96e-44	Dlgap3			ENSMUSG00000035711	83.0971	-0.799184	0.134636	-5.93589	2.92256e-09	2.10632e-08	Dok3
ENSMUSG00000047842	10515.7	-0.758181	0.0433303	-17.4977	1.49e-68	1.54e-66	Diras2			ENSMUSG00000026023	10.4424	-0.798965	0.278405	-2.86979	0.00410739	0.0123048	Cdk15
ENSMUSG00000051029	23.4972	-0.758156	0.213016	-3.55915	0.00037206	0.00143966	Serpinb1b			ENSMUSG00000027298	7222.16	-0.798814	0.0397597	-20.0911	8.83322e-90	1.39157e-87	Tyro3
ENSMUSG00000112941	322.105	-0.758041	0.0720946	-10.5145	7.41e-26	1.8e-24	Gm48623			ENSMUSG00000039942	36.4906	-0.798236	0.161981	-4.92796	8.3093e-07	4.58348e-06	Ptger4
ENSMUSG00000044216	3329.15	-0.757336	0.046175	-16.4014	1.87e-60	1.55e-58	Kcnj4			ENSMUSG00000060780	1443.24	-0.798018	0.0436708	-18.2735	1.34535e-74	1.51742e-72	Lrrtm1
ENSMUSG00000050663	2155.36	-0.756852	0.0329557	-22.9657	1.03e-116	2.95e-114	Trhde			ENSMUSG00000116493	34.4055	-0.797854	0.194907	-4.09352	4.24881e-05	0.000183684	Gm49445
ENSMUSG00000062704	12.0026	-0.756264	0.248383	-3.04475	0.00232873	0.00770421	9430002A10Rik			ENSMUSG00000115762	21.9908	-0.797652	0.203755	-3.91475	9.04963e-05	0.000371329	Gm34907
ENSMUSG00000110534	18.6886	-0.755998	0.200194	-3.77633	0.00015915	0.00065862	Gm45708			ENSMUSG00000108983	149.728	-0.79747	0.146671	-5.43713	5.41448e-08	3.40381e-07	Gm44926
ENSMUSG00000064307	84.8289	-0.755822	0.170092	-4.44359	8.85e-06	4.44e-05	Lrrc51			ENSMUSG00000013611	16.1173	-0.796524	0.272124	-2.92706	0.00342178	0.0104562	Snx31
ENSMUSG00000003872	1054.48	-0.75577	0.0563067	-13.4224	4.47e-41	2.02e-39	Lin7b			ENSMUSG00000032908	1056.97	-0.795125	0.0818156	-9.7185	2.51465e-22	4.64578e-21	Sgpp2
ENSMUSG00000032528	811.428	-0.755378	0.0508199	-14.8638	5.66e-50	3.44e-48	Vipr1			ENSMUSG00000055653	121.859	-0.795044	0.170257	-4.66966	3.01696e-06	1.54401e-05	Gpc3
ENSMUSG00000024743	5657.75	-0.754732	0.0392683	-19.2199	2.52e-82	3.66e-80	Syt7			ENSMUSG00000010825	15.5018	-0.794544	0.259166	-3.06578	0.00217104	0.00693924	Grid2ip
ENSMUSG00000090223	1966.71	-0.754563	0.124034	-6.0835	1.18e-09	9.21e-09	Pcp4			ENSMUSG00000057899	35.3716	-0.794364	0.158121	-5.02378	5.06638e-07	2.86499e-06	Adgrf2
ENSMUSG00000051747	215.958	-0.754562	0.115637	-6.52525	6.79e-11	5.99e-10	Ttn			ENSMUSG00000041444	17754.2	-0.793759	0.0506956	-15.6574	2.95887e-55	1.91022e-53	Arhgap32
ENSMUSG00000095334	108.043	-0.753655	0.11036	-6.82908	8.55e-12	8.23e-11	Gm21984			ENSMUSG00000027858	6261.12	-0.793395	0.0645495	-12.2913	1.00926e-34	3.247e-33	Tspan2
ENSMUSG00000040957	628.109	-0.75348	0.0489481	-15.3934	1.81e-53	1.21e-51	Cables1			ENSMUSG00000053279	1551.88	-0.793129	0.0805728	-9.84363	7.3028e-23	1.39819e-21	Aldh1a1
ENSMUSG00000078350	281.587	-0.753437	0.0903215	-8.34172	7.32e-17	1.04e-15	Smim1			ENSMUSG00000032192	9259.95	-0.793058	0.0447567	-17.7193	2.97552e-70	3.05856e-68	Gnb5
ENSMUSG00000028197	174.057	-0.75273	0.102008	-7.37911	1.59e-13	1.78e-12	Col24a1			ENSMUSG00000075405	26.7701	-0.792539	0.199769	-3.96728	7.26974e-05	0.000303249	9430097D07Rik
ENSMUSG00000027419	15217.9	-0.752586	0.0367419	-20.483	3.05e-93	5.61e-91	Pcsk2			ENSMUSG00000110534	19.7288	-0.792449	0.201372	-3.93524	8.31133e-05	0.000343387	Gm45708
ENSMUSG00000087569	16.4155	-0.752261	0.270197	-2.78412	0.00536735	0.0163023	Gm8464			ENSMUSG00000050556	7670.99	-0.792408	0.0396225	-19.9989	5.62783e-89	8.54105e-87	Kcnb1
ENSMUSG00000097497	66.7481	-0.751797	0.189747	-3.9621	7.43e-05	0.00032391	Gm26652			ENSMUSG00000039145	5352.61	-0.791548	0.0475415	-16.6496	3.04586e-62	2.45251e-60	Camk1d
ENSMUSG00000059891	25.998	-0.751211	0.186902	-4.01927	5.84e-05	0.0002586	Tsks			ENSMUSG00000039474	3347.86	-0.790663	0.0493021	-16.0371	7.03484e-58	4.8668e-56	Wfs1
ENSMUSG00000036111	142.496	-0.75103	0.0779728	-9.63195	5.86e-22	1.14e-20	Lmo1			ENSMUSG00000028600	23.7742	-0.790486	0.291154	-2.71501	0.00662731	0.0189285	Podn
ENSMUSG00000104138	26.9498	-0.751001	0.288033	-2.60735	0.00912467	0.0261849	Gm36949			ENSMUSG00000097493	142.739	-0.790455	0.106008	-7.45654	8.88218e-14	9.55354e-13	9930014A18Rik
ENSMUSG00000114241	9.83947	-0.749804	0.306555	-2.4459	0.0144491	0.0393236	Gm30108			ENSMUSG00000058700	13.2877	-0.790208	0.242209	-3.2625	0.00110433	0.00375015	Rpl21-ps12
ENSMUSG00000086770	21.9682	-0.749605	0.187527	-3.99732	6.41e-05	0.0002824	Gm15351			ENSMUSG00000087475	280.065	-0.790165	0.10141	-7.79179	6.60646e-15	7.69392e-14	4933406I18Rik
ENSMUSG00000027221	2958.24	-0.749375	0.0352114	-21.2822	1.66e-100	3.52e-98	Chst1			ENSMUSG00000053470	4138.5	-0.789821	0.051396	-15.3674	2.70996e-53	1.64683e-51	Kdm3a
ENSMUSG00000036560	735.509	-0.749334	0.0534739	-14.0131	1.3e-44	6.78e-43	Lgi4			ENSMUSG00000003411	1115.8	-0.789743	0.0613343	-12.876	6.14087e-38	2.1868e-36	Rab3b
ENSMUSG00000052629	83.725	-0.74902	0.10562	-7.09167	1.33e-12	1.38e-11	Gm9885			ENSMUSG00000079105	22.9004	-0.789743	0.200755	-3.93385	8.35946e-05	0.000345228	C7
ENSMUSG00000055958	20.3139	-0.748934	0.223729	-3.34751	0.00081541	0.00295641	Gm9987			ENSMUSG00000070576	2525.23	-0.789487	0.0523026	-15.0946	1.7579e-51	1.01104e-49	Mn1
ENSMUSG00000114883	18.5337	-0.748925	0.282338	-2.65259	0.00798778	0.0232879	Gm48860			ENSMUSG00000047904	294.687	-0.789449	0.213767	-3.69304	0.000221593	0.000852918	Sstr2
ENSMUSG00000037492	2223.49	-0.748768	0.0340635	-21.9815	4.33e-107	1.03e-104	Zmat4			ENSMUSG00000013275	2737.32	-0.789258	0.0546277	-14.448	2.5825e-47	1.27964e-45	Slc41a1
ENSMUSG00000020268	202.397	-0.74803	0.211655	-3.53419	0.00040903	0.0015712	Lyrm7			ENSMUSG00000000184	3674.38	-0.788815	0.092065	-8.56802	1.05282e-17	1.4916e-16	Ccnd2
ENSMUSG00000116029	58.1158	-0.747802	0.12491	-5.9867	2.14e-09	1.63e-08	Gm41414			ENSMUSG00000046593	53.4896	-0.78844	0.308702	-2.55405	0.0106477	0.028867	Tmem215
ENSMUSG00000021743	572.519	-0.747791	0.0516296	-14.4838	1.53e-47	8.66e-46	Fezf2			ENSMUSG00000085586	247.232	-0.787905	0.122106	-6.45261	1.09939e-10	9.04828e-10	Gm11613
ENSMUSG00000091971	101.528	-0.746339	0.124972	-5.97206	2.34e-09	1.78e-08	Hspa1a			ENSMUSG00000005716	894.456	-0.786958	0.11392	-6.90796	4.91687e-12	4.57986e-11	Pvalb
ENSMUSG00000103742	10.3205	-0.746088	0.309998	-2.40675	0.0160951	0.0431624	Gm38240			ENSMUSG00000024747	18.6759	-0.786576	0.260406	-3.02057	0.00252298	0.00793982	Aldh1a7
ENSMUSG00000025576	3764.29	-0.745801	0.0408391	-18.262	1.66e-74	1.98e-72	Rbfox3			ENSMUSG00000069008	7.3554	-0.78657	0.329619	-2.3863	0.017019	0.0436923	Gm5537
ENSMUSG00000053137	894.008	-0.745514	0.0539945	-13.8072	2.31e-43	1.13e-41	Mapk11			ENSMUSG00000015143	3495.31	-0.786133	0.0662785	-11.8611	1.8856e-32	5.47675e-31	Actn1
ENSMUSG00000037355	393.216	-0.745202	0.0688113	-10.8296	2.49e-27	6.49e-26	Uvssa			ENSMUSG00000020059	23.9546	-0.7857	0.245402	-3.20168	0.00136629	0.00454494	Sycp3
ENSMUSG00000101439	10.056	-0.745124	0.284639	-2.61778	0.00885031	0.0254882	Gm336			ENSMUSG00000100257	11.6523	-0.7853	0.302604	-2.59514	0.00945513	0.0259861	C4bp-ps1
ENSMUSG00000010601	11.8441	-0.744846	0.251891	-2.95701	0.00310634	0.00997149	Apol7a			ENSMUSG00000071265	1681.54	-0.784565	0.0613743	-12.7833	2.03294e-37	7.02371e-36	1700086L19Rik
ENSMUSG00000108929	13.5244	-0.744643	0.256456	-2.90359	0.0036891	0.011648	Cc2d2b			ENSMUSG00000038195	40.7999	-0.784504	0.241717	-3.24554	0.00117227	0.0039549	Rilp
ENSMUSG00000073274	315.823	-0.744572	0.127594	-5.83549	5.36e-09	3.93e-08	Gm14636			ENSMUSG00000050473	1125.17	-0.784352	0.0799303	-9.81295	9.90344e-23	1.87139e-21	Slc35d3
ENSMUSG00000118138	30.2888	-0.744435	0.169289	-4.39742	1.1e-05	5.42e-05	Gm50322			ENSMUSG00000022095	1190.13	-0.783695	0.0598547	-13.0933	3.59721e-39	1.33854e-37	Fam160b2
ENSMUSG00000051401	2764.98	-0.744379	0.0406667	-18.3044	7.64e-75	9.17e-73	Kctd16			ENSMUSG00000028370	42.9771	-0.783633	0.172795	-4.53504	5.75926e-06	2.83243e-05	Pappa
ENSMUSG00000097055	149.442	-0.744366	0.116497	-6.38955	1.66e-10	1.41e-09	Gm4419			ENSMUSG00000040289	1776.86	-0.783522	0.0361285	-21.6871	2.71795e-104	5.70908e-102	Hey1
ENSMUSG00000020374	751.902	-0.744072	0.0525777	-14.1519	1.82e-45	9.72e-44	Rasgef1c			ENSMUSG00000026255	754.686	-0.783372	0.0684539	-11.4438	2.52564e-30	6.69203e-29	Efhd1
ENSMUSG00000074627	21.7581	-0.743905	0.221007	-3.36599	0.0007627	0.00278162	Mroh8			ENSMUSG00000058975	1841.08	-0.783231	0.061813	-12.671	8.56488e-37	2.89359e-35	Kcnc1
ENSMUSG00000032572	27.9903	-0.743643	0.312834	-2.37712	0.0174485	0.0463088	Col6a4			ENSMUSG00000020090	43.9269	-0.783086	0.212406	-3.68674	0.000227146	0.000872384	Npffr1
ENSMUSG00000107219	44.0484	-0.743377	0.134308	-5.53488	3.11e-08	2.1e-07	Gm42738			ENSMUSG00000026837	84.4861	-0.782264	0.328571	-2.38081	0.0172748	0.0442783	Col5a1
ENSMUSG00000091230	25.9103	-0.743372	0.27818	-2.67227	0.00753395	0.0221157	Gm6970			ENSMUSG00000032402	2493.4	-0.78221	0.0509324	-15.3578	3.13946e-53	1.90384e-51	Smad3
ENSMUSG00000105012	12.0495	-0.74293	0.268374	-2.76826	0.00563563	0.0170477	Gm42813			ENSMUSG00000036106	127.599	-0.782132	0.105314	-7.4267	1.11343e-13	1.18702e-12	Prr5
ENSMUSG00000097414	122.579	-0.742746	0.0870251	-8.53486	1.4e-17	2.1e-16	B130046B21Rik			ENSMUSG00000037138	2273.81	-0.78199	0.0482673	-16.2012	4.94149e-59	3.58995e-57	Aff3
ENSMUSG00000020901	70.5612	-0.740294	0.103775	-7.13365	9.77e-13	1.03e-11	Pik3r5			ENSMUSG00000097877	36.2411	-0.781666	0.150811	-5.18307	2.18268e-07	1.28492e-06	Gm26703
ENSMUSG00000040724	12102.7	-0.740214	0.042782	-17.302	4.54e-67	4.57e-65	Kcna2			ENSMUSG00000021273	2019.04	-0.781571	0.0544899	-14.3434	1.17162e-46	5.68875e-45	Fdft1
ENSMUSG00000047940	10.3601	-0.739724	0.299791	-2.46746	0.0136075	0.0373247	Stpg2			ENSMUSG00000079003	551.953	-0.780779	0.0527952	-14.7888	1.72933e-49	9.30522e-48	Samd1
ENSMUSG00000084020	10.3431	-0.739627	0.273378	-2.70551	0.00681999	0.0202499	Wsb2-ps			ENSMUSG00000020642	1430.61	-0.780439	0.0832898	-9.37016	7.24229e-21	1.23781e-19	Rnf144a
ENSMUSG00000022342	4650.48	-0.739537	0.0424943	-17.4032	7.8e-68	7.96e-66	Kcnv1			ENSMUSG00000085603	14.4279	-0.780318	0.2447	-3.18887	0.00142829	0.00473544	Gm11346
ENSMUSG00000058248	3938.23	-0.73942	0.0325513	-22.7155	3.15e-114	8.32e-112	Kcnh1			ENSMUSG00000020268	238.133	-0.780152	0.176885	-4.41051	1.03127e-05	4.87341e-05	Lyrm7
ENSMUSG00000020785	3411.41	-0.738646	0.0518858	-14.236	5.48e-46	2.98e-44	Camkk1			ENSMUSG00000106019	159.578	-0.780022	0.0946056	-8.24499	1.65169e-16	2.17625e-15	Gm43672
ENSMUSG00000032291	20.8263	-0.738508	0.258157	-2.86069	0.00422714	0.0131736	Crabp1			ENSMUSG00000027849	4494.38	-0.779945	0.0580216	-13.4423	3.41592e-41	1.36576e-39	Syt6
ENSMUSG00000015981	2043.76	-0.737843	0.0523265	-14.1007	3.76e-45	2e-43	Stk32c			ENSMUSG00000042524	3264.13	-0.779374	0.0661261	-11.7862	4.59967e-32	1.3149e-30	Sun2
ENSMUSG00000075511	285.197	-0.737704	0.0837035	-8.8133	1.22e-18	1.95e-17	1700001L05Rik			ENSMUSG00000037610	68.9649	-0.778966	0.14732	-5.28756	1.23961e-07	7.4953e-07	Kcnmb2
ENSMUSG00000028086	11185.9	-0.737079	0.0410387	-17.9606	3.97e-72	4.5e-70	Fbxw7			ENSMUSG00000018427	5055.2	-0.778737	0.047674	-16.3346	5.59636e-60	4.15953e-58	Ypel2
ENSMUSG00000016918	906.504	-0.736849	0.0620903	-11.8674	1.75e-32	5.85e-31	Sulf1			ENSMUSG00000022463	2959.5	-0.778518	0.0482898	-16.1218	1.79349e-58	1.26184e-56	Srebf2
ENSMUSG00000033594	848.386	-0.736189	0.0623793	-11.8018	3.82e-32	1.26e-30	Spata2l			ENSMUSG00000031292	12670.9	-0.778067	0.0455573	-17.0789	2.13243e-65	1.92563e-63	Cdkl5
ENSMUSG00000029307	137.65	-0.735745	0.104301	-7.05405	1.74e-12	1.79e-11	Dmp1			ENSMUSG00000039405	177.757	-0.778011	0.16652	-4.67217	2.98036e-06	1.52689e-05	Prss23
ENSMUSG00000036611	617.292	-0.735576	0.0465935	-15.7871	3.82e-56	2.77e-54	Eepd1			ENSMUSG00000090061	352.14	-0.777882	0.183191	-4.24629	2.1734e-05	9.82951e-05	Nwd2
ENSMUSG00000053141	8194.39	-0.73544	0.0475041	-15.4816	4.62e-54	3.11e-52	Ptprt			ENSMUSG00000112543	33.1719	-0.776698	0.223239	-3.47922	0.000502882	0.00182396	Gm48744
ENSMUSG00000023868	4035.34	-0.734526	0.0479309	-15.3247	5.23e-53	3.44e-51	Pde10a			ENSMUSG00000066189	1174.51	-0.776361	0.052006	-14.9283	2.15659e-50	1.20915e-48	Cacng3
ENSMUSG00000028033	4323.19	-0.733773	0.0371952	-19.7276	1.25e-86	2e-84	Kcnq5			ENSMUSG00000006522	1492.74	-0.776208	0.176935	-4.38697	1.1494e-05	5.3877e-05	Itih3
ENSMUSG00000056211	10550.8	-0.733401	0.091953	-7.97582	1.51e-15	1.97e-14	R3hdm1			ENSMUSG00000000214	150.728	-0.7762	0.109972	-7.05819	1.6869e-12	1.63103e-11	Th
ENSMUSG00000050423	206.264	-0.733291	0.111243	-6.5918	4.35e-11	3.9e-10	Ppp1r3g			ENSMUSG00000047495	1858.79	-0.775566	0.0517073	-14.9992	7.43493e-51	4.2011e-49	Dlgap2
ENSMUSG00000048482	1063.88	-0.733254	0.0896623	-8.17795	2.89e-16	3.94e-15	Bdnf			ENSMUSG00000029363	333.974	-0.775313	0.064076	-12.0999	1.05741e-33	3.24695e-32	Rfc5
ENSMUSG00000030102	35232.7	-0.733071	0.0309807	-23.6622	8.84e-124	3.13e-121	Itpr1			ENSMUSG00000032589	5006.85	-0.774329	0.0956915	-8.09193	5.87252e-16	7.46459e-15	Bsn
ENSMUSG00000050321	3618.57	-0.73273	0.0490624	-14.9347	1.96e-50	1.21e-48	Neto1			ENSMUSG00000047363	66.2236	-0.77418	0.142454	-5.4346	5.49189e-08	3.44724e-07	Cstad
ENSMUSG00000109013	8.42742	-0.732508	0.308637	-2.37336	0.0176269	0.0467398	Gm44723			ENSMUSG00000090113	13.3548	-0.773669	0.270449	-2.86068	0.00422728	0.012643	Nhlrc4
ENSMUSG00000020810	975.603	-0.732367	0.0523056	-14.0017	1.52e-44	7.89e-43	Cygb			ENSMUSG00000064851	202.493	-0.773453	0.309409	-2.49978	0.0124271	0.0331119	Gm24525
ENSMUSG00000019312	40.326	-0.732036	0.139373	-5.25235	1.5e-07	9.36e-07	Grb7			ENSMUSG00000020886	10290.3	-0.773197	0.0312095	-24.7744	1.69183e-135	7.54478e-133	Dlg4
ENSMUSG00000107068	11.8728	-0.731996	0.268217	-2.72912	0.0063503	0.0189784	Gm42742			ENSMUSG00000031972	130.68	-0.773164	0.0973856	-7.9392	2.03492e-15	2.4805e-14	Acta1
ENSMUSG00000118099	99.2099	-0.731187	0.095377	-7.66628	1.77e-14	2.13e-13	Gm31356			ENSMUSG00000070003	1827.15	-0.77285	0.0968432	-7.98042	1.45835e-15	1.80116e-14	Ssbp4
ENSMUSG00000022054	3372.43	-0.731032	0.0485393	-15.0606	2.94e-51	1.87e-49	Nefm			ENSMUSG00000020882	2482.08	-0.771946	0.0478608	-16.129	1.59631e-58	1.12585e-56	Cacnb1
ENSMUSG00000020061	202.016	-0.730962	0.0907596	-8.05383	8.02e-16	1.06e-14	Mybpc1			ENSMUSG00000075266	94.9482	-0.771787	0.10572	-7.30031	2.8711e-13	2.97443e-12	Cenpw
ENSMUSG00000056158	3181.48	-0.730703	0.0473552	-15.4302	1.02e-53	6.89e-52	Car10			ENSMUSG00000047281	25.2387	-0.771424	0.213008	-3.62157	0.000292822	0.00110464	Sfn
ENSMUSG00000037126	8143.55	-0.729939	0.0579263	-12.6012	2.08e-36	8.03e-35	Psd			ENSMUSG00000062319	265.427	-0.771304	0.136846	-5.6363	1.73747e-08	1.15302e-07	Gm10115
ENSMUSG00000000440	182.935	-0.729926	0.0641407	-11.3801	5.26e-30	1.57e-28	Pparg			ENSMUSG00000037907	804.715	-0.771261	0.0614753	-12.5459	4.18778e-36	1.3921e-34	Ankrd13b
ENSMUSG00000045294	2299.62	-0.729657	0.069984	-10.4261	1.89e-25	4.47e-24	Insig1			ENSMUSG00000022860	108.212	-0.770818	0.147728	-5.21782	1.81038e-07	1.07426e-06	Chodl
ENSMUSG00000032502	37.1371	-0.72961	0.154237	-4.73045	2.24e-06	1.22e-05	Stac			ENSMUSG00000018339	105.261	-0.770274	0.322211	-2.39059	0.0168215	0.0432505	Gpx3
ENSMUSG00000041115	2168.12	-0.729464	0.0777123	-9.38672	6.19e-21	1.13e-19	Iqsec2			ENSMUSG00000059456	11834.9	-0.770194	0.0490088	-15.7154	1.18584e-55	7.72448e-54	Ptk2b
ENSMUSG00000103477	111.206	-0.729287	0.0910051	-8.0137	1.11e-15	1.46e-14	5930409G06Rik			ENSMUSG00000020950	966.019	-0.769653	0.0766227	-10.0447	9.69353e-24	1.9272e-22	Foxg1
ENSMUSG00000042109	1172.57	-0.728559	0.049275	-14.7856	1.82e-49	1.08e-47	Csdc2			ENSMUSG00000071202	13.8309	-0.769065	0.282142	-2.72581	0.00641437	0.0183674	Ccdc78
ENSMUSG00000027330	250.11	-0.728102	0.0701247	-10.383	2.96e-25	6.95e-24	Cdc25b			ENSMUSG00000034394	8.27015	-0.768681	0.321479	-2.39108	0.0167991	0.0432094	Lif
ENSMUSG00000003585	954.793	-0.728038	0.052706	-13.8132	2.12e-43	1.05e-41	Sec14l2			ENSMUSG00000039133	37.6682	-0.768494	0.14316	-5.36807	7.95817e-08	4.91548e-07	9330171B17Rik
ENSMUSG00000055632	12.3471	-0.727605	0.247019	-2.94555	0.00322384	0.0103088	Hmcn2			ENSMUSG00000025981	1350.56	-0.768105	0.0766227	-10.0245	1.18952e-23	2.35524e-22	Coq10b
ENSMUSG00000034730	4150.58	-0.727261	0.0746628	-9.74061	2.02e-22	4.03e-21	Adgrb1			ENSMUSG00000034796	461.285	-0.768072	0.175353	-4.38014	1.18604e-05	5.54693e-05	Cpne7
ENSMUSG00000011148	332.55	-0.72671	0.0676089	-10.7487	6.01e-27	1.54e-25	Adssl1			ENSMUSG00000038388	3691.16	-0.767485	0.0532838	-14.4037	4.90285e-47	2.4088e-45	Mpp6
ENSMUSG00000047419	421.731	-0.726504	0.232718	-3.12182	0.00179736	0.00609258	Cmya5			ENSMUSG00000029419	1101.5	-0.767438	0.0859236	-8.93163	4.19772e-19	6.46886e-18	Ajm1
ENSMUSG00000036390	142.451	-0.726308	0.108908	-6.669	2.58e-11	2.36e-10	Gadd45a			ENSMUSG00000099662	26.0705	-0.767177	0.175496	-4.37148	1.23409e-05	5.75862e-05	Ppp1r2-ps2
ENSMUSG00000030047	311.555	-0.726069	0.0745539	-9.73885	2.06e-22	4.1e-21	Arhgap25			ENSMUSG00000116525	21.0323	-0.767106	0.261452	-2.93402	0.00334601	0.0102451	Gm30371
ENSMUSG00000022843	1200.69	-0.72597	0.0464888	-15.616	5.66e-55	3.94e-53	Clcn2			ENSMUSG00000042684	236.264	-0.764706	0.0869375	-8.79604	1.4173e-18	2.12097e-17	Npl
ENSMUSG00000057715	4378.57	-0.725482	0.0652444	-11.1195	1.01e-28	2.84e-27	A830018L16Rik			ENSMUSG00000112596	96.4139	-0.764347	0.117447	-6.50803	7.6144e-11	6.38099e-10	Gm48804
ENSMUSG00000000489	405.545	-0.72527	0.080438	-9.0165	1.94e-19	3.28e-18	Pdgfb			ENSMUSG00000097240	11.4472	-0.764098	0.252081	-3.03116	0.00243619	0.00769619	Gm26614
ENSMUSG00000032224	7944.16	-0.725263	0.0486346	-14.9125	2.73e-50	1.68e-48	Fam81a			ENSMUSG00000037649	434.993	-0.763671	0.0758683	-10.0657	7.8291e-24	1.56189e-22	H2-DMa
ENSMUSG00000003411	1253.64	-0.724987	0.0741759	-9.7739	1.46e-22	2.94e-21	Rab3b			ENSMUSG00000020340	22088.9	-0.763532	0.0436888	-17.4766	2.16018e-68	2.12262e-66	Cyfip2
ENSMUSG00000063434	2109.85	-0.724467	0.0535163	-13.5373	9.42e-42	4.36e-40	Sorcs3			ENSMUSG00000085176	22.2209	-0.76316	0.181225	-4.21111	2.54116e-05	0.000113849	Gm15397
ENSMUSG00000109882	10.5818	-0.724462	0.256589	-2.82344	0.00475117	0.0145862	Gm18706			ENSMUSG00000084946	89.5509	-0.762808	0.121085	-6.29976	2.981e-10	2.36094e-09	Dlx1as
ENSMUSG00000022935	758.831	-0.723998	0.0512662	-14.1223	2.77e-45	1.47e-43	Grik1			ENSMUSG00000103358	68.6931	-0.762382	0.232908	-3.27332	0.0010629	0.00362262	Gm37593
ENSMUSG00000031490	67.4502	-0.723938	0.106337	-6.80793	9.9e-12	9.46e-11	Eif4ebp1			ENSMUSG00000112276	26.3598	-0.76227	0.231039	-3.29931	0.000969216	0.00332639	5033421B08Rik
ENSMUSG00000022269	106.426	-0.723565	0.121865	-5.93742	2.9e-09	2.18e-08	2023-03-11			ENSMUSG00000031258	104.219	-0.762051	0.11968	-6.36739	1.92273e-10	1.5499e-09	Xkrx
ENSMUSG00000033508	21.2367	-0.723179	0.219715	-3.29144	0.00099677	0.00355501	Asprv1			ENSMUSG00000027330	192.926	-0.76194	0.0712235	-10.6979	1.04126e-26	2.38036e-25	Cdc25b
ENSMUSG00000032532	5066.76	-0.723093	0.0875564	-8.25859	1.47e-16	2.06e-15	Cck			ENSMUSG00000045102	17.8282	-0.761303	0.208031	-3.65955	0.000252654	0.000963515	Poln
ENSMUSG00000038152	51.8457	-0.722931	0.144892	-4.98945	6.06e-07	3.52e-06	5033430I15Rik			ENSMUSG00000030170	24.0385	-0.760794	0.234631	-3.24251	0.00118482	0.0039912	Wnt5b
ENSMUSG00000041308	1425.29	-0.722623	0.058149	-12.4271	1.86e-35	6.91e-34	Sntb2			ENSMUSG00000088252	71.5609	-0.760316	0.224466	-3.38722	0.000706039	0.00248524	Snord13
ENSMUSG00000048915	660.973	-0.722615	0.101042	-7.15161	8.58e-13	9.06e-12	Efna5			ENSMUSG00000092051	177.483	-0.760302	0.169427	-4.48749	7.20685e-06	3.48777e-05	Gm17229
ENSMUSG00000094626	1909.88	-0.722178	0.0423582	-17.0493	3.54e-65	3.38e-63	Tmem121b			ENSMUSG00000048752	21.9172	-0.760183	0.244601	-3.10784	0.00188458	0.0061003	Prss50
ENSMUSG00000041720	11945.9	-0.722147	0.0236682	-30.5113	1.84e-204	1.98e-201	Pi4ka			ENSMUSG00000036620	849.417	-0.760019	0.0702713	-10.8155	2.90748e-27	6.85754e-26	Mgat4b
ENSMUSG00000022096	616.419	-0.721939	0.0730262	-9.88603	4.79e-23	9.97e-22	Hr			ENSMUSG00000020434	14.1542	-0.759592	0.254755	-2.98165	0.002867	0.00892074	4921536K21Rik
ENSMUSG00000047495	1880.37	-0.721726	0.07981	-9.04305	1.52e-19	2.59e-18	Dlgap2			ENSMUSG00000047787	1066.73	-0.759463	0.0429061	-17.7006	4.14952e-70	4.22043e-68	Flrt1
ENSMUSG00000094840	18.8128	-0.721355	0.283624	-2.54335	0.0109794	0.0308675	Muc3a			ENSMUSG00000045319	38.1957	-0.758778	0.151134	-5.02057	5.15174e-07	2.91081e-06	Proser2
ENSMUSG00000033579	295.2	-0.721283	0.0934833	-7.71564	1.2e-14	1.47e-13	Fa2h			ENSMUSG00000033774	37.5728	-0.758654	0.167327	-4.53397	5.78861e-06	2.8459e-05	Npbwr1
ENSMUSG00000100706	73.9756	-0.719904	0.124786	-5.76911	7.97e-09	5.72e-08	Gm19744			ENSMUSG00000046321	268.29	-0.758519	0.275158	-2.75667	0.00583929	0.0168943	Hs3st2
ENSMUSG00000019960	2201.02	-0.719882	0.131644	-5.4684	4.54e-08	3.01e-07	Dusp6			ENSMUSG00000085030	371.774	-0.757988	0.0752128	-10.0779	6.9176e-24	1.38481e-22	2810455O05Rik
ENSMUSG00000038026	4505.19	-0.718055	0.0434249	-16.5356	2.03e-61	1.73e-59	Kcnj9			ENSMUSG00000040857	1331.33	-0.757565	0.0467025	-16.2211	3.57878e-59	2.61305e-57	Erf
ENSMUSG00000029093	1475.49	-0.717273	0.0401113	-17.882	1.63e-71	1.82e-69	Sorcs2			ENSMUSG00000055214	661.729	-0.757499	0.0764636	-9.90667	3.89415e-23	7.52532e-22	Pld5
ENSMUSG00000102813	15.7964	-0.71721	0.276619	-2.59277	0.00952052	0.0272161	Gm37795			ENSMUSG00000041565	86.6046	-0.756095	0.103461	-7.30799	2.71159e-13	2.81421e-12	L3mbtl4
ENSMUSG00000040712	2413.09	-0.716881	0.0614283	-11.6702	1.81e-31	5.82e-30	Camta2			ENSMUSG00000022208	4818.65	-0.75608	0.0529924	-14.2677	3.47907e-46	1.66141e-44	Jph4
ENSMUSG00000114623	21.8506	-0.716593	0.203934	-3.51385	0.00044167	0.00168478	Gm34788			ENSMUSG00000019699	10327.4	-0.755934	0.0489636	-15.4387	8.99014e-54	5.53285e-52	Akt3
ENSMUSG00000021057	5872.11	-0.716161	0.0358359	-19.9845	7.52e-89	1.29e-86	Akap5			ENSMUSG00000030096	6219.48	-0.75546	0.052519	-14.3845	6.47217e-47	3.15309e-45	Slc6a6
ENSMUSG00000086873	39.5768	-0.715612	0.137308	-5.21174	1.87e-07	1.16e-06	Gm15672			ENSMUSG00000053399	55.691	-0.754869	0.182477	-4.13678	3.52208e-05	0.000154128	Adamts18
ENSMUSG00000047658	471.407	-0.715538	0.0688863	-10.3872	2.83e-25	6.66e-24	Gal3st3			ENSMUSG00000083219	14.3435	-0.754484	0.294357	-2.56316	0.0103724	0.0282235	Gm11410
ENSMUSG00000037686	62.0506	-0.714821	0.135231	-5.28594	1.25e-07	7.89e-07	Aspg			ENSMUSG00000057378	11504	-0.754021	0.0653047	-11.5462	7.71551e-31	2.10593e-29	Ryr3
ENSMUSG00000063142	14521.2	-0.714156	0.0519231	-13.7541	4.81e-43	2.34e-41	Kcnma1			ENSMUSG00000078816	2175.16	-0.753858	0.0702264	-10.7347	6.99588e-27	1.612e-25	Prkcg
ENSMUSG00000053930	221.051	-0.71395	0.121458	-5.87816	4.15e-09	3.08e-08	Shisa6			ENSMUSG00000057914	4251.5	-0.753799	0.0557196	-13.5284	1.0626e-41	4.36901e-40	Cacnb2
ENSMUSG00000097456	9.96153	-0.713868	0.295754	-2.41372	0.0157905	0.0424786	Gm16958			ENSMUSG00000029014	1874.82	-0.75371	0.053178	-14.1733	1.33975e-45	6.25368e-44	Dnajc2
ENSMUSG00000082185	19.4447	-0.713811	0.257545	-2.77159	0.00557829	0.0168883	Gm12428			ENSMUSG00000056329	10.8484	-0.753566	0.310635	-2.42589	0.0152709	0.0397644	1810010K12Rik
ENSMUSG00000074489	19.9996	-0.713162	0.194683	-3.66319	0.00024909	0.00099675	Bglap3			ENSMUSG00000108341	63.4304	-0.75319	0.159515	-4.72174	2.33835e-06	1.22173e-05	Gm44746
ENSMUSG00000005716	1436.14	-0.712522	0.0726134	-9.81253	9.94e-23	2.03e-21	Pvalb			ENSMUSG00000000531	1014.66	-0.753119	0.0847132	-8.89023	6.09851e-19	9.33355e-18	Grasp
ENSMUSG00000008384	301.692	-0.711858	0.110781	-6.42581	1.31e-10	1.12e-09	Sertad1			ENSMUSG00000042807	5449.16	-0.752836	0.0358236	-21.0151	4.77574e-98	8.93126e-96	Hecw2
ENSMUSG00000027254	26237.7	-0.711731	0.0883958	-8.05163	8.17e-16	1.08e-14	Map1a			ENSMUSG00000006205	2894.61	-0.751116	0.0544682	-13.79	2.92853e-43	1.26136e-41	Htra1
ENSMUSG00000015085	97.7808	-0.710655	0.105603	-6.72949	1.7e-11	1.59e-10	Entpd2			ENSMUSG00000097882	19.7927	-0.751061	0.195284	-3.84599	0.000120066	0.000483183	0610038B21Rik
ENSMUSG00000084241	26.2304	-0.710314	0.268871	-2.64184	0.00824576	0.0239656	Gm13416			ENSMUSG00000108129	40.4908	-0.750686	0.163991	-4.57761	4.70329e-06	2.34251e-05	4930417O13Rik
ENSMUSG00000004558	15382.6	-0.709225	0.061978	-11.4432	2.54e-30	7.78e-29	Ndrg2			ENSMUSG00000040605	126.079	-0.750385	0.116282	-6.45318	1.0953e-10	9.01715e-10	Bace2
ENSMUSG00000097493	70.235	-0.708919	0.103677	-6.83778	8.04e-12	7.76e-11	9930014A18Rik			ENSMUSG00000015981	2722.84	-0.750357	0.0445996	-16.8243	1.62007e-63	1.36118e-61	Stk32c
ENSMUSG00000086264	10.7616	-0.708489	0.267513	-2.64843	0.00808666	0.0235526	Gm15850			ENSMUSG00000045009	912.912	-0.750007	0.0631708	-11.8727	1.64124e-32	4.78617e-31	Prrt3
ENSMUSG00000022208	3230.16	-0.708452	0.0492385	-14.3882	6.14e-47	3.41e-45	Jph4			ENSMUSG00000029862	73.0958	-0.749399	0.134495	-5.57194	2.51925e-08	1.64065e-07	Clcn1
ENSMUSG00000046207	108.072	-0.708314	0.0923337	-7.67124	1.7e-14	2.06e-13	Pik3r6			ENSMUSG00000053519	346.482	-0.748907	0.127701	-5.86455	4.50341e-09	3.18003e-08	Kcnip1
ENSMUSG00000043531	1845.42	-0.708136	0.0373156	-18.9769	2.65e-80	3.61e-78	Sorcs1			ENSMUSG00000027419	13246.3	-0.748754	0.0521642	-14.3538	1.00858e-46	4.90532e-45	Pcsk2
ENSMUSG00000097049	16.1801	-0.708023	0.254829	-2.77842	0.0054624	0.0165616	6530411M01Rik			ENSMUSG00000032456	269.407	-0.748654	0.0958387	-7.81161	5.64618e-15	6.62615e-14	Nmnat3
ENSMUSG00000098132	35.215	-0.70757	0.149355	-4.73751	2.16e-06	1.18e-05	Rassf10			ENSMUSG00000039546	1541.58	-0.748367	0.0449476	-16.6498	3.03771e-62	2.45251e-60	Ajap1
ENSMUSG00000030350	2184.87	-0.70708	0.0471288	-15.0031	7e-51	4.38e-49	Prmt8			ENSMUSG00000037625	7017.66	-0.748284	0.0653737	-11.4462	2.45566e-30	6.51292e-29	Cldn11
ENSMUSG00000045275	45.4874	-0.706593	0.188899	-3.74059	0.00018359	0.00075139	Lca5l			ENSMUSG00000032120	5623.71	-0.747741	0.0462337	-16.1731	7.81131e-59	5.57701e-57	C2cd2l
ENSMUSG00000027273	66262.3	-0.706401	0.0356066	-19.839	1.37e-87	2.26e-85	Snap25			ENSMUSG00000001270	39229.6	-0.747626	0.0714372	-10.4655	1.24407e-25	2.6932e-24	Ckb
ENSMUSG00000030806	8356.72	-0.705901	0.053225	-13.2626	3.82e-40	1.67e-38	Stx1b			ENSMUSG00000081136	10.0127	-0.747246	0.262117	-2.85082	0.00436071	0.0129898	Gm12990
ENSMUSG00000096146	988.365	-0.705567	0.0507544	-13.9016	6.19e-44	3.15e-42	Kcnj11			ENSMUSG00000036480	44.1607	-0.746946	0.274384	-2.72227	0.00648352	0.0185416	Prss56
ENSMUSG00000030428	7949.02	-0.704973	0.0290115	-24.2998	1.97e-130	7.85e-128	Ttyh1			ENSMUSG00000041205	1575.07	-0.746471	0.0424328	-17.5918	2.84525e-69	2.8342e-67	Map6d1
ENSMUSG00000024990	245.403	-0.704963	0.063896	-11.033	2.65e-28	7.23e-27	Rbp4			ENSMUSG00000064368	6524.81	-0.746448	0.100037	-7.46171	8.54059e-14	9.19294e-13	mt-Nd6
ENSMUSG00000063415	267.979	-0.704811	0.128693	-5.47668	4.33e-08	2.88e-07	Cyp26b1			ENSMUSG00000050266	15.9427	-0.745996	0.245173	-3.04273	0.00234443	0.00743362	Olfr690
ENSMUSG00000114503	66.6826	-0.704336	0.299132	-2.3546	0.0185427	0.048856	Gm20242			ENSMUSG00000025473	17.7797	-0.745873	0.261379	-2.8536	0.00432263	0.0128963	Adam8
ENSMUSG00000037014	403.848	-0.70416	0.0566358	-12.4331	1.73e-35	6.42e-34	Sstr4			ENSMUSG00000024421	213.089	-0.745371	0.0753931	-9.88646	4.76605e-23	9.17963e-22	Lama3
ENSMUSG00000031837	976.153	-0.7031	0.0663842	-10.5914	3.27e-26	8.07e-25	Necab2			ENSMUSG00000097466	570.39	-0.743143	0.098747	-7.52572	5.24303e-14	5.73076e-13	D430036J16Rik
ENSMUSG00000097781	25.6471	-0.702506	0.190058	-3.69627	0.00021879	0.00088118	9330136K24Rik			ENSMUSG00000106927	36.3716	-0.742731	0.17801	-4.17241	3.01399e-05	0.000133343	Gm43598
ENSMUSG00000027401	154.657	-0.702071	0.105517	-6.6536	2.86e-11	2.61e-10	Tgm3			ENSMUSG00000068762	111.813	-0.742563	0.282562	-2.62797	0.0085897	0.0238656	Gstm6
ENSMUSG00000041329	1619.42	-0.701927	0.0746643	-9.4011	5.4e-21	9.9e-20	Atp1b2			ENSMUSG00000020810	1505.58	-0.742493	0.0733933	-10.1166	4.66169e-24	9.39698e-23	Cygb
ENSMUSG00000019935	147.516	-0.701478	0.104028	-6.74316	1.55e-11	1.45e-10	Slc17a8			ENSMUSG00000049946	401.351	-0.742337	0.0735765	-10.0893	6.15947e-24	1.23646e-22	BC030500
ENSMUSG00000042581	571.2	-0.701321	0.053815	-13.0321	8.04e-39	3.4e-37	Thsd7b			ENSMUSG00000039257	423.759	-0.742081	0.0713258	-10.4041	2.37478e-25	5.07278e-24	Vstm2b
ENSMUSG00000040640	8436.02	-0.700822	0.0286277	-24.4806	2.38e-132	9.87e-130	Erc2			ENSMUSG00000020435	3217.31	-0.741873	0.0497267	-14.919	2.47888e-50	1.38449e-48	Osbp2
ENSMUSG00000085185	11.2032	-0.700291	0.248656	-2.81631	0.00485794	0.0148826	BC028777			ENSMUSG00000034640	1442.54	-0.741327	0.124555	-5.9518	2.65208e-09	1.91901e-08	Tiparp
ENSMUSG00000057967	22.3275	-0.699289	0.204933	-3.41228	0.00064423	0.00238484	Fgf18			ENSMUSG00000030067	12670.9	-0.740806	0.0610513	-12.1342	6.96271e-34	2.15859e-32	Foxp1
ENSMUSG00000054252	2772.48	-0.699129	0.0589756	-11.8545	2.04e-32	6.78e-31	Fgfr3			ENSMUSG00000103560	10.5487	-0.738707	0.302045	-2.44568	0.0144578	0.0378992	Gm38070
ENSMUSG00000111375	6610.13	-0.698662	0.03991	-17.506	1.29e-68	1.34e-66	Btbd8			ENSMUSG00000113154	175.804	-0.73763	0.155941	-4.73018	2.2432e-06	1.17456e-05	Gm48713
ENSMUSG00000048458	2974.41	-0.698571	0.0705455	-9.90242	4.06e-23	8.47e-22	Inka2			ENSMUSG00000112763	56.2754	-0.737618	0.115969	-6.3605	2.01103e-10	1.61613e-09	Gm34304
ENSMUSG00000033161	29090.6	-0.698476	0.0433775	-16.1023	2.46e-58	1.92e-56	Atp1a1			ENSMUSG00000029304	186.962	-0.737461	0.137445	-5.36551	8.0721e-08	4.98161e-07	Spp1
ENSMUSG00000087006	225.751	-0.69838	0.100897	-6.92173	4.46e-12	4.41e-11	Gm13889			ENSMUSG00000049134	80.8445	-0.737202	0.169496	-4.34938	1.36525e-05	6.34309e-05	Nrap
ENSMUSG00000025582	6671.8	-0.698269	0.0548025	-12.7416	3.47e-37	1.38e-35	Nptx1			ENSMUSG00000004056	3684.47	-0.737065	0.049011	-15.0388	4.09095e-51	2.33894e-49	Akt2
ENSMUSG00000031906	2009.19	-0.69826	0.0375453	-18.5978	3.35e-77	4.29e-75	Smpd3			ENSMUSG00000040407	20115.7	-0.736869	0.0587984	-12.5321	4.98182e-36	1.65227e-34	Akap9
ENSMUSG00000035407	133.599	-0.697848	0.0914512	-7.63082	2.33e-14	2.79e-13	Kank4			ENSMUSG00000046178	880.652	-0.73594	0.0521824	-14.1032	3.62786e-45	1.66657e-43	Nxph1
ENSMUSG00000051956	11.7364	-0.697446	0.28835	-2.41875	0.0155739	0.0419776	Rnf133			ENSMUSG00000000202	412.723	-0.735763	0.0619819	-11.8706	1.68237e-32	4.9012e-31	Btbd17
ENSMUSG00000001986	9761.49	-0.696984	0.0295973	-23.5489	1.29e-122	4.41e-120	Gria3			ENSMUSG00000056427	1499.6	-0.735661	0.0674853	-10.9011	1.13922e-27	2.72463e-26	Slit3
ENSMUSG00000028644	15.1429	-0.696702	0.258497	-2.6952	0.00703462	0.0208096	Ermap			ENSMUSG00000041986	13115.7	-0.735643	0.052587	-13.9891	1.81809e-44	8.24741e-43	Elmod1
ENSMUSG00000042589	2384.87	-0.696193	0.0540705	-12.8757	6.17e-38	2.56e-36	Cux2			ENSMUSG00000037855	16372.6	-0.735565	0.0455563	-16.1463	1.20605e-58	8.56857e-57	Zfp365
ENSMUSG00000022587	2332.19	-0.695732	0.0653308	-10.6494	1.76e-26	4.39e-25	Ly6e			ENSMUSG00000024589	8396.65	-0.735506	0.0561931	-13.0889	3.81065e-39	1.41615e-37	Nedd4l
ENSMUSG00000061143	290.54	-0.695425	0.105994	-6.561	5.34e-11	4.77e-10	Maml3			ENSMUSG00000006342	163.317	-0.735367	0.142232	-5.1702	2.33845e-07	1.37272e-06	Susd2
ENSMUSG00000112163	23.9361	-0.693881	0.267992	-2.58919	0.00962029	0.0274733	Gm8188			ENSMUSG00000047419	572.624	-0.735133	0.195593	-3.75849	0.000170945	0.000671525	Cmya5
ENSMUSG00000108752	102.287	-0.693824	0.295157	-2.35069	0.0187384	0.0492913	Gm45191			ENSMUSG00000093124	8.67124	-0.734706	0.310496	-2.36624	0.01797	0.0458092	Gm24366
ENSMUSG00000027971	983.716	-0.692999	0.064635	-10.7217	8.05e-27	2.05e-25	Ndst4			ENSMUSG00000086855	19.3341	-0.734664	0.218073	-3.3689	0.000754701	0.00264114	Gm13844
ENSMUSG00000056411	11.8573	-0.692094	0.250741	-2.7602	0.00577666	0.0174253	Gm12500			ENSMUSG00000038481	5359.67	-0.734615	0.0543697	-13.5115	1.3382e-41	5.47113e-40	Cdk19
ENSMUSG00000031896	10.44	-0.691461	0.261353	-2.6457	0.00815229	0.0237176	Ctrl			ENSMUSG00000108478	11.2858	-0.734422	0.314301	-2.33669	0.0194555	0.0491379	Gm19514
ENSMUSG00000037437	27.0411	-0.69146	0.219771	-3.14628	0.00165362	0.00564816	Adam32			ENSMUSG00000021701	12430.2	-0.733539	0.0603682	-12.1511	5.66096e-34	1.76445e-32	Plk2
ENSMUSG00000066170	32.3702	-0.691124	0.176122	-3.92411	8.7e-05	0.00037457	E230001N04Rik			ENSMUSG00000032773	3809.43	-0.732708	0.049008	-14.9508	1.53902e-50	8.66246e-49	Chrm1
ENSMUSG00000092094	176.769	-0.690584	0.085595	-8.06805	7.14e-16	9.54e-15	Zfp804b			ENSMUSG00000028876	429.187	-0.732472	0.10506	-6.97193	3.12632e-12	2.96056e-11	Epha10
ENSMUSG00000037754	5198.59	-0.690282	0.0371106	-18.6007	3.17e-77	4.08e-75	Ppp1r16b			ENSMUSG00000107747	29.7685	-0.731893	0.204486	-3.57919	0.000344664	0.00128548	Gm5881
ENSMUSG00000031963	332.179	-0.690053	0.0571773	-12.0686	1.55e-33	5.39e-32	Bmper			ENSMUSG00000037568	56.6649	-0.73177	0.167522	-4.36821	1.25271e-05	5.84082e-05	Vash2
ENSMUSG00000116760	46.5377	-0.689803	0.140183	-4.92075	8.62e-07	4.92e-06	Gm1604a			ENSMUSG00000020672	292.165	-0.731396	0.0715694	-10.2194	1.62351e-24	3.34238e-23	Sntg2
ENSMUSG00000015879	288.817	-0.689779	0.0625811	-11.0222	2.99e-28	8.13e-27	Fam184b			ENSMUSG00000003992	4594.44	-0.731316	0.0452098	-16.1761	7.44081e-59	5.3287e-57	Ssbp2
ENSMUSG00000086843	44.8635	-0.689183	0.137007	-5.03026	4.9e-07	2.88e-06	E030013I19Rik			ENSMUSG00000029999	4996.53	-0.731282	0.0688197	-10.6261	2.25449e-26	5.07777e-25	Tgfa
ENSMUSG00000111474	33.3669	-0.689024	0.150537	-4.57711	4.71e-06	2.45e-05	Gm32926			ENSMUSG00000040752	40.3019	-0.731058	0.271283	-2.69482	0.00704271	0.0199616	Myh6
ENSMUSG00000039529	167.651	-0.688569	0.0699495	-9.84381	7.29e-23	1.5e-21	Atp8b1			ENSMUSG00000053716	1576.99	-0.73053	0.0371125	-19.6842	2.94531e-86	4.22653e-84	Dusp7
ENSMUSG00000002908	262.922	-0.687876	0.063319	-10.8637	1.72e-27	4.53e-26	Kcnn1			ENSMUSG00000031762	1889.03	-0.729679	0.0907402	-8.04141	8.88122e-16	1.11253e-14	Mt2
ENSMUSG00000030897	40.7877	-0.687609	0.133535	-5.14929	2.61e-07	1.59e-06	Cnga4			ENSMUSG00000031883	194.629	-0.729181	0.0944553	-7.71985	1.16465e-14	1.33279e-13	Car7
ENSMUSG00000066392	10321.9	-0.687299	0.0492794	-13.947	3.28e-44	1.68e-42	Nrxn3			ENSMUSG00000058258	385.198	-0.728994	0.0628478	-11.5994	4.15195e-31	1.14731e-29	Idi1
ENSMUSG00000027834	13091.1	-0.68699	0.0513121	-13.3885	7.06e-41	3.17e-39	Serpini1			ENSMUSG00000056069	1131.25	-0.728794	0.052525	-13.8752	8.95514e-44	3.94502e-42	Otulinl
ENSMUSG00000085586	275.422	-0.68617	0.0945944	-7.25381	4.05e-13	4.4e-12	Gm11613			ENSMUSG00000112162	32.9353	-0.728682	0.212368	-3.43122	0.000600875	0.00214634	Gm48758
ENSMUSG00000039671	2718.35	-0.685833	0.0463319	-14.8026	1.41e-49	8.41e-48	Zmynd8			ENSMUSG00000023249	119.654	-0.72837	0.119871	-6.07626	1.23017e-09	9.19041e-09	Parp3
ENSMUSG00000095325	369.768	-0.685095	0.106692	-6.42123	1.35e-10	1.16e-09	Zfp870			ENSMUSG00000062542	366.235	-0.728115	0.0835572	-8.71397	2.93409e-18	4.28034e-17	Syt9
ENSMUSG00000051177	15217.5	-0.684931	0.0322352	-21.2479	3.45e-100	7.26e-98	Plcb1			ENSMUSG00000042826	788.267	-0.727933	0.0585922	-12.4237	1.94328e-35	6.35778e-34	Fgf11
ENSMUSG00000044352	1713.74	-0.684333	0.0470028	-14.5594	5.09e-48	2.92e-46	Sowaha			ENSMUSG00000001918	55.3032	-0.727688	0.162585	-4.47575	7.61442e-06	3.67376e-05	Slc1a5
ENSMUSG00000029570	376.479	-0.684079	0.0679126	-10.0729	7.28e-24	1.6e-22	Lfng			ENSMUSG00000057060	1362.7	-0.72714	0.0643109	-11.3066	1.21647e-29	3.15967e-28	Slc35f3
ENSMUSG00000032128	314.35	-0.683833	0.117682	-5.81088	6.21e-09	4.53e-08	Robo3			ENSMUSG00000097069	19.1727	-0.726841	0.200253	-3.62962	0.000283839	0.00107383	Gm16998
ENSMUSG00000109555	31.2167	-0.683538	0.216309	-3.16001	0.00157763	0.00540829	Gm44891			ENSMUSG00000052301	196.435	-0.726407	0.237329	-3.06076	0.00220775	0.00704106	Doc2a
ENSMUSG00000087038	86.4989	-0.683453	0.112278	-6.08717	1.15e-09	9.02e-09	2900079G21Rik			ENSMUSG00000050164	1134.84	-0.725685	0.0565231	-12.8387	9.94754e-38	3.47828e-36	Mchr1
[truncated: 9,510 more rows]

## Sheet: Supplementary Data 3
CHDI 266_STR
ensemblID	geneName	direction (+ up in HD / - down in HD)
ENSMUSG00000016458	Wt1	+
ENSMUSG00000043013	Onecut1	+
ENSMUSG00000044162	Tnip3	+
ENSMUSG00000061186	Sfmbt2	+
ENSMUSG00000051079	Rgs13	+
ENSMUSG00000068105	Tnfrsf13c	+
ENSMUSG00000031736	Crnde	+
ENSMUSG00000062157	Ifnlr1	+
ENSMUSG00000005320	Fgfr4	+
ENSMUSG00000024866	Acy3	+
ENSMUSG00000078439	Smim24	+
ENSMUSG00000026414	Tnnt2	+
ENSMUSG00000042514	Klhl14	+
ENSMUSG00000026435	Slc45a3	+
ENSMUSG00000054889	Dsp	+
ENSMUSG00000067872	Ccdc87	+
ENSMUSG00000038775	Vill	+
ENSMUSG00000039153	Runx2	+
ENSMUSG00000025578	Cbx8	+
ENSMUSG00000015970	Chdh	+
ENSMUSG00000044022	Pcdhb21	+
ENSMUSG00000005198	Polr2a	+
ENSMUSG00000051599	Pcdhb2	+
ENSMUSG00000021123	Rdh12	+
ENSMUSG00000041380	Htr2c	+
ENSMUSG00000044393	Dsg2	+
ENSMUSG00000069911	Insyn2b	+
ENSMUSG00000043458	Pcdhb12	+
ENSMUSG00000046613	Vwa5b2	+
ENSMUSG00000075316	Scn9a	+
ENSMUSG00000050505	Pcdh20	+
ENSMUSG00000038540	Tmc3	+
ENSMUSG00000073591	Pcdhb22	+
ENSMUSG00000045498	Pcdhb3	+
ENSMUSG00000025533	Asl	+
ENSMUSG00000032940	Rbm11	+
ENSMUSG00000039989	Cbx4	+
ENSMUSG00000034744	Nagk	+
ENSMUSG00000042942	Greb1l	+
ENSMUSG00000051242	Pcdhb9	+
ENSMUSG00000036295	Lrrn3	+
ENSMUSG00000033669	Zfp7	+
ENSMUSG00000047910	Pcdhb16	+
ENSMUSG00000021136	Smoc1	+
ENSMUSG00000043614	Vps37d	+
ENSMUSG00000015027	Galns	+
ENSMUSG00000043313	Pcdhb19	+
ENSMUSG00000040420	Cdh18	+
ENSMUSG00000037795	N4bp2	+
ENSMUSG00000025068	Gsto1	+
ENSMUSG00000026544	Dusp23	+
ENSMUSG00000021541	Trpc7	+
ENSMUSG00000047181	Samd14	+
ENSMUSG00000043987	Cep164	+
ENSMUSG00000002458	Rgs19	+
ENSMUSG00000052566	Hook2	+
ENSMUSG00000027297	Ltk	+
ENSMUSG00000025529	Zfp711	+
ENSMUSG00000071658	Gng3	+
ENSMUSG00000063687	Pcdhb5	+
ENSMUSG00000028995	Fam126a	+
ENSMUSG00000067071	Hes6	+
ENSMUSG00000043441	Gpr149	+
ENSMUSG00000020669	Sh3yl1	+
ENSMUSG00000036863	Syde2	+
ENSMUSG00000029206	Nsun7	+
ENSMUSG00000062961	Ccdc177	+
ENSMUSG00000003665	Has1	+
ENSMUSG00000022216	Psme1	+
ENSMUSG00000047155	Cyp4x1	+
ENSMUSG00000035131	Brinp3	+
ENSMUSG00000028467	Gba2	-
ENSMUSG00000025915	Sgk3	-
ENSMUSG00000020681	Ace	-
ENSMUSG00000028656	Cap1	-
ENSMUSG00000021186	Fbln5	-
ENSMUSG00000004056	Akt2	-
ENSMUSG00000025372	Baiap2	-
ENSMUSG00000063239	Grm4	-
ENSMUSG00000037224	Zfyve28	-
ENSMUSG00000035126	Wdr78	-
ENSMUSG00000031342	Gpm6b	-
ENSMUSG00000053063	Clec12a	-
ENSMUSG00000022052	Ppp2r2a	-
ENSMUSG00000068762	Gstm6	-
ENSMUSG00000003134	Tbc1d8	-
ENSMUSG00000030222	Rerg	-
ENSMUSG00000024486	Hbegf	-
ENSMUSG00000042770	Hebp1	-
ENSMUSG00000021870	Slmap	-
ENSMUSG00000009681	Bcr	-
ENSMUSG00000058589	Anks1b	-
ENSMUSG00000023262	Acy1	-
ENSMUSG00000054162	Spock3	-
ENSMUSG00000040385	Ppp1ca	-
ENSMUSG00000038776	Ephx1	-
ENSMUSG00000028161	Ppp3ca	-
ENSMUSG00000000416	Cttnbp2	-
ENSMUSG00000055805	Fmnl1	-
ENSMUSG00000064247	Plcxd1	-
ENSMUSG00000046056	Sbsn	-
ENSMUSG00000029878	Dbpht2	-
ENSMUSG00000061718	Ppp1r1b	-
ENSMUSG00000019943	Atp2b1	-
ENSMUSG00000029471	Camkk2	-
ENSMUSG00000020823	Sec14l1	-
ENSMUSG00000058498	Rnf207	-
ENSMUSG00000039131	Gipc2	-
ENSMUSG00000003273	Car11	-
ENSMUSG00000042680	Garem1	-
ENSMUSG00000047757	Fancb	-
ENSMUSG00000033960	Jcad	-
ENSMUSG00000033083	Tbc1d4	-
ENSMUSG00000024952	Rps6ka4	-
ENSMUSG00000026663	Atf6	-
ENSMUSG00000047205	Dusp18	-
ENSMUSG00000029359	Tesc	-
ENSMUSG00000056486	Chn1	-
ENSMUSG00000021115	Vrk1	-
ENSMUSG00000027827	Kcnab1	-
ENSMUSG00000066197	Gpr139	-
ENSMUSG00000039954	Stk32a	-
ENSMUSG00000074968	Ano3	-
ENSMUSG00000020674	Pxdn	-
ENSMUSG00000028785	Hpca	-
ENSMUSG00000036225	Kctd1	-
ENSMUSG00000036273	Lrrk2	-
ENSMUSG00000030102	Itpr1	-
ENSMUSG00000045349	Sh2d5	-
ENSMUSG00000030994	D7Ertd443e	-
ENSMUSG00000046182	Gsg1l	-
ENSMUSG00000046447	Camk2n1	-
ENSMUSG00000036872	Abcc12	-
ENSMUSG00000020599	Rgs9	-
ENSMUSG00000030854	Ptpn5	-
ENSMUSG00000030276	Ttll3	-
ENSMUSG00000030281	Il17rc	-
ENSMUSG00000039488	Cntn5	-
ENSMUSG00000032946	Rasgrp2	-
ENSMUSG00000022623	Shank3	-
ENSMUSG00000043671	Dpy19l3	-
ENSMUSG00000021719	Rgs7bp	-
ENSMUSG00000022840	Adcy5	-
ENSMUSG00000028464	Tpm2	-
ENSMUSG00000015879	Fam184b	-
ENSMUSG00000092341	Malat1	-
ENSMUSG00000035954	Dock4	-
ENSMUSG00000059213	Ddn	-
ENSMUSG00000031932	Gpr83	-
ENSMUSG00000029054	Gabrd	-
ENSMUSG00000000378	Ccm2	-
ENSMUSG00000041324	Inhba	-
ENSMUSG00000037703	Lzts3	-
ENSMUSG00000086040	Wipf3	-
ENSMUSG00000040441	Slc26a10	-
ENSMUSG00000027583	Zbtb46	-
ENSMUSG00000021200	Asb2	-
ENSMUSG00000042684	Npl	-
ENSMUSG00000032679	Cd59a	-
ENSMUSG00000025789	St8sia2	-
ENSMUSG00000041959	S100a10	-
ENSMUSG00000021478	Drd1	-
ENSMUSG00000017453	Pipox	-
ENSMUSG00000090223	Pcp4	-
ENSMUSG00000063659	Zbtb18	-
ENSMUSG00000094595	Fsbp	-
ENSMUSG00000022489	Pde1b	-
ENSMUSG00000040860	Crocc	-
ENSMUSG00000000555	Itga5	-
ENSMUSG00000024201	Kdm4b	-
ENSMUSG00000042500	Ago4	-
ENSMUSG00000046607	Hrk	-
ENSMUSG00000024990	Rbp4	-
ENSMUSG00000026834	Acvr1c	-
ENSMUSG00000020189	Osbpl8	-
ENSMUSG00000044287	Nrn1l	-
ENSMUSG00000022490	Ppp1r1a	-
ENSMUSG00000072572	Slc39a2	-
ENSMUSG00000020178	Adora2a	-
ENSMUSG00000022075	Rhobtb2	-
ENSMUSG00000054594	Oscar	-
ENSMUSG00000021379	Id4	-
ENSMUSG00000053093	Myh7	-
ENSMUSG00000028871	Rspo1	-
ENSMUSG00000032259	Drd2	-
ENSMUSG00000032343	Impg1	-
ENSMUSG00000033644	Piwil2	-
ENSMUSG00000027955	Gask1b	-
ENSMUSG00000046922	Gpr6	-
ENSMUSG00000035842	Ddx11	-
ENSMUSG00000032698	Lmo2	-
ENSMUSG00000047281	Sfn	-
ENSMUSG00000015843	Rxrg	-
ENSMUSG00000019027	Dnah1	-
ENSMUSG00000037922	Bank1	-
ENSMUSG00000038530	Rgs4	-
ENSMUSG00000068037	Mas1	-
ENSMUSG00000000530	Acvrl1	-
ENSMUSG00000051517	Arhgef39	-
ENSMUSG00000033063	Cntnap3	-
ENSMUSG00000042834	Nrep	-
ENSMUSG00000035355	Kcnh4	-
ENSMUSG00000040424	Hipk4	-
ENSMUSG00000035279	Ssc5d	-
ENSMUSG00000039115	Itga9	-
ENSMUSG00000037754	Ppp1r16b	-
ENSMUSG00000016179	Camk1g	-
ENSMUSG00000033427	Upb1	-
ENSMUSG00000000782	Tcf7	-
ENSMUSG00000060962	Dmkn	-
ENSMUSG00000027654	Fam83d	-
ENSMUSG00000007617	Homer1	-
ENSMUSG00000021209	Ppp4r4	-
ENSMUSG00000023868	Pde10a	-
ENSMUSG00000052087	Rgs14	-
ENSMUSG00000032503	Arpp21	-
ENSMUSG00000018648	Dusp14	-
ENSMUSG00000020953	Coch	-
ENSMUSG00000020566	Atp6v1c2	-
ENSMUSG00000015451	C4a	-
ENSMUSG00000007656	Arpp19	-
ENSMUSG00000049511	Htr1b	-
ENSMUSG00000051650	B3gnt2	-
ENSMUSG00000032373	Car12	-
ENSMUSG00000019936	Epyc	-
ENSMUSG00000044288	Cnr1	-
ENSMUSG00000038354	Ankrd35	-
ENSMUSG00000036902	Neto2	-
ENSMUSG00000046480	Scn4b	-
ENSMUSG00000029075	Tnfrsf4	-
ENSMUSG00000038292	Ccdc155	-
ENSMUSG00000035258	Abi3bp	-
ENSMUSG00000033590	Myo5c	-
ENSMUSG00000090291	Lrrc10b	-
ENSMUSG00000045573	Penk	-
ENSMUSG00000044461	Shisa2	-
ENSMUSG00000005547	Cyp2a5	-
ENSMUSG00000042489	Clspn	-
ENSMUSG00000051617	Krt9	-
ENSMUSG00000031506	Ptpn7	-
ENSMUSG00000031074	Fgf3	-
ENSMUSG00000085042	Abhd11os	-
ENSMUSG00000014782	Plekhg4	-
ENSMUSG00000097993	Ptprv	-
ENSMUSG00000028115	Bnipl	-
ENSMUSG00000068227	Il2rb	-
ENSMUSG00000007030	Vwa7	-
ENSMUSG00000035486	Plk5	-
ENSMUSG00000045004	Spata21	-
ENSMUSG00000030592	Ryr1	-
ENSMUSG00000019429	Ffar3	-
ENSMUSG00000057457	Phex	-
ENSMUSG00000067597	Dgat2l6	-
ENSMUSG00000020317	Theg	-
ENSMUSG00000054986	Sec14l3	-
ENSMUSG00000022715	Tmem114	-
ENSMUSG00000032921	Odf4	-
ENSMUSG00000047591	Mafa	-
ENSMUSG00000074796	Slc4a11	-
ENSMUSG00000046818	Ddit4l	-
ENSMUSG00000036961	Wnt8b	-
ENSMUSG00000016942	Tmprss6	-
ENSMUSG00000024388	Myo7b	-
ENSMUSG00000004341	Gpx6	-
ENSMUSG00000021208	Ifi27l2b	-
ENSMUSG00000059625	Sohlh1	-

## Sheet: Supplementary Data 4
R6/2 Cortex SE
ID	GeneID	geneSymbol	chr	strand	exonStart_0base	exonEnd	upstreamES	upstreamEE	downstreamES	downstreamEE	ID.1	IJC_SAMPLE_1	SJC_SAMPLE_1	IJC_SAMPLE_2	SJC_SAMPLE_2	IncFormLen	SkipFormLen	PValue	FDR	IncLevel1	IncLevel2	IncLevelDifference	Pacbio_valid
140	ENSMUSG00000040913	Fbxw4	chr19	-	45630864	45630959	45591728	45591794	45635734	45635867	140	105,126,124,97,89,129,137,79,104,117	4,2,4,2,0,13,5,0,3,4	116,114,190,133,104,73,90,109,91,77	0,0,2,1,0,4,1,4,3,1	195	100	0.00039913	0.0100746	0.931,0.97,0.941,0.961,1.0,0.836,0.934,1.0,0.947,0.938	1.0,1.0,0.98,0.986,1.0,0.903,0.979,0.933,0.94,0.975	-0.024	1
408	ENSMUSG00000108414	Snhg1	chr19	+	8724140	8724189	8723474	8723506	8724402	8724483	408	105,81,93,75,83,154,119,99,129,135	0,9,17,12,0,0,19,18,0,0	73,60,71,58,64,44,66,115,83,37	0,0,7,0,0,0,1,0,2,0	149	100	4.64e-11	5.46e-09	1.0,0.858,0.786,0.807,1.0,1.0,0.808,0.787,1.0,1.0	1.0,1.0,0.872,1.0,1.0,1.0,0.978,1.0,0.965,1.0	-0.077	1
797	ENSMUSG00000024617	Camk2a	chr18	+	60969010	60969043	60963553	60963963	60969993	60970042	797	20,44,29,35,32,34,30,18,19,42	##########	89,81,74,141,90,58,67,94,107,65	##########	133	100	5.07e-09	4.21e-07	0.015,0.025,0.019,0.029,0.021,0.024,0.018,0.021,0.017,0.03	0.039,0.033,0.027,0.042,0.025,0.027,0.039,0.036,0.045,0.032	-0.013	1
810	ENSMUSG00000054072	Iigp1	chr18	+	60382611	60382794	60376028	60376130	60389791	60392627	810	4,10,2,12,3,2,8,5,5,4	2,1,5,2,3,1,1,6,1,3	1,2,1,0,0,1,0,0,4,3	3,0,0,3,2,0,2,1,2,3	283	100	2.91e-05	0.0010351	0.414,0.779,0.124,0.68,0.261,0.414,0.739,0.227,0.639,0.32	0.105,1.0,1.0,0.0,0.0,1.0,0.0,0.0,0.414,0.261	0.082	1
1408	ENSMUSG00000024109	Nrxn1	chr17	-	90991366	90991378	90704065	90704367	90992114	90992144	1408	##########	20,42,44,28,39,36,61,40,42,59	##########	44,57,62,76,57,28,44,71,53,41	112	100	3.52e-06	0.00015424	0.935,0.884,0.875,0.906,0.902,0.929,0.875,0.87,0.889,0.882	0.864,0.828,0.874,0.814,0.827,0.891,0.848,0.848,0.873,0.866	0.041	1
1529	ENSMUSG00000058704	Memo1	chr17	-	74225431	74225574	74217026	74217103	74241904	74242016	1529	##########	0,0,2,10,3,3,5,2,1,0	##########	5,3,1,0,16,4,2,10,5,5	243	100	0.0001587	0.00454302	1.0,1.0,0.974,0.882,0.966,0.967,0.943,0.967,0.987,1.0	0.928,0.953,0.987,1.0,0.832,0.925,0.968,0.877,0.94,0.916	0.036	1
1796	ENSMUSG00000003534	Ddr1	chr17	-	35703923	35704139	35693787	35693917	35704530	35704599	1796	16,33,24,14,17,32,43,24,16,26	2,2,1,6,1,1,5,2,0,4	3,22,8,25,8,11,24,27,17,22	3,3,9,7,1,1,3,7,6,3	316	100	0.00183168	0.0372846	0.717,0.839,0.884,0.425,0.843,0.91,0.731,0.792,1.0,0.673	0.24,0.699,0.22,0.531,0.717,0.777,0.717,0.55,0.473,0.699	0.219	1
2143	ENSMUSG00000061046	Haghl	chr17	-	25785003	25785194	25784660	25784725	25785427	25785532	2143	##########	39,42,51,33,43,53,58,25,49,51	##########	23,37,29,20,23,13,20,29,22,13	291	100	1.77e-07	1.03e-05	0.905,0.903,0.894,0.911,0.885,0.884,0.882,0.92,0.882,0.889	0.932,0.891,0.92,0.95,0.928,0.942,0.933,0.934,0.935,0.954	-0.036	1
2494	ENSMUSG00000090386	Mir99ahg	chr16	+	77436354	77436402	77360662	77360718	77459373	77459502	2494	31,25,34,22,33,28,23,21,22,18	0,0,4,0,0,3,3,0,0,1	18,12,9,25,17,15,10,15,25,13	2,0,1,5,2,2,5,1,1,1	148	100	0.00060127	0.0143222	1.0,1.0,0.852,1.0,1.0,0.863,0.838,1.0,1.0,0.924	0.859,1.0,0.859,0.772,0.852,0.835,0.575,0.91,0.944,0.898	0.097	1
2515	ENSMUSG00000000708	Kat2b	chr17	+	53665405	53665442	53663534	53663649	53665652	53665716	2515	53,54,92,68,55,69,97,35,44,72	3,6,5,4,2,9,12,4,7,4	60,55,104,73,57,50,24,63,92,54	0,0,1,6,3,4,2,0,3,2	137	100	3.93e-06	0.00017028	0.928,0.868,0.931,0.925,0.953,0.848,0.855,0.865,0.821,0.929	1.0,1.0,0.987,0.899,0.933,0.901,0.898,1.0,0.957,0.952	-0.06	1
3248	ENSMUSG00000046897	Zfp740	chr15	+	102208752	102208876	102208235	102208361	102209154	102209273	3248	##########	5,7,10,10,5,5,7,2,9,6	##########	0,2,2,1,4,1,1,3,1,0	224	100	1.41e-08	1.06e-06	0.955,0.943,0.934,0.924,0.954,0.961,0.951,0.984,0.937,0.962	1.0,0.975,0.982,0.993,0.955,0.981,0.988,0.978,0.99,1.0	-0.034	1
3469	ENSMUSG00000035944	Ttc38	chr15	+	85832975	85833068	85832343	85832419	85833146	85833224	3469	2,1,8,0,0,4,0,0,0,5	44,43,27,28,20,35,33,30,34,41	2,1,11,4,2,4,6,1,7,0	25,26,37,38,18,13,16,16,32,23	193	100	9.17e-05	0.00283643	0.023,0.012,0.133,0.0,0.0,0.056,0.0,0.0,0.0,0.059	0.04,0.02,0.133,0.052,0.054,0.138,0.163,0.031,0.102,0.0	-0.045	1
3524	ENSMUSG00000041852	Tcf20	chr15	-	82814480	82814603	82808628	82809787	82815610	82815660	3524	##########	9,12,6,8,13,4,7,8,2,8	##########	3,1,4,3,2,5,1,1,1,5	223	100	9.42e-08	5.85e-06	0.936,0.913,0.963,0.939,0.919,0.968,0.961,0.93,0.985,0.948	0.976,0.991,0.977,0.98,0.988,0.939,0.99,0.992,0.993,0.955	-0.032	1
3818	ENSMUSG00000043079	Synpo	chr18	-	60609910	60610001	60600205	60604490	60624170	60624236	3818	28,28,26,29,26,29,26,24,21,22	29,40,41,31,44,63,86,46,62,61	90,64,110,106,60,50,49,86,52,49	44,45,100,42,34,64,85,106,112,65	191	100	2e-05	0.00073782	0.336,0.268,0.249,0.329,0.236,0.194,0.137,0.215,0.151,0.159	0.517,0.427,0.365,0.569,0.48,0.29,0.232,0.298,0.196,0.283	-0.138	1
4116	ENSMUSG00000022150	Dab2	chr15	+	6429295	6429949	6424634	6424697	6430953	6431107	4116	61,80,84,51,64,88,109,79,58,81	1,2,7,0,7,1,1,1,3,4	56,52,56,65,53,25,31,60,49,43	1,2,0,3,0,0,0,4,1,0	754	100	0.00115553	0.0250741	0.89,0.841,0.614,1.0,0.548,0.921,0.935,0.913,0.719,0.729	0.881,0.775,1.0,0.742,1.0,1.0,1.0,0.665,0.867,1.0	-0.082	1
4428	ENSMUSG00000020964	Sel1l	chr12	-	91833204	91833222	91831568	91831674	91841637	91841854	4428	115,103,111,93,105,122,107,52,74,107	0,4,2,2,0,4,4,2,2,4	95,104,111,106,96,69,50,84,76,48	3,6,9,0,5,0,3,12,4,5	118	100	0.0002374	0.00645631	1.0,0.956,0.979,0.975,1.0,0.963,0.958,0.957,0.969,0.958	0.964,0.936,0.913,1.0,0.942,1.0,0.934,0.856,0.942,0.891	0.034	1
4958	ENSMUSG00000035954	Dock4	chr12	+	40794596	40794623	40790075	40790161	40794767	40794863	4958	126,118,107,71,110,100,130,75,84,137	14,18,15,29,9,20,14,19,13,12	144,131,147,178,245,140,80,145,130,95	17,17,6,13,19,30,2,14,19,6	127	100	0.00247222	0.0478941	0.876,0.838,0.849,0.658,0.906,0.797,0.88,0.757,0.836,0.9	0.87,0.859,0.951,0.915,0.91,0.786,0.969,0.891,0.843,0.926	-0.062	1
5143	ENSMUSG00000020585	Laptm4a	chr12	+	8934695	8934772	8931627	8931748	8934865	8934988	5143	##########	22,18,0,0,13,2,1,7,8,29	##########	6,23,53,54,21,12,4,19,45,28	177	100	0	0	0.975,0.976,1.0,1.0,0.985,0.998,0.999,0.99,0.991,0.972	0.992,0.962,0.932,0.933,0.957,0.971,0.992,0.975,0.931,0.951	0.029	1
5212	ENSMUSG00000022526	Zfp251	chr15	-	76870281	76870414	76869806	76869920	76870652	76871435	5212	##########	20,0,12,0,2,4,0,2,25,40	##########	16,17,7,3,10,0,23,27,18,23	233	100	0.00017499	0.00494196	0.859,1.0,0.925,1.0,0.978,0.963,1.0,0.977,0.775,0.743	0.845,0.847,0.937,0.978,0.905,1.0,0.758,0.792,0.827,0.763	0.057	1
5255	ENSMUSG00000032745	Gpbp1	chr13	-	111466850	111466970	111453372	111453496	111487422	111487712	5255	##########	2,2,9,5,2,5,7,6,6,5	##########	1,7,12,11,7,3,7,16,10,3	220	100	0.00091644	0.0204503	0.993,0.992,0.969,0.981,0.993,0.981,0.977,0.967,0.977,0.983	0.996,0.96,0.961,0.961,0.97,0.979,0.966,0.944,0.961,0.984	0.013	1
5274	ENSMUSG00000068184	Ndufaf2	chr13	-	108081352	108081393	108052589	108052954	108091533	108091623	5274	##########	7,8,12,8,18,6,11,13,6,2	169,137,134,192,219,70,130,202,179,127	0,7,9,3,4,2,6,3,7,6	141	100	0.00085049	0.0191785	0.95,0.932,0.916,0.925,0.871,0.953,0.934,0.892,0.951,0.986	1.0,0.933,0.913,0.978,0.975,0.961,0.939,0.979,0.948,0.938	-0.025	1
5560	ENSMUSG00000024242	Map4k3	chr17	-	80618293	80618347	80616485	80616528	80618556	80618595	5560	##########	6,0,10,4,5,6,2,9,5,10	##########	0,0,5,0,2,1,2,4,1,3	154	100	1.06e-06	5.23e-05	0.964,1.0,0.946,0.969,0.97,0.969,0.99,0.926,0.97,0.944	1.0,1.0,0.975,1.0,0.988,0.989,0.985,0.979,0.993,0.981	-0.024	1
5721	ENSMUSG00000021504	B4galt7	chr13	+	55608341	55608425	55607196	55607422	55608697	55608802	5721	99,91,131,78,88,88,138,68,96,83	0,0,0,0,0,3,0,0,1,0	80,88,88,89,66,52,67,87,56,74	3,0,5,4,3,0,0,4,2,0	184	100	0.00215927	0.0427624	1.0,1.0,1.0,1.0,1.0,0.941,1.0,1.0,0.981,1.0	0.935,1.0,0.905,0.924,0.923,1.0,1.0,0.922,0.938,1.0	0.038	1
5944	ENSMUSG00000044566	Cage1	chr13	-	38025282	38025803	38020910	38023468	38028102	38028190	5944	98,94,55,80,100,80,79,34,81,64	2,0,1,2,0,5,2,7,3,3	91,114,72,106,90,28,80,37,61,36	0,0,0,0,0,3,0,3,2,1	621	100	6.22e-06	0.00025791	0.888,1.0,0.899,0.866,1.0,0.72,0.864,0.439,0.813,0.775	1.0,1.0,1.0,1.0,1.0,0.6,1.0,0.665,0.831,0.853	-0.069	1
6198	ENSMUSG00000021313	Ryr2	chr13	-	11676197	11676247	11669928	11669989	11680965	11681087	6198	##########	14,18,14,11,4,14,10,2,13,15	##########	5,2,1,13,6,12,7,8,0,0	150	100	4.23e-12	5.87e-10	0.926,0.908,0.902,0.919,0.98,0.911,0.952,0.982,0.91,0.911	0.981,0.991,0.997,0.961,0.968,0.929,0.949,0.962,1.0,1.0	-0.044	1
6338	ENSMUSG00000025138	Sirt7	chr11	-	120619682	120619767	120618387	120619049	120620162	120620269	6338	1,5,7,7,5,5,3,4,4,8	67,55,41,53,60,64,59,43,48,57	12,8,17,10,14,9,9,10,11,8	50,34,78,51,49,39,57,61,39,46	185	100	3.27e-07	1.82e-05	0.008,0.047,0.084,0.067,0.043,0.041,0.027,0.048,0.043,0.071	0.115,0.113,0.105,0.096,0.134,0.111,0.079,0.081,0.132,0.086	-0.057	1
6461	ENSMUSG00000045098	Suv420h1	chr19	+	3807224	3807421	3804916	3805053	3814114	3816391	6461	##########	0,1,6,3,4,9,4,1,6,5	##########	5,0,3,0,1,0,0,2,0,0	297	100	0.00063607	0.0150335	1.0,0.992,0.96,0.978,0.971,0.938,0.974,0.989,0.952,0.968	0.96,1.0,0.973,1.0,0.992,1.0,1.0,0.98,1.0,1.0	-0.018	1
6462	ENSMUSG00000034120	Srsf2	chr11	-	116851647	116851751	116850855	116850961	116852020	116852331	6462	42,27,40,35,57,55,47,31,26,48	##########	46,30,64,47,29,35,40,43,60,44	##########	204	100	0.00010163	0.00310036	0.073,0.049,0.056,0.067,0.09,0.08,0.06,0.064,0.042,0.067	0.096,0.067,0.094,0.079,0.069,0.112,0.095,0.077,0.103,0.1	-0.024	1
7139	ENSMUSG00000020553	Pctp	chr11	-	89986092	89986160	89982664	89984756	89987195	89987367	7139	15,5,13,5,5,8,2,9,7,3	0,1,1,2,0,0,8,2,0,3	3,5,8,2,7,1,3,7,2,3	0,1,0,0,0,0,0,0,0,0	168	100	4.45e-05	0.00150198	1.0,0.749,0.886,0.598,1.0,1.0,0.13,0.728,1.0,0.373	1.0,0.749,1.0,1.0,1.0,1.0,1.0,1.0,1.0,1.0	-0.229	1
7142	ENSMUSG00000000275	Trim25	chr11	+	89015532	89015631	89015166	89015190	89015718	89015817	7142	5,4,2,2,6,2,4,3,5,6	1,1,4,0,3,1,1,1,4,1	4,1,3,2,1,2,2,5,6,5	0,2,0,0,0,0,0,0,0,0	199	100	6.85e-10	6.62e-08	0.715,0.668,0.201,1.0,0.501,0.501,0.668,0.601,0.386,0.751	1.0,0.201,1.0,1.0,1.0,1.0,1.0,1.0,1.0,1.0	-0.321	1
7232	ENSMUSG00000002279	Lmf1	chr17	+	25585542	25585852	25579173	25579379	25612295	25612444	7232	138,132,138,140,106,94,153,89,112,126	3,1,3,2,6,3,5,5,2,2	121,112,127,137,80,70,80,103,108,54	6,2,7,7,3,3,4,5,7,8	410	100	0.00118862	0.0257271	0.918,0.97,0.918,0.945,0.812,0.884,0.882,0.813,0.932,0.939	0.831,0.932,0.816,0.827,0.867,0.851,0.83,0.834,0.79,0.622	0.081	1
7661	ENSMUSG00000078812	Eif5a	chr11	-	69920340	69920434	69919150	69919336	69921023	69921085	7661	44,47,45,30,39,49,68,36,33,30	6,12,3,5,4,7,7,9,10,14	47,35,69,60,23,43,61,74,60,43	1,4,1,5,5,1,3,8,6,6	194	100	0.00010563	0.00320175	0.791,0.669,0.885,0.756,0.834,0.783,0.834,0.673,0.63,0.525	0.96,0.819,0.973,0.861,0.703,0.957,0.913,0.827,0.838,0.787	-0.126	1
7690	ENSMUSG00000032782	Cntrob	chr11	-	69321848	69321933	69321355	69321419	69322689	69323775	7690	25,35,30,31,41,33,29,27,17,22	0,0,4,0,2,4,1,3,1,2	38,30,27,27,26,10,19,32,27,25	2,0,2,0,0,0,0,0,0,0	185	100	0.00058965	0.014076	1.0,1.0,0.802,1.0,0.917,0.817,0.94,0.829,0.902,0.856	0.911,1.0,0.879,1.0,1.0,1.0,1.0,1.0,1.0,1.0	-0.073	1
8262	ENSMUSG00000020326	Ccng1	chr11	-	40751439	40751518	40751260	40751359	40752103	40752357	8262	##########	14,19,12,23,27,18,25,11,21,24	##########	3,8,10,10,5,2,5,6,6,2	179	100	0	0	0.937,0.912,0.949,0.878,0.897,0.915,0.915,0.928,0.906,0.91	0.991,0.967,0.967,0.971,0.976,0.987,0.977,0.982,0.978,0.991	-0.064	1
8328	ENSMUSG00000020287	Mpg	chr11	+	32229246	32229616	32227751	32227949	32229848	32231244	8328	64,114,108,61,86,102,149,61,69,110	28,16,33,25,30,30,30,32,34,40	58,47,47,66,42,42,42,82,55,40	21,31,36,39,33,10,30,35,25,35	470	100	0.00063234	0.014964	0.327,0.603,0.41,0.342,0.379,0.42,0.514,0.289,0.302,0.369	0.37,0.244,0.217,0.265,0.213,0.472,0.23,0.333,0.319,0.196	0.11	1
8354	ENSMUSG00000040850	Psme4	chr11	+	30815227	30815292	30813662	30813752	30815557	30815708	8354	190,143,196,93,136,113,97,121,139,151	0,4,0,7,7,3,13,2,9,0	##########	2,2,2,0,0,0,0,0,0,0	165	100	1.13e-09	1.05e-07	1.0,0.956,1.0,0.89,0.922,0.958,0.819,0.973,0.903,1.0	0.978,0.98,0.98,1.0,1.0,1.0,1.0,1.0,1.0,1.0	-0.052	1
8361	ENSMUSG00000040850	Psme4	chr11	+	30866035	30866279	30865468	30865589	30874117	30874204	8361	6,9,11,8,12,7,12,2,11,3	68,51,57,46,53,69,53,52,64,61	6,2,1,6,11,7,3,1,0,8	77,39,99,69,65,53,56,64,58,47	344	100	0.00022448	0.00613762	0.025,0.049,0.053,0.048,0.062,0.029,0.062,0.011,0.048,0.014	0.022,0.015,0.003,0.025,0.047,0.037,0.015,0.005,0.0,0.047	0.019	1
8749	ENSMUSG00000038145	Snrk	chr9	+	122133960	122134076	122132627	122132750	122136905	122137176	8749	75,49,90,49,65,56,62,62,60,61	##########	102,86,119,91,134,58,85,94,101,80	116,68,160,153,99,68,95,132,130,90	216	100	3.59e-10	3.63e-08	0.201,0.162,0.249,0.172,0.189,0.154,0.176,0.201,0.189,0.177	0.289,0.369,0.256,0.216,0.385,0.283,0.293,0.248,0.265,0.292	-0.103	1
8907	ENSMUSG00000032497	Lrrfip2	chr9	+	111193046	111193118	111190167	111190284	111199664	111199774	8907	##########	16,10,15,12,8,7,15,5,9,10	151,159,223,197,255,113,91,163,182,165	4,3,2,9,8,1,1,2,6,4	172	100	7.98e-09	6.32e-07	0.865,0.903,0.885,0.886,0.932,0.935,0.889,0.942,0.902,0.911	0.956,0.969,0.985,0.927,0.949,0.985,0.981,0.979,0.946,0.96	-0.059	1
9122	ENSMUSG00000057969	Sema3b	chr9	-	107606549	107606934	107605446	107605587	107607033	107607092	9122	3,4,4,3,6,4,2,3,3,0	2,4,0,0,0,4,1,0,2,1	3,2,8,3,6,6,3,4,4,9	0,1,0,0,2,0,0,1,2,0	485	100	1.55e-06	7.4e-05	0.236,0.171,1.0,1.0,1.0,0.171,0.292,1.0,0.236,0.0	1.0,0.292,1.0,1.0,0.382,1.0,1.0,0.452,0.292,1.0	-0.231	1
9124	ENSMUSG00000057969	Sema3b	chr9	-	107606753	107606934	107605446	107605587	107607033	107607096	9124	2,5,4,3,5,2,1,1,0,0	2,4,0,0,0,4,1,0,2,1	3,2,4,2,0,2,2,4,1,8	0,1,0,0,2,0,0,1,2,0	281	100	2.57e-05	0.00092482	0.262,0.308,1.0,1.0,1.0,0.151,0.262,1.0,0.0,0.0	1.0,0.416,1.0,1.0,0.0,1.0,1.0,0.587,0.151,1.0	-0.217	1
9153	ENSMUSG00000039716	Dock3	chr9	-	106900706	106900794	106896735	106896818	106901770	106901779	9153	##########	1,1,3,10,5,7,5,0,2,3	##########	0,0,1,0,5,1,3,0,2,0	188	100	1.85e-05	0.00068702	0.99,0.985,0.975,0.871,0.944,0.946,0.967,1.0,0.977,0.973	1.0,1.0,0.994,1.0,0.959,0.988,0.978,1.0,0.985,1.0	-0.028	1
9570	ENSMUSG00000066456	Hmgn3	chr9	-	83110992	83111106	83109947	83110429	83112219	83112270	9570	##########	3,3,5,3,2,2,11,5,14,8	##########	0,0,1,5,2,0,1,1,3,1	214	100	3.23e-09	2.76e-07	0.971,0.972,0.962,0.972,0.986,0.985,0.928,0.941,0.905,0.941	1.0,1.0,0.991,0.965,0.991,1.0,0.989,0.994,0.979,0.992	-0.034	1
9571	ENSMUSG00000066456	Hmgn3	chr9	-	83111033	83111106	83109947	83110429	83112219	83112270	9571	##########	3,3,5,3,2,2,11,5,14,8	##########	0,0,1,5,2,0,1,1,3,1	173	100	4.59e-06	0.00019595	0.984,0.983,0.977,0.98,0.991,0.99,0.956,0.962,0.938,0.964	1.0,1.0,0.994,0.975,0.993,1.0,0.992,0.996,0.985,0.993	-0.02	1
9812	ENSMUSG00000011958	Bnip2	chr9	+	69998247	69998333	69997080	69997257	69999093	69999158	9812	32,27,26,26,26,34,34,25,19,30	68,72,113,88,101,83,134,86,102,100	23,31,35,41,18,10,12,26,17,18	65,43,50,48,31,13,44,73,45,54	186	100	0.0001186	0.00354799	0.202,0.168,0.11,0.137,0.122,0.18,0.12,0.135,0.091,0.139	0.16,0.279,0.273,0.315,0.238,0.293,0.128,0.161,0.169,0.152	-0.076	1
10023	ENSMUSG00000032323	Cyp11a1	chr9	+	58018193	58018393	58016273	58016429	58019292	58019496	10023	22,8,14,7,18,6,16,6,6,17	1,0,0,0,0,1,0,0,1,0	29,19,17,29,35,16,18,18,18,12	3,2,0,6,3,0,1,1,1,2	300	100	2.14e-07	1.23e-05	0.88,1.0,1.0,1.0,1.0,0.667,1.0,1.0,0.667,1.0	0.763,0.76,1.0,0.617,0.795,1.0,0.857,0.857,0.857,0.667	0.104	1
10035	ENSMUSG00000040722	Scamp5	chr9	-	57447076	57447233	57446071	57446173	57451355	57451484	10035	##########	19,4,15,32,5,21,43,3,21,15	##########	0,0,0,3,3,8,6,8,11,6	257	100	2.9e-10	2.97e-08	0.98,0.995,0.987,0.958,0.993,0.978,0.96,0.995,0.975,0.984	1.0,1.0,1.0,0.997,0.995,0.986,0.99,0.991,0.987,0.991	-0.013	1
10052	ENSMUSG00000032298	Neil1	chr9	-	57145097	57145217	57144944	57145008	57146600	57147034	10052	29,10,24,28,28,13,30,5,6,15	0,0,0,0,0,1,1,0,0,0	24,13,17,33,21,7,22,61,12,17	2,5,5,5,2,1,1,2,0,3	220	100	6.76e-13	1.05e-10	1.0,1.0,1.0,1.0,1.0,0.855,0.932,1.0,1.0,1.0	0.845,0.542,0.607,0.75,0.827,0.761,0.909,0.933,1.0,0.72	0.189	1
10112	ENSMUSG00000034218	Atm	chr9	-	53461111	53461120	53460890	53461010	53462480	53462585	10112	5,2,8,1,3,1,4,6,8,1	21,18,15,5,10,20,12,12,20,7	8,7,6,16,8,3,6,13,3,6	13,11,17,9,11,4,15,23,12,12	109	100	0.00147395	0.0309997	0.179,0.093,0.329,0.155,0.216,0.044,0.234,0.314,0.268,0.116	0.361,0.369,0.245,0.62,0.4,0.408,0.268,0.341,0.187,0.314	-0.157	1
10113	ENSMUSG00000034218	Atm	chr9	-	53488549	53488721	53487905	53488070	53490110	53490310	10113	72,84,55,45,67,71,67,57,89,65	7,5,1,10,13,7,8,6,12,4	91,69,119,78,47,53,45,74,76,62	0,0,1,0,4,0,3,3,10,5	272	100	1.74e-06	8.18e-05	0.791,0.861,0.953,0.623,0.655,0.789,0.755,0.777,0.732,0.857	1.0,1.0,0.978,1.0,0.812,1.0,0.847,0.901,0.736,0.82	-0.13	1
10975	ENSMUSG00000052584	Serp2	chr14	-	76549981	76550054	76532813	76533246	76556430	76556687	10975	##########	78,71,96,39,59,104,89,59,84,105	##########	74,67,108,83,68,59,86,135,103,69	173	100	1.32e-08	9.97e-07	0.871,0.888,0.851,0.909,0.884,0.865,0.895,0.88,0.873,0.856	0.809,0.84,0.797,0.854,0.855,0.834,0.811,0.809,0.819,0.85	0.049	1
11139	ENSMUSG00000035161	Ints6	chr14	-	62759200	62759350	62743908	62743998	62760165	62760243	11139	##########	3,2,1,3,6,2,2,7,2,1	##########	2,0,0,0,0,7,0,1,0,0	250	100	0.00244581	0.04749	0.958,0.977,0.988,0.966,0.935,0.978,0.98,0.896,0.975,0.988	0.975,1.0,1.0,1.0,1.0,0.889,1.0,0.987,1.0,1.0	-0.021	1
11224	ENSMUSG00000037493	Cib2	chr9	-	54548332	54548480	54545888	54546084	54549780	54549892	11224	##########	17,0,15,21,27,13,21,0,0,12	##########	0,0,0,9,4,1,3,0,8,9	248	100	1.17e-06	5.76e-05	0.856,1.0,0.901,0.763,0.778,0.89,0.778,1.0,1.0,0.908	1.0,1.0,1.0,0.906,0.934,0.98,0.947,1.0,0.895,0.857	-0.065	1
11261	ENSMUSG00000022217	Emc9	chr14	-	55582055	55582125	55581521	55581743	55584678	55584755	11261	27,34,54,36,42,44,33,26,39,36	16,22,24,23,24,23,19,17,25,22	52,46,52,56,48,29,45,48,51,34	15,11,12,7,15,11,11,9,11,8	170	100	7.66e-10	7.36e-08	0.498,0.476,0.57,0.479,0.507,0.529,0.505,0.474,0.479,0.49	0.671,0.711,0.718,0.825,0.653,0.608,0.706,0.758,0.732,0.714	-0.209	1
11275	ENSMUSG00000022890	Atp5j	chr16	-	84833819	84833874	84831328	84831507	84833993	84834239	11275	25,20,39,24,25,28,46,32,37,43	1,2,2,0,6,7,7,4,1,6	22,20,40,45,17,17,16,31,33,17	10,7,8,6,2,2,6,11,4,4	155	100	0.00189164	0.0383396	0.942,0.866,0.926,1.0,0.729,0.721,0.809,0.838,0.96,0.822	0.587,0.648,0.763,0.829,0.846,0.846,0.632,0.645,0.842,0.733	0.124	1
11439	ENSMUSG00000021846	Peli2	chr14	+	48168196	48168326	48120868	48121233	48240209	48240311	11439	36,62,51,48,27,37,56,36,40,55	0,4,0,0,0,2,0,3,0,0	62,40,71,61,75,53,45,59,48,28	4,2,12,9,5,7,1,4,4,1	230	100	4.29e-11	5.1e-09	1.0,0.871,1.0,1.0,1.0,0.889,1.0,0.839,1.0,1.0	0.871,0.897,0.72,0.747,0.867,0.767,0.951,0.865,0.839,0.924	0.115	1
11487	ENSMUSG00000062014	Gmfb	chr14	-	46817385	46817482	46814243	46814317	46822100	46822242	11487	##########	0,15,4,0,0,2,6,1,0,0	##########	5,10,7,5,7,0,0,12,4,5	197	100	3.46e-05	0.00120636	1.0,0.929,0.985,1.0,1.0,0.992,0.981,0.995,1.0,1.0	0.977,0.942,0.969,0.979,0.962,1.0,1.0,0.95,0.982,0.968	0.015	1
11640	ENSMUSG00000042323	Pbrm1	chr14	+	31113848	31114004	31107108	31107310	31117012	31117083	11640	50,57,60,45,55,51,55,27,41,32	97,105,102,85,91,76,118,65,74,96	66,58,82,59,48,54,34,45,35,31	60,55,64,80,47,47,42,68,62,50	256	100	2.84e-07	1.6e-05	0.168,0.175,0.187,0.171,0.191,0.208,0.154,0.14,0.178,0.115	0.301,0.292,0.334,0.224,0.285,0.31,0.24,0.205,0.181,0.195	-0.088	1
11839	ENSMUSG00000039456	Morc3	chr16	+	93844952	93845048	93844193	93844326	93845139	93845354	11839	2,6,9,4,2,6,7,1,2,1	69,68,55,41,48,79,78,43,72,69	8,2,4,7,2,2,6,8,13,1	36,32,53,51,29,20,38,63,33,28	196	100	0.00060278	0.0143545	0.015,0.043,0.077,0.047,0.021,0.037,0.044,0.012,0.014,0.007	0.102,0.031,0.037,0.065,0.034,0.049,0.075,0.061,0.167,0.018	-0.032	1
11912	ENSMUSG00000021772	Nkiras1	chr14	+	18276695	18276730	18271263	18271323	18276825	18276968	11912	##########	8,6,3,4,6,10,1,4,3,3	276,195,275,280,235,94,185,243,189,166	0,0,7,2,0,0,2,1,2,0	135	100	2.95e-06	0.00013164	0.952,0.954,0.981,0.971,0.95,0.941,0.994,0.964,0.978,0.98	1.0,1.0,0.967,0.99,1.0,1.0,0.986,0.994,0.986,1.0	-0.026	1
12069	ENSMUSG00000043987	Cep164	chr9	-	45781951	45782248	45779689	45779836	45787425	45787511	12069	34,40,20,29,59,65,77,31,38,52	0,1,3,3,5,0,1,2,4,2	26,12,43,20,23,24,14,55,35,22	3,0,0,2,0,0,0,1,0,0	397	100	8.52e-06	0.00034407	1.0,0.91,0.627,0.709,0.748,1.0,0.951,0.796,0.705,0.868	0.686,1.0,1.0,0.716,1.0,1.0,1.0,0.933,1.0,1.0	-0.102	1
12070	ENSMUSG00000043987	Cep164	chr9	-	45785777	45785921	45779689	45779836	45787425	45787511	12070	32,31,18,28,29,38,24,23,19,32	0,1,3,3,5,0,1,2,4,2	28,16,16,23,17,17,20,15,14,19	3,0,0,2,0,0,0,1,0,0	244	100	6.36e-08	4.11e-06	1.0,0.927,0.711,0.793,0.704,1.0,0.908,0.825,0.661,0.868	0.793,1.0,1.0,0.825,1.0,1.0,1.0,0.86,1.0,1.0	-0.108	1
12076	ENSMUSG00000071302	2610044O15Rik8	chr8	-	129220101	129220151	129216353	129217749	129221543	129221604	12076	65,53,85,69,76,55,87,78,80,84	6,2,9,2,3,0,0,4,6,3	58,32,53,81,43,37,46,64,54,52	13,6,2,7,7,1,2,8,0,11	150	100	0.00032769	0.008494	0.878,0.946,0.863,0.958,0.944,1.0,1.0,0.929,0.899,0.949	0.748,0.78,0.946,0.885,0.804,0.961,0.939,0.842,1.0,0.759	0.07	1
12300	ENSMUSG00000055835	Zfp1	chr8	+	111666077	111666204	111658385	111658441	111669490	111671008	12300	101,102,127,91,118,119,109,55,110,122	6,2,3,4,4,3,3,1,3,9	81,87,86,111,64,46,71,74,93,67	7,4,6,9,5,5,2,5,9,2	227	100	0.00240828	0.0469254	0.881,0.957,0.949,0.909,0.929,0.946,0.941,0.96,0.942,0.857	0.836,0.905,0.863,0.845,0.849,0.802,0.94,0.867,0.82,0.937	0.061	1
12406	ENSMUSG00000013155	Enkd1	chr8	-	105706565	105706738	105704112	105704249	105707548	105707743	12406	33,45,40,46,36,57,56,33,57,52	0,3,3,4,1,3,2,1,3,5	38,32,48,42,18,40,24,42,36,36	0,0,0,0,0,0,0,2,5,0	273	100	1.93e-06	9.02e-05	1.0,0.846,0.83,0.808,0.93,0.874,0.911,0.924,0.874,0.792	1.0,1.0,1.0,1.0,1.0,1.0,1.0,0.885,0.725,1.0	-0.082	1
12750	ENSMUSG00000059412	Fxyd2	chr9	+	45409512	45409549	45408299	45408374	45409702	45409733	12750	31,45,37,23,17,48,42,24,42,41	8,7,11,3,2,5,7,2,13,6	23,25,67,44,35,19,32,44,47,43	5,3,0,4,0,0,5,3,5,2	137	100	3.32e-05	0.00116418	0.739,0.824,0.711,0.848,0.861,0.875,0.814,0.898,0.702,0.833	0.771,0.859,1.0,0.889,1.0,1.0,0.824,0.915,0.873,0.94	-0.097	1
12867	ENSMUSG00000004677	Myo9b	chr8	+	71338906	71339020	71334315	71334394	71342761	71342884	12867	4,16,11,9,6,14,10,6,15,6	0,0,3,0,4,4,2,0,0,3	6,5,10,8,18,6,2,9,6,3	0,0,0,0,0,0,0,0,0,0	214	100	9.05e-06	0.00036156	1.0,1.0,0.631,1.0,0.412,0.621,0.7,1.0,1.0,0.483	1.0,1.0,1.0,1.0,1.0,1.0,1.0,1.0,1.0,1.0	-0.215	1
12896	ENSMUSG00000031834	Pik3r2	chr8	-	70772820	70772916	70772602	70772695	70774655	70774687	12896	10,2,2,6,10,7,16,4,5,3	80,110,85,88,115,135,169,104,136,152	0,1,12,1,3,6,6,3,6,3	83,107,232,122,96,120,115,168,160,131	196	100	0.00231391	0.0453583	0.06,0.009,0.012,0.034,0.042,0.026,0.046,0.019,0.018,0.01	0.0,0.005,0.026,0.004,0.016,0.025,0.026,0.009,0.019,0.012	0.013	1
12897	ENSMUSG00000031834	Pik3r2	chr8	-	70775847	70776056	70775008	70775352	70776606	70776679	12897	10,27,20,9,19,15,12,8,11,8	57,48,81,58,65,128,143,96,121,130	8,9,5,8,1,2,5,11,11,8	97,88,136,76,36,116,98,167,163,112	309	100	4.77e-09	3.99e-07	0.054,0.154,0.074,0.048,0.086,0.037,0.026,0.026,0.029,0.02	0.026,0.032,0.012,0.033,0.009,0.006,0.016,0.021,0.021,0.023	0.035	1
12979	ENSMUSG00000092260	Zfp963	chr8	-	69744191	69744252	69741638	69743610	69744460	69744587	12979	19,13,5,26,7,10,20,10,23,12	9,1,1,0,2,3,0,0,4,2	7,20,31,20,18,15,10,9,12,8	0,0,2,0,0,1,1,0,0,0	161	100	5.46e-09	4.49e-07	0.567,0.89,0.756,1.0,0.685,0.674,1.0,1.0,0.781,0.788	1.0,1.0,0.906,1.0,1.0,0.903,0.861,1.0,1.0,1.0	-0.153	1
13244	ENSMUSG00000020608	Smc6	chr12	+	11298261	11298342	11297149	11297285	11299258	11299429	13244	##########	2,1,4,5,5,4,4,1,4,5	##########	2,0,3,0,0,1,1,5,0,1	181	100	0.00076722	0.0175646	0.979,0.99,0.959,0.94,0.954,0.96,0.97,0.987,0.961,0.953	0.978,1.0,0.964,1.0,1.0,0.984,0.983,0.949,1.0,0.987	-0.019	1
13267	ENSMUSG00000006589	Aprt	chr8	-	122575401	122575535	122575136	122575215	122576514	122576621	13267	##########	22,10,25,17,9,28,23,4,16,28	##########	0,14,1,5,9,5,9,9,6,6	234	100	7.94e-13	1.22e-10	0.841,0.927,0.852,0.86,0.929,0.828,0.857,0.959,0.879,0.821	1.0,0.905,0.994,0.969,0.92,0.93,0.918,0.937,0.952,0.944	-0.072	1
13437	ENSMUSG00000024330	Col11a2	chr17	+	34046439	34046502	34045770	34045848	34049618	34049678	13437	0,1,3,3,2,4,1,4,2,6	9,7,10,5,3,8,8,10,10,9	3,4,3,8,4,2,3,6,1,1	3,4,3,5,3,8,2,3,3,4	163	100	0.00240221	0.0468265	0.0,0.081,0.155,0.269,0.29,0.235,0.071,0.197,0.109,0.29	0.38,0.38,0.38,0.495,0.45,0.133,0.479,0.551,0.17,0.133	-0.185	1
13823	ENSMUSG00000025422	Agap2	chr10	+	127090141	127090201	127089229	127089358	127090426	127090575	13823	##########	30,60,41,50,42,78,73,44,41,73	##########	12,20,19,32,10,16,21,31,20,32	160	100	0	0	0.934,0.895,0.923,0.891,0.915,0.885,0.898,0.902,0.921,0.883	0.979,0.964,0.972,0.957,0.978,0.974,0.961,0.963,0.969,0.949	-0.062	1
14378	ENSMUSG00000046822	Slc39a3	chr10	-	81034917	81035009	81033611	81033933	81037203	81037308	14378	151,129,167,95,114,149,142,98,131,106	7,8,15,5,12,15,13,10,16,8	110,77,154,124,52,73,62,91,74,79	5,5,5,0,4,1,1,8,8,1	192	100	4.01e-05	0.00137261	0.918,0.894,0.853,0.908,0.832,0.838,0.851,0.836,0.81,0.873	0.92,0.889,0.941,1.0,0.871,0.974,0.97,0.856,0.828,0.976	-0.061	1
14426	ENSMUSG00000078441	Scamp4	chr10	+	80608802	80608850	80602881	80602949	80612341	80612459	14426	30,33,36,21,38,43,41,18,25,29	4,0,4,0,3,2,5,0,1,1	25,26,23,49,11,17,16,34,22,15	0,0,1,0,0,1,0,1,0,4	148	100	0.00048069	0.0118108	0.835,1.0,0.859,1.0,0.895,0.936,0.847,1.0,0.944,0.951	1.0,1.0,0.94,1.0,1.0,0.92,1.0,0.958,1.0,0.717	-0.027	1
14644	ENSMUSG00000015937	H2afy	chr13	-	56088251	56088342	56084195	56084285	56089757	56090058	14644	60,72,62,53,66,65,82,42,68,70	##########	67,29,53,71,55,36,57,76,79,49	167,139,162,159,125,93,103,220,138,110	191	100	1.7e-10	1.8e-08	0.112,0.116,0.087,0.114,0.13,0.113,0.111,0.1,0.123,0.105	0.174,0.098,0.146,0.189,0.187,0.169,0.225,0.153,0.231,0.189	-0.065	1
14682	ENSMUSG00000052613	Pcdh15	chr10	+	74626686	74626842	74624204	74624423	74635629	74635648	14682	9,6,11,9,1,8,4,2,14,2	5,0,1,2,2,1,2,0,2,4	6,4,3,1,1,2,2,2,6,7	1,0,0,1,0,0,0,2,0,0	256	100	4.98e-09	4.14e-07	0.413,1.0,0.811,0.637,0.163,0.758,0.439,1.0,0.732,0.163	0.701,1.0,1.0,0.281,1.0,1.0,1.0,0.281,1.0,1.0	-0.215	1
14893	ENSMUSG00000020107	Anapc16	chr10	-	60002417	60002467	59996447	59996614	60002955	60002995	14893	15,6,18,7,18,8,9,12,13,30	##########	22,15,23,8,12,6,15,20,16,15	131,103,164,150,72,102,131,168,171,116	150	100	0.00011713	0.00350626	0.056,0.027,0.049,0.025,0.067,0.025,0.019,0.06,0.039,0.084	0.101,0.088,0.086,0.034,0.1,0.038,0.071,0.074,0.059,0.079	-0.028	1
15104	ENSMUSG00000036452	Arhgap26	chr18	+	38617609	38617774	38601533	38601697	38676717	38676805	15104	155,137,140,147,147,116,137,91,114,109	7,0,3,0,1,1,3,1,1,8	120,87,99,110,100,54,55,108,70,52	0,0,0,1,0,0,0,1,1,0	265	100	0.00025438	0.00683818	0.893,1.0,0.946,1.0,0.982,0.978,0.945,0.972,0.977,0.837	1.0,1.0,1.0,0.976,1.0,1.0,1.0,0.976,0.964,1.0	-0.039	1
15126	ENSMUSG00000036452	Arhgap26	chr18	+	39357798	39357828	39357552	39357663	39363116	39363208	15126	7,1,4,10,2,3,4,2,3,4	19,20,25,10,8,17,23,14,26,33	0,4,3,2,3,1,1,1,2,0	29,17,24,42,16,12,24,28,31,23	130	100	1.61e-05	0.0006053	0.221,0.037,0.11,0.435,0.161,0.12,0.118,0.099,0.082,0.085	0.0,0.153,0.088,0.035,0.126,0.06,0.031,0.027,0.047,0.0	0.09	1
15631	ENSMUSG00000028657	Ppt1	chr4	+	122854379	122854478	122848432	122848535	122857509	122859078	15631	21,16,18,20,34,16,15,16,11,21	5,7,0,6,3,0,2,0,6,4	9,4,19,10,2,1,5,2,4,3	7,8,8,9,2,3,8,1,8,2	199	100	4.81e-09	4.01e-07	0.679,0.535,1.0,0.626,0.851,1.0,0.79,1.0,0.48,0.725	0.392,0.201,0.544,0.358,0.334,0.143,0.239,0.501,0.201,0.43	0.434	1
15632	ENSMUSG00000028657	Ppt1	chr4	+	122855805	122855877	122848432	122848535	122857509	122859078	15632	##########	5,7,0,6,3,0,2,0,6,4	##########	7,8,8,9,2,3,8,1,8,2	172	100	0.00162219	0.0336669	0.971,0.957,1.0,0.958,0.978,1.0,0.99,1.0,0.955,0.978	0.954,0.926,0.955,0.951,0.989,0.959,0.939,0.993,0.942,0.982	0.02	1
15788	ENSMUSG00000009073	Nf2	chr11	-	4780577	4780622	4767664	4768273	4782186	4782352	15788	73,86,108,52,51,62,90,65,68,68	24,29,39,20,27,24,33,22,23,32	90,81,86,105,82,40,50,132,69,68	12,12,20,19,15,10,14,10,9,4	145	100	6.83e-11	7.83e-09	0.677,0.672,0.656,0.642,0.566,0.64,0.653,0.671,0.671,0.594	0.838,0.823,0.748,0.792,0.79,0.734,0.711,0.901,0.841,0.921	-0.166	1
15990	ENSMUSG00000037514	Pank2	chr2	+	131271558	131271651	131262795	131262815	131273910	131274263	15990	16,18,29,19,12,32,27,16,29,20	26,25,54,44,26,63,62,31,55,60	35,18,41,37,26,40,43,77,35,36	34,33,70,32,63,53,43,62,58,32	193	100	0.00015353	0.00441129	0.242,0.272,0.218,0.183,0.193,0.208,0.184,0.211,0.215,0.147	0.348,0.22,0.233,0.375,0.176,0.281,0.341,0.392,0.238,0.368	-0.09	1
16732	ENSMUSG00000022973	Synj1	chr16	-	90947014	90947053	90946791	90946862	90950350	90950419	16732	51,37,42,27,28,46,56,23,42,38	3,17,14,10,17,18,21,16,13,28	47,31,51,45,31,32,31,51,34,21	5,11,3,17,7,5,8,6,4,4	139	100	0.00014659	0.00423903	0.924,0.61,0.683,0.66,0.542,0.648,0.657,0.508,0.699,0.494	0.871,0.67,0.924,0.656,0.761,0.822,0.736,0.859,0.859,0.791	-0.152	1
16737	ENSMUSG00000022973	Synj1	chr16	-	90949698	90949737	90946791	90946862	90950350	90950419	16737	29,32,48,36,37,39,38,29,39,38	3,17,14,10,17,18,21,16,13,28	36,49,36,73,36,32,34,55,33,29	5,11,3,17,7,5,8,6,4,4	139	100	8.8e-07	4.45e-05	0.874,0.575,0.712,0.721,0.61,0.609,0.566,0.566,0.683,0.494	0.838,0.762,0.896,0.755,0.787,0.822,0.754,0.868,0.856,0.839	-0.177	1
16739	ENSMUSG00000022973	Synj1	chr16	-	90949698	90949737	90948065	90948113	90950350	90950419	16739	##########	3,7,2,3,1,7,7,7,5,4	##########	1,1,3,4,2,0,0,0,0,2	139	100	2.27e-06	0.00010447	0.982,0.932,0.987,0.973,0.992,0.944,0.956,0.927,0.966,0.969	0.992,0.993,0.982,0.98,0.988,1.0,1.0,1.0,1.0,0.98	-0.029	1
16863	ENSMUSG00000029234	Tmem165	chr5	+	76207801	76207907	76204636	76204816	76208509	76209245	16863	##########	4,3,8,0,6,4,13,3,4,11	##########	0,1,0,0,0,3,3,3,6,1	206	100	5.17e-06	0.0002184	0.972,0.983,0.957,1.0,0.961,0.969,0.936,0.975,0.974,0.936	1.0,0.989,1.0,1.0,1.0,0.957,0.969,0.981,0.956,0.991	-0.018	1
16889	ENSMUSG00000008129	4930432K21Rik	chr8	+	84148837	84148885	84148158	84148398	84159444	84159607	16889	1,3,10,6,8,8,10,4,1,2	0,1,4,0,0,3,2,0,0,2	10,0,6,13,3,5,3,10,10,4	1,4,1,5,1,0,6,5,2,5	148	100	0.00201029	0.0403027	1.0,0.67,0.628,1.0,1.0,0.643,0.772,1.0,1.0,0.403	0.871,0.0,0.802,0.637,0.67,1.0,0.253,0.575,0.772,0.351	0.219	1
17030	ENSMUSG00000038506	Dcun1d2	chr8	-	13258946	13259043	13255963	13257976	13261384	13261467	17030	##########	27,13,21,18,5,24,15,19,19,16	##########	13,10,10,6,9,7,5,8,8,8	197	100	1.89e-08	1.38e-06	0.74,0.835,0.792,0.797,0.93,0.776,0.874,0.732,0.779,0.858	0.854,0.854,0.902,0.943,0.913,0.895,0.937,0.917,0.926,0.899	-0.093	1
17115	ENSMUSG00000001173	Ocrl	chrX	+	47947706	47947872	47947002	47947113	47948124	47948233	17115	##########	11,5,13,7,17,6,11,4,3,8	##########	4,4,6,3,6,0,2,4,1,1	266	100	8.62e-08	5.4e-06	0.903,0.958,0.888,0.933,0.844,0.94,0.919,0.952,0.969,0.922	0.964,0.946,0.948,0.979,0.945,1.0,0.972,0.964,0.99,0.989	-0.047	1
17271	ENSMUSG00000034275	Igsf9b	chr9	+	27317808	27317926	27317354	27317506	27319205	27319347	17271	51,77,66,45,76,46,61,33,37,59	2,11,4,1,3,3,7,1,2,5	133,97,156,179,139,87,83,143,101,89	4,3,0,2,1,4,1,4,1,2	218	100	3.53e-07	1.95e-05	0.921,0.763,0.883,0.954,0.921,0.876,0.8,0.938,0.895,0.844	0.938,0.937,1.0,0.976,0.985,0.909,0.974,0.943,0.979,0.953	-0.08	1
17299	ENSMUSG00000026288	Inpp5d	chr1	+	87715037	87715093	87713192	87713289	87715276	87715313	17299	11,21,6,2,16,2,15,14,13,9	0,2,1,0,0,0,4,1,0,3	10,9,12,16,6,10,9,11,16,9	0,0,3,1,0,2,1,7,8,0	156	100	0.00078957	0.0180116	1.0,0.871,0.794,1.0,1.0,1.0,0.706,0.9,1.0,0.658	1.0,1.0,0.719,0.911,1.0,0.762,0.852,0.502,0.562,1.0	0.062	1
17305	ENSMUSG00000097040	2610316D01Rik	chr3	-	45366304	45366348	45363699	45363787	45378141	45378260	17305	26,16,17,29,26,20,24,12,19,21	2,4,5,5,0,0,1,0,2,0	16,10,44,39,10,7,13,27,17,23	23,5,8,12,8,2,11,14,4,2	144	100	2.21e-08	1.59e-06	0.9,0.735,0.702,0.801,1.0,1.0,0.943,1.0,0.868,1.0	0.326,0.581,0.793,0.693,0.465,0.709,0.451,0.573,0.747,0.889	0.272	1
17568	ENSMUSG00000023953	Polh	chr17	-	46194201	46194416	46190606	46190776	46198633	46198768	17568	48,70,53,32,47,42,66,45,56,64	8,5,6,3,5,7,5,4,4,8	40,28,68,64,40,22,29,58,31,51	0,4,5,0,0,1,4,2,5,0	315	100	0.00109784	0.0239823	0.656,0.816,0.737,0.772,0.749,0.656,0.807,0.781,0.816,0.717	1.0,0.69,0.812,1.0,1.0,0.875,0.697,0.902,0.663,1.0	-0.113	1
17695	ENSMUSG00000027550	Lrrcc1	chr3	+	14535998	14536204	14533787	14534022	14536473	14536539	17695	129,68,144,115,111,107,137,119,118,132	8,12,13,12,5,13,19,8,8,15	107,93,144,140,139,95,95,118,158,92	1,4,4,2,3,3,4,11,5,5	306	100	4.08e-08	2.75e-06	0.841,0.649,0.784,0.758,0.879,0.729,0.702,0.829,0.828,0.742	0.972,0.884,0.922,0.958,0.938,0.912,0.886,0.778,0.912,0.857	-0.128	1
17789	ENSMUSG00000036466	Megf11	chr9	+	64686362	64686497	64685879	64686026	64691794	64691923	17789	5,12,8,4,10,6,10,4,9,3	0,0,0,0,2,0,3,0,1,1	22,18,19,19,6,15,10,12,17,9	4,2,0,1,0,3,2,3,2,0	235	100	0.00054713	0.0131857	1.0,1.0,1.0,1.0,0.68,1.0,0.587,1.0,0.793,0.561	0.701,0.793,1.0,0.89,1.0,0.68,0.68,0.63,0.783,1.0	0.046	1
17982	ENSMUSG00000041020	Map7d2	chrX	+	159462113	159462224	159459124	159459483	159469962	159470093	17982	##########	27,29,36,26,36,29,23,13,11,31	##########	14,15,19,24,18,6,10,12,6,7	211	100	2.19e-08	1.58e-06	0.888,0.878,0.852,0.866,0.827,0.871,0.909,0.91,0.94,0.867	0.939,0.922,0.908,0.909,0.917,0.96,0.93,0.94,0.964,0.953	-0.053	1
18384	ENSMUSG00000042515	Mum1l1	chrX	+	139218147	139218308	139217165	139217214	139231285	139231414	18384	14,12,14,6,8,9,9,12,19,11	2,5,7,5,9,7,2,3,9,5	9,19,14,6,26,3,6,17,9,7	2,1,3,2,2,2,1,3,0,0	261	100	0.00010114	0.0030883	0.728,0.479,0.434,0.315,0.254,0.33,0.633,0.605,0.447,0.457	0.633,0.879,0.641,0.535,0.833,0.365,0.697,0.685,1.0,1.0	-0.259	1
18638	ENSMUSG00000039782	Cpeb2	chr5	+	43238326	43238416	43237314	43237597	43244585	43244676	18638	44,39,50,31,40,28,44,21,48,37	0,0,3,4,0,0,0,0,0,4	48,35,61,69,43,38,36,51,47,35	7,0,9,2,0,0,0,11,0,0	190	100	6.16e-05	0.00200217	1.0,1.0,0.898,0.803,1.0,1.0,1.0,1.0,1.0,0.83	0.783,1.0,0.781,0.948,1.0,1.0,1.0,0.709,1.0,1.0	0.031	1
18665	ENSMUSG00000010538	Tsacc	chr3	-	88287097	88287217	88282756	88282984	88295390	88295450	18665	16,16,5,12,25,11,11,4,4,18	0,1,0,0,4,2,0,0,0,0	19,15,9,23,5,6,8,29,11,12	6,4,0,3,3,0,2,5,0,0	220	100	2.76e-08	1.94e-06	1.0,0.879,1.0,1.0,0.74,0.714,1.0,1.0,1.0,1.0	0.59,0.63,1.0,0.777,0.431,1.0,0.645,0.725,1.0,1.0	0.153	1
18801	ENSMUSG00000023008	Fmnl3	chr15	-	99318917	99319017	99317224	99318372	99319130	99319254	18801	12,17,16,19,11,24,33,34,20,23	1,4,2,6,1,4,2,4,5,0	8,18,27,16,16,11,17,28,14,23	1,0,2,1,0,0,0,2,1,0	200	100	1.41e-09	1.28e-07	0.857,0.68,0.8,0.613,0.846,0.75,0.892,0.81,0.667,1.0	0.8,1.0,0.871,0.889,1.0,1.0,1.0,0.875,0.875,1.0	-0.14	1
[truncated: 17,711 more rows]

## Sheet: Supplementary Data 5
MAJIQ CTX
[truncated: 853 more rows]

## Sheet: Supplementary Data 6
DESeq2 output from HTT(18Q) vs mHTT(50Q) Day 37 MSNs
[truncated: 4,876 more rows]

## Sheet: Supplementary Data 7
DESeq2 output from HTT(18Q) non-targeting siRNA vs TDP-43 knockdown siRNA at Day 37 MSNs
[truncated: 952 more rows]

[truncated: 5 more sheets: Supplementary Data 8, Supplementary Data 9, Supplementary Data 10, Supplementary Data 11, Supplementary Data 12]
